# Supplementary material for: Different binding motifs of the celiac disease-associated HLA molecules DQ2.5, DQ2.2, and DQ7.5 revealed by relative quantitative proteomics of endogenous peptide repertoires
Source: Immunogenetics. 2014 Dec 12;67(2):73–84. doi: 10.1007/s00251-014-0819-9 (PMC4297300; doi:10.1007/s00251-014-0819-9)
Supplement: Supplementary file 3 — (XLSX 4583 kb) [file 251_2014_819_MOESM3_ESM.xlsx]

## Sheet: Sheet1
Table S1. Information of all identified peptides eluted from DQ2.5, DQ2.2 and DQ7.5 as reported by MaxQuant
Peptide number	Sequence	Length	Mass	Proteins	Leading razor protein	Unique (Groups)	Unique (Proteins)	Charges	PEP	Score	Ion peak volume S9037_1a	Ion peak volume S9037_1b	Ion peak volume S9037_1c	Ion peak volume S9037_2a	Ion peak volume S9037_2b	Ion peak volume S9037_2c	Ion peak volume B9089_3a	Ion peak volume B9089_3b	Ion peak volume B9089_3c	Ion peak volume B9089_4a	Ion peak volume B9089_4b	Ion peak volume B9089_4c	Ion peak volume A9064_5a	Ion peak volume A9064_5b	Ion peak volume A9064_5c	Ion peak volume A9064_6a	Ion peak volume A9064_6b	Ion peak volume A9064_6c	Ion peak volume RN_7a	Ion peak volume RN_7b	Ion peak volume RN_7c	Ion peak volume RN_8a	Ion peak volume RN_8b	Ion peak volume RN_8c	Ion peak volume P9088_9a	Ion peak volume P9088_9b	Ion peak volume P9088_9c	Ion peak volume P9088_10a	Ion peak volume P9088_10b	Ion peak volume P9088_10c	Ion peak volume S9087_11a	Ion peak volume S9087_11b	Ion peak volume S9087_11c	Ion peak volume S9087_12a	Ion peak volume S9087_12b	Ion peak volume S9087_12c	Ion peak volume P9051_13a	Ion peak volume P9051_13b	Ion peak volume P9051_13c
1	AAAAAAAAAAAAA	13	941.493	G3XAL9;P55011-3;P55011;Q9HCJ5;Q8WXH2-2;I3L354;Q9BZM3;Q99453;P35453;Q9H2Z4;Q8TAU0;O00358;P31271;F2Z2T6;Q9HAH7;Q9C0J9;F8W8U5;Q9HAH7-1;Q8NAP8;O43435-3;Q13950-3;P20264;Q13950-2;Q8NAP8-2;Q13950;O95409;I3L0L0;Q96QS3;F6RGB9;Q9NW07;Q5T802;Q8NFH8-4;Q8NFH8;F5H7M0;E9PAX1;J3KNZ9;O60346;H3BPU3;I3L0V8;H3BQS2;H3BQD6;H3BQI4;P58012;P50219;Q8IXZ3-2;Q8IXZ3-1;P56270-3;P56270;Q8IXZ3;Q8IXZ3-4;A0AV96-2;Q9BX70;B7Z8Z7;A0…	G3XAL9	no	no	2	0.023546	67.334	49327000	40980000	0	42658000	27405000	0	33638000	35623000	38348000	34988000	19970000	14596000	22682000	24592000	24757000	26477000	26488000	19054000	0	0	0	0	0	0	0	0	0	0	0	0	0	0	0	0	0	0	0	0	0
2	AAAAAAAAAAAAAA	14	1012.53	G3XAL9;P55011-3;P55011;Q9HCJ5;Q8WXH2-2;I3L354;Q9BZM3;Q99453;P35453;Q9H2Z4;Q8TAU0;O00358;P31271;F2Z2T6;Q9HAH7;Q9C0J9;F8W8U5;Q9HAH7-1;Q8NAP8;O43435-3;Q13950-3;P20264;Q13950-2;Q8NAP8-2;Q13950;O95409;I3L0L0;Q96QS3;F6RGB9;Q9NW07;Q5T802;Q8NFH8-4;Q8NFH8;F5H7M0;E9PAX1;J3KNZ9;O60346;H3BPU3;I3L0V8;H3BQS2;H3BQD6;H3BQI4;P58012;P50219;Q8IXZ3-2;Q8IXZ3-1;P56270-3;P56270;Q8IXZ3;Q8IXZ3-4;A0AV96-2;Q9BX70;B7Z8Z7;A0…	G3XAL9	no	no	2	0.0054813	82.417	0	0	60203000	41679000	0	52430000	60464000	73953000	64197000	76628000	0	0	53048000	49544000	0	55761000	48860000	41713000	0	0	0	0	0	0	0	0	0	0	0	0	0	0	0	0	0	0	0	0	0
3	AAAAAAAAAAAAAAA	15	1083.57	G3XAL9;P55011-3;P55011;Q9HCJ5;Q8WXH2-2;I3L354;Q9BZM3;Q99453;P35453;Q9H2Z4;Q8TAU0;O00358;P31271;F2Z2T6;Q9HAH7;Q9C0J9;F8W8U5;Q9HAH7-1;Q8NAP8;O43435-3;Q13950-3;P20264;Q13950-2;Q8NAP8-2;Q13950;O95409;I3L0L0;Q96QS3;F6RGB9;Q9NW07;Q5T802;Q8NFH8-4;Q8NFH8;F5H7M0;E9PAX1;J3KNZ9;O60346;P0CG40;Q9H1B7	G3XAL9	no	no	2	0.00067147	87.184	105970000	90465000	232230000	54055000	78038000	141100000	104550000	113960000	115630000	106960000	79026000	63970000	112320000	113900000	0	125650000	100780000	122930000	0	0	0	0	0	0	0	0	0	0	0	0	0	0	0	0	0	0	0	0	0
4	AAAAAAAAAAAAAGAGA	17	1197.61	G3XAL9;P55011-3;P55011;Q9HCJ5	G3XAL9	yes	no	2	0.011106	67.997	0	0	0	0	0	0	31283000	33021000	34716000	42927000	26373000	21686000	24908000	21963000	28915000	29605000	24383000	24418000	0	0	0	0	0	0	0	0	0	0	0	0	0	0	0	0	0	0	0	0	0
5	AAAAAAAAAAAGAGA	15	1055.54	G3XAL9;P55011-3;P55011;Q9HCJ5	G3XAL9	yes	no	2	0.0023241	87.184	28706000	103140000	24306000	96213000	59651000	65980000	14679000	17241000	0	53364000	50800000	46500000	18387000	53751000	62551000	4473000	35249000	42855000	0	0	0	0	0	0	0	0	0	0	0	0	0	0	0	0	0	0	0	0	0
6	AAAAAAAAAAAGAGAG	16	1112.56	G3XAL9;P55011-3;P55011	G3XAL9	yes	no	2	0.002247	86.114	0	0	0	40561000	0	14797000	0	0	0	0	0	42742000	26834000	0	0	0	0	0	0	0	0	0	0	0	0	0	0	0	0	0	0	0	0	0	0	0	0	0	0
7	AAAAAAAAAAGAGAG	15	1041.52	G3XAL9;P55011-3;P55011	G3XAL9	yes	no	2	0.0065698	77.062	0	0	0	0	0	0	39615000	0	0	0	0	0	0	0	0	0	0	0	0	0	0	0	0	0	0	0	0	0	0	0	0	0	0	0	0	0	0	0	0
8	AAAAAAAAAAGAGAGA	16	1112.56	G3XAL9;P55011-3;P55011	G3XAL9	yes	no	2	0.0035618	81.92	0	0	116390000	0	53483000	47294000	0	0	0	0	0	0	0	0	0	0	0	0	0	0	0	0	0	0	0	0	0	0	0	0	0	0	0	0	0	0	0	0	0
9	AAAAAAAAAGAGAG	14	970.483	G3XAL9;P55011-3;P55011	G3XAL9	yes	no	2	0.025063	63.694	16493000	12569000	0	3995200	4357400	0	0	0	0	5564000	6557400	4185100	0	0	0	3545600	3528300	4210100	0	0	0	0	0	0	0	0	0	0	0	0	0	0	0	0	0	0	0	0	0
10	AAAAAAAAAGAGAGA	15	1041.52	G3XAL9;P55011-3;P55011	G3XAL9	yes	no	2	0.0012468	97.734	118570000	0	0	44909000	40943000	47294000	0	43327000	33717000	56737000	54978000	28800000	23898000	26588000	24159000	56280000	35401000	61567000	0	0	0	0	0	0	0	0	0	0	0	0	0	0	0	0	0	0	0	0	0
11	AAAAAAAAPAAAAT	14	1068.56	H0YLW0;P37108	H0YLW0	yes	no	2	0.0090919	73.666	0	0	0	0	1180800	1176100	2566700	4074300	0	10871000	2368800	0	7064400	0	7721700	8909500	6056900	6296100	0	0	0	0	0	0	0	0	0	0	0	0	0	0	0	0	0	0	0	0	0
12	AAPGSAAPAAGSAP	14	1094.54	P05387;H0YDD8	P05387	yes	no	2	0.041686	57.175	0	0	0	0	2808100	2554300	0	0	8542100	7378100	4196100	2245000	4741500	5447600	5907900	5394500	4845400	6176200	0	0	0	0	0	0	0	588030	921980	0	0	0	0	0	0	0	0	0	0	0	0
13	APGSAAPAAGSAPAA	15	1165.57	P05387;H0YDD8	P05387	yes	no	2	0.0058267	75.89	0	0	0	0	0	0	0	0	0	0	0	0	0	0	0	0	13945000	0	0	0	0	0	0	0	0	0	0	0	0	0	0	0	0	0	0	0	0	0	0
14	ASGGAAAAAAAPAAP	15	1123.56	Q8NHG8	Q8NHG8	yes	yes	2	0.086955	50.897	0	0	0	0	0	0	0	0	25622000	0	8397700	0	0	0	0	0	0	0	0	0	0	0	0	0	0	0	0	0	0	0	0	0	0	0	0	0	0	0	0
15	GPAPAAGAAPAGGP	14	1060.53	P05386;P05386-2	P05386	yes	no	2	0.0051187	82.008	0	0	0	0	0	0	0	0	0	0	0	0	0	0	0	26754000	21957000	21800000	0	0	0	0	0	0	0	0	0	0	0	0	0	0	0	0	0	0	0	0	0
16	GPAPAAGAAPAGGPA	15	1131.57	P05386;P05386-2	P05386	yes	no	2	0.0002492	120.06	0	26592000	30479000	33034000	49518000	25141000	71001000	34534000	40518000	39147000	61009000	24663000	0	39034000	39403000	87072000	44783000	40805000	0	0	0	0	0	0	0	0	0	0	0	0	0	0	0	0	0	0	0	0	0
17	GPAPAAGAAPAGGPAP	16	1228.62	P05386;P05386-2	P05386	yes	no	2	0.00034219	112.94	0	0	0	53555000	37245000	168230000	227110000	228550000	206540000	0	194700000	121120000	173250000	168170000	172690000	176290000	122200000	139270000	0	0	0	0	0	0	0	0	0	0	0	0	0	0	0	0	0	0	0	0	0
18	GPAPAAGAAPAGGPAPS	17	1315.65	P05386;P05386-2	P05386	yes	no	2	0.0035103	75.102	0	0	0	4583400	0	11748000	0	0	0	0	0	0	0	0	0	0	0	0	0	0	0	0	0	0	0	0	0	0	0	0	0	0	0	0	0	0	0	2681700	0
19	PGSAAPAAGSAPAAA	15	1165.57	P05387;H0YDD8	P05387	yes	no	2	0.023039	60.364	0	0	0	0	0	0	0	0	0	16014000	8195800	5849800	0	0	0	15086000	0	12847000	0	0	0	0	0	0	0	0	0	0	0	0	0	0	0	0	0	0	0	0	0
20	SGGAAAAAAAPAAPA	15	1123.56	Q8NHG8	Q8NHG8	yes	yes	2	0.015064	66.989	14984000	0	0	6010300	0	10731000	15402000	11381000	0	0	0	3847700	3159200	2722400	2979100	0	0	0	0	0	0	0	0	0	0	0	0	0	0	0	0	0	0	0	0	0	0	0	0
21	SGGAAAAAAAPAAPAAP	17	1291.65	Q8NHG8	Q8NHG8	yes	yes	2	0.024151	59.68	0	0	0	0	0	0	10943000	11248000	0	11207000	5518100	0	0	3903900	5025900	2680700	0	0	0	0	0	0	0	0	0	0	0	0	0	0	0	0	0	0	0	0	0	0	0
22	SGGAAAAAAAPAAPAAPR	18	1447.75	Q8NHG8	Q8NHG8	yes	yes	2	0.00019499	99.747	0	0	0	0	0	0	7434800	9598100	0	11155000	8680600	5385600	0	0	0	0	0	0	0	0	0	0	0	0	0	0	0	0	0	0	0	0	0	0	0	0	0	0	0
23	TAAAAAAAAAAAA	13	971.504	Q8WZ71;Q9BX46-5;Q9BX46-2;H0Y8S7;Q9BX46;Q7RTP0	REV__F2Z2T6	no	no	2	0.013309	73.9	0	0	0	0	0	0	0	0	0	0	0	0	0	0	0	0	0	0	0	0	0	0	0	0	0	0	0	0	0	0	0	0	0	0	0	0	0	0	0
24	TAAAAAAAAAAAAAA	15	1113.58	Q8WZ71	REV__F2Z2T6	yes	no	2	0.0045197	80.312	8017800	0	0	5488900	0	0	13952000	15155000	17306000	11791000	0	0	7316800	9769000	12899000	27795000	0	11983000	0	0	0	0	0	0	0	0	0	0	0	0	0	0	0	0	0	0	0	0	0
25	TPGAATASASGAA	13	1031.49	K7EJ57;O96008-2;O96008	K7EJ57	yes	no	2	0.050009	57.164	0	0	3098200	0	1065500	0	2065800	2569400	0	2741500	2002100	0	7643100	6732600	7048700	0	7472600	7850100	0	0	0	0	0	0	0	0	0	0	0	0	0	0	0	0	0	0	0	1318800	1011400
26	TPPAPAPAAPPSTP	14	1270.66	F8W914;Q9NQC3-2;Q9NQC3-5;Q9NQC3	F8W914	yes	no	2	0.0017692	89.193	0	0	0	0	0	0	0	11082000	19985000	27501000	12416000	11569000	59826000	64311000	61346000	57281000	49572000	45728000	0	0	0	0	0	0	0	0	0	0	0	0	0	0	0	0	0	0	0	0	0
27	TPPAPAPAAPPSTPAAPK	18	1637.88	F8W914;Q9NQC3-2;Q9NQC3-5;Q9NQC3	F8W914	yes	no	2	0.00053961	83.404	6714500	0	0	0	0	0	8878100	6934100	0	10574000	0	0	13973000	12825000	11769000	18063000	15893000	13872000	0	0	0	0	0	0	0	0	0	0	0	0	0	0	0	0	0	0	0	0	0
28	AAAAAAAPAAPAAPR	15	1246.68	Q8NHG8	Q8NHG8	yes	yes	2,3	0.00020447	118.61	44548000	37307000	39702000	9725300	9156200	12123000	31895000	29393000	42131000	43352000	39978000	16561000	6891100	8173600	8270400	10781000	10696000	8720800	0	0	0	0	0	0	0	0	0	0	0	0	0	0	0	0	0	0	0	0	0
29	APVAAATTAAPAAAAAPAK	19	1590.87	Q3B7A4;F8VWS0;P05388;F8W1K8	Q3B7A4	yes	no	2	0.018349	55.688	0	0	0	0	0	0	0	0	0	12594000	0	0	0	0	0	0	0	0	0	0	0	0	0	0	0	0	0	0	0	0	0	0	0	0	0	0	0	0	0
30	GAAAAAAAPAAPAAPR	16	1303.7	Q8NHG8	Q8NHG8	yes	yes	2	0.0054192	71.879	0	0	0	0	0	0	5954800	5603200	6922200	7410800	6491400	3948000	764970	2299300	1564500	4168500	4034300	0	0	0	0	0	0	0	0	0	0	0	0	0	0	0	0	0	0	0	0	0	0
31	AKEAAAAAAAAAAAAAAA	18	1411.74	Q9H1B7	Q9H1B7	yes	yes	2	0.00025009	97.235	122050000	114240000	120810000	62131000	71215000	96125000	125610000	133320000	116960000	158500000	91526000	71321000	182540000	156890000	175360000	202290000	161330000	136660000	0	0	0	0	0	0	0	0	0	0	0	0	0	0	0	0	0	0	0	0	0
32	EPAAAGSGAASPSA	14	1142.52	P29966	P29966	yes	yes	2	2.7313e-05	128.08	63233000	59433000	58777000	14906000	22236000	20764000	0	48738000	66815000	47446000	32337000	18492000	0	0	37444000	51805000	33532000	37238000	0	0	0	0	0	0	0	0	0	0	0	0	0	0	0	0	0	0	0	0	0
33	EPAAAGSGAASPSAA	15	1213.56	P29966	P29966	yes	yes	2	0.00084192	99.844	56469000	55671000	58825000	21550000	20143000	19256000	51051000	0	64347000	49591000	35298000	24897000	0	39683000	38352000	42876000	40546000	40139000	0	0	0	0	0	0	0	0	0	0	0	0	0	0	0	0	0	0	0	0	0
34	EPGGGAAGPAAAA	13	995.467	Q9NX62	Q9NX62	yes	yes	2	0.0086497	78.342	23404000	20880000	27602000	9495600	10790000	14275000	12396000	11899000	16534000	0	8867200	5262500	6341600	6374400	0	0	0	0	0	0	0	0	0	0	0	0	0	0	0	0	0	0	0	0	0	0	0	6512600	5909000
35	HQPSASGGAAAAAAAPA	17	1404.67	Q8NHG8	Q8NHG8	yes	yes	2	0.00026014	100.43	27161000	23844000	33072000	7219400	9152200	8304700	17592000	16057000	19215000	36419000	26226000	17246000	0	23399000	0	0	4035500	0	0	0	0	0	0	0	0	0	0	0	0	0	0	0	0	0	0	0	0	0	0
36	RPGDGGTASAGAAGPG	16	1297.6	Q9UKY7-2;Q9UKY7	Q9UKY7-2	yes	no	2	0.0051219	72.898	5932700	0	5788000	0	928320	1692200	8415600	6681500	8372400	8680500	5650600	4159800	7253900	8447400	8334900	10228000	7355100	8245700	0	0	0	0	0	0	0	0	0	0	0	0	0	0	0	0	0	0	0	0	0
37	RPGDGGTASAGAAGPGAA	18	1439.68	Q9UKY7-2;Q9UKY7	Q9UKY7-2	yes	no	2	0.00020646	99.238	23142000	0	31047000	8668600	9338400	6906100	28293000	27032000	33432000	36847000	28350000	13575000	34719000	33780000	32492000	54635000	44255000	45130000	0	0	0	0	0	0	0	0	0	0	0	0	0	0	0	0	0	0	0	0	0
38	RPGDGGTASAGAAGPGAAT	19	1540.72	Q9UKY7-2;Q9UKY7	Q9UKY7-2	yes	no	2	1.29e-05	123.15	178080000	178890000	170970000	58396000	61113000	98162000	239580000	248870000	315620000	385130000	287420000	160540000	179980000	173310000	165480000	245150000	253430000	205070000	0	0	0	0	0	0	0	0	0	0	0	0	0	0	0	0	0	0	0	0	0
39	RPGDGGTASAGAAGPGAATK	20	1668.82	Q9UKY7-2;Q9UKY7	Q9UKY7-2	yes	no	3	0.003716	77.631	5681400	14821000	8097800	0	0	1322500	0	0	0	14846000	0	7479200	0	2703000	0	6403500	4383400	4114600	0	0	0	0	0	0	0	0	0	0	0	0	0	0	0	0	0	0	0	0	0
40	APQPAPGAAAASKP	14	1232.65	H0YHG0;H0YHR6;Q6Y2X3	H0YHG0	yes	no	2	0.0054529	77.192	13444000	11397000	10692000	1405600	3025900	1812100	2990700	3448900	4853700	6095400	4524400	2287700	5130600	5946100	6512600	8479400	7010000	7614300	0	0	0	0	0	0	0	0	0	0	0	0	0	0	0	0	0	0	0	0	0
41	RPGDGGTASAGAAGPGAATKA	21	1739.86	Q9UKY7-2;Q9UKY7	Q9UKY7-2	yes	no	3	0.0039779	70.345	0	0	10541000	0	1089500	1293700	5720500	0	5148100	19487000	12802000	7934500	0	0	0	0	0	0	0	0	0	0	0	0	0	0	0	0	0	0	0	0	0	0	0	0	0	0	0
42	EAAAGAGAAAPASQHP	16	1375.65	Q14444-2;Q14444;E9PP31;E9PLA9	Q14444-2	yes	no	2	0.00053579	102.29	18755000	20726000	18241000	1602800	7215900	7168300	0	6522900	9278400	0	0	0	8359100	7906000	8580800	14161000	10145000	11961000	0	0	0	0	0	0	0	0	0	0	0	0	0	0	0	0	0	0	0	0	0
43	EAAAGAGAAAPASQHPA	17	1446.69	Q14444-2;Q14444;E9PP31;E9PLA9	Q14444-2	yes	no	2	4.4531e-05	118.71	0	0	0	5585000	9843300	8830400	0	0	0	23900000	16247000	12406000	0	0	0	16708000	10311000	11741000	0	0	0	0	0	0	0	0	0	0	0	0	0	0	0	0	0	0	0	0	0
44	EEPAAAGSGAASPSAAE	17	1471.64	P29966	P29966	yes	yes	2	0.00024226	99.927	16140000	7038400	0	4473500	6185600	0	3491100	3190000	25601000	0	0	0	1854700	16824000	1936500	17912000	10911000	12000000	0	0	0	0	0	0	0	0	0	0	0	0	0	0	0	0	0	0	0	0	0
45	EEPAAAGSGAASPSAAEK	18	1599.74	P29966	P29966	yes	yes	2	9.6498e-05	103.88	11455000	15796000	12877000	3702600	5581600	8336800	16573000	14951000	25424000	19535000	12300000	0	0	7478600	8876000	10672000	9572900	11383000	0	0	0	0	0	0	0	0	0	0	0	0	0	0	0	0	0	0	0	0	0
46	EEPAAAGSGAASPSAAEKG	19	1656.76	P29966	P29966	yes	yes	2	0.00049821	103.41	12500000	14794000	14781000	2022300	2693800	0	17273000	17269000	19225000	21847000	17322000	11161000	4826500	5606300	5026100	7469000	0	6534700	0	0	0	0	0	0	0	0	0	0	0	0	0	0	0	0	0	0	0	0	0
47	EPAAAGSGAASPSAAE	16	1342.6	P29966	P29966	yes	yes	2	0.00010473	119.87	242080000	196690000	168800000	197540000	131010000	159420000	295630000	257490000	297730000	250370000	183610000	122200000	0	221840000	230190000	284200000	195160000	239750000	0	0	0	0	0	0	0	0	0	0	0	0	0	0	0	0	0	0	2334100	0	0
48	EPAAAGSGAASPSAAEK	17	1470.7	P29966	P29966	yes	yes	2	3.8724e-07	135.08	101040000	87501000	84521000	18071000	34581000	38429000	56340000	58737000	67998000	82342000	44455000	29508000	24705000	23609000	0	50269000	40347000	30898000	0	0	0	0	0	0	0	0	0	0	0	0	0	0	0	0	0	0	0	0	0
49	EPAAAGSGAASPSAAEKG	18	1527.72	P29966	P29966	yes	yes	2	8.9364e-17	163.56	58615000	57635000	42838000	10824000	26742000	21032000	31191000	29639000	28358000	52150000	33442000	26243000	12123000	13217000	12772000	23758000	14141000	17246000	0	0	0	0	0	0	0	0	0	0	0	0	0	0	0	0	0	0	0	0	0
50	EPAAAGSGAASPSAAEKGEP	20	1753.81	P29966	P29966	yes	yes	2	0.0047851	69.612	0	0	0	0	0	0	2188500	0	0	0	0	0	16975000	18402000	18356000	26612000	24203000	21555000	0	0	0	0	0	0	0	0	0	0	0	0	0	0	0	0	0	0	0	0	0
51	EPAAAGSGAASPSAAEKGEPA	21	1824.85	P29966	P29966	yes	yes	2	0.0015201	87.554	0	16868000	0	2657600	6122000	4668300	4686900	0	4448200	7601100	6852200	3716100	0	39896000	37705000	74893000	52871000	53898000	0	0	0	0	0	0	0	0	0	0	0	0	0	0	0	0	0	0	0	0	0
52	APAADKEEPAAAGSGAASPS	20	1753.81	P29966	P29966	yes	yes	2	0.0035738	77.221	0	0	0	0	0	1242200	4836600	5292800	5289600	7451700	5028100	2977700	2805400	2972500	2930200	4249100	2961500	3828600	0	0	0	0	0	0	0	0	0	0	0	0	0	0	0	0	0	0	1829900	2875100	1950600
53	APAADKEEPAAAGSGAASPSAA	22	1895.89	P29966	P29966	yes	yes	2	0.037687	51.524	0	0	0	0	0	0	3387800	4434400	4490300	7586500	6241700	3117400	2235800	2069300	1898900	4082100	3541400	4129300	0	0	0	0	0	0	0	0	0	0	0	0	0	0	0	0	0	0	0	0	0
54	APAADKEEPAAAGSGAASPSAAEK	24	2153.02	P29966	P29966	yes	yes	3	0.0018721	62.871	0	0	0	0	0	0	12930000	13448000	5004600	7977700	4794300	2854300	3355900	3915400	3656600	5788800	2993000	3213800	0	0	0	0	0	0	0	0	0	0	0	0	0	0	0	0	0	0	0	0	0
55	KEEPAAAGSGAASPS	15	1328.62	P29966	P29966	yes	yes	2	0.0013754	89.624	8664400	6036100	6707300	1771700	1905000	2142100	3833800	0	3224500	2570500	1771500	1502500	0	0	0	7212400	5577600	4936300	0	0	0	0	0	0	0	0	0	0	0	0	0	0	0	0	0	0	0	0	0
56	APAAEGGKDEAAGGAAAAAAEAG	23	1882.87	P29966	P29966	yes	yes	2	0.00021818	93.776	16613000	10010000	14054000	7103000	9734500	13805000	4514000	5648000	6900600	40455000	32642000	22587000	12356000	10633000	8503300	32888000	28082000	24550000	0	0	0	0	0	0	0	0	0	0	0	0	0	0	0	0	0	0	0	0	0
57	EAAGGAAAAAAEAG	14	1086.49	P29966	P29966	yes	yes	2	0.012823	72.29	0	0	0	0	0	0	0	0	0	0	0	0	0	9409700	0	0	0	0	0	0	0	0	0	0	0	0	0	0	0	0	0	0	0	0	0	0	0	0	0
58	EGGKDEAAGGAAAAAAEAG	19	1572.7	P29966	P29966	yes	yes	2	0.0021489	75.682	0	0	0	2494700	4163400	0	0	8231900	0	20377000	13894000	12940000	2297500	0	0	6869200	6984100	5457600	0	0	0	0	0	0	0	0	0	0	0	0	0	0	0	0	0	0	0	0	0
59	GGKDEAAGGAAAAAAEAG	18	1443.66	P29966	P29966	yes	yes	2	0.0009964	81.51	57579000	66210000	51167000	31071000	15967000	31937000	29290000	23597000	29003000	106280000	85337000	53514000	7335100	6393600	7114900	24509000	0	0	0	0	0	0	0	0	0	0	0	0	0	0	0	0	0	0	0	0	0	0	0
60	GKDEAAGGAAAAAAEAG	17	1386.64	P29966	P29966	yes	yes	2	0.00076583	87.429	92090000	65277000	68959000	31484000	22676000	42184000	23542000	19934000	31049000	78186000	58730000	29430000	10742000	10368000	9156800	24212000	25112000	25818000	0	0	0	0	0	0	0	0	0	0	0	0	0	0	0	0	0	0	0	0	764430
61	GKDEAAGGAAAAAAEA	16	1329.62	P29966	P29966	yes	yes	2	0.0012892	89.506	70865000	73001000	80455000	37436000	27362000	35799000	35354000	30790000	36379000	107490000	79091000	42522000	14310000	15681000	25183000	28561000	36418000	32332000	0	0	0	0	0	0	0	0	0	0	0	0	0	0	0	0	0	0	0	0	0
62	KDEAAGGAAAAAAEA	15	1272.59	P29966	P29966	yes	yes	2	0.00087223	97.45	36197000	29581000	34693000	18242000	16299000	15758000	15113000	16828000	22624000	54273000	40717000	20910000	4653700	5367700	4734100	16604000	10247000	10663000	0	0	0	0	0	0	0	0	0	0	0	0	0	0	0	0	0	0	0	0	0
63	GGKDEAAGGAAAAAAE	16	1315.6	P29966	P29966	yes	yes	2	0.024555	56.817	0	0	0	0	0	0	0	0	0	11523000	0	0	0	0	0	0	0	4334300	0	0	0	0	0	0	0	0	0	0	0	0	0	0	0	0	0	0	0	0	0
64	GKDEAAGGAAAAAAE	15	1258.58	P29966	P29966	yes	yes	2	0.0071175	70.523	14330000	14545000	14324000	4479500	6003400	4122800	3219100	4971200	3786800	8071800	0	4978300	1104100	0	0	4934400	0	4506600	0	0	0	0	0	0	0	0	0	0	0	0	0	0	0	0	0	0	0	0	0
65	KDEAAGGAAAAAAE	14	1201.56	P29966	P29966	yes	yes	2	0.010863	79.492	11931000	0	0	0	4002300	4028600	0	0	0	0	0	0	0	0	0	0	0	0	0	0	0	0	0	0	0	0	0	0	0	0	0	0	0	0	0	0	0	0	0
66	AAAAAAAAAAAAAQ	14	1069.55	Q9H1B7;D6RA10;Q8N3X6-3;Q8N3X6	Q9H1B7	no	no	2	0.014037	69.721	59152000	0	0	75282000	74476000	35305000	56772000	47796000	53758000	0	34943000	26051000	34157000	55825000	48551000	0	35620000	0	0	0	0	0	0	0	0	0	0	0	0	0	0	0	0	0	0	0	0	0	0
67	AAAAAAAAAAAAAQQ	15	1197.61	Q9H1B7	Q9H1B7	yes	yes	2	0.099982	54.65	0	0	0	0	0	0	31283000	0	0	0	0	0	0	0	0	0	0	0	0	0	0	0	0	0	0	0	0	0	0	0	0	0	0	0	0	0	0	0	0
68	AAAAAAAAAAAAQ	13	998.515	Q9H1B7;D6RA10;Q8N3X6-3;Q8N3X6;Q99581	Q9H1B7	no	no	2	0.025196	64.82	0	0	0	8255100	13468000	12515000	0	15269000	15652000	0	0	0	6063700	0	0	0	0	0	0	0	0	0	0	0	0	0	0	0	0	0	0	0	0	0	0	0	0	0	0
69	AAPAAGSAPAAAE	13	1053.51	P05387;H0YDD8	P05387	yes	no	2	0.0017254	96.113	0	0	15108000	6410300	6919900	14470000	15078000	15145000	19252000	0	12684000	9207300	1460400	14783000	12670000	0	0	0	0	0	0	0	1097200	0	0	0	0	450270	0	0	0	0	0	0	0	0	0	0	310690
70	APAGGPAPSTAAAPAEEK	18	1591.78	P05386;P05386-2	P05386	yes	no	2	0.032041	50.966	0	0	0	0	0	0	0	0	0	0	0	0	0	0	0	0	0	0	0	0	0	0	0	0	0	0	0	0	0	0	0	0	0	0	0	0	2430900	3176100	2416300
71	APAGGPAPSTAAAPAEEKK	19	1719.88	P05386;P05386-2	P05386	yes	no	3	0.0014619	81.346	0	0	0	0	0	0	0	0	0	5255800	4094800	2650500	0	0	0	4398200	3866500	4099500	0	0	0	0	0	0	0	0	0	0	0	0	0	0	0	0	0	0	4534500	4176800	3905900
72	APGSAAPAAGSAPAAAEEKK	20	1750.88	P05387;H0YDD8	P05387	yes	no	2,3	1.0081e-55	205.65	257210000	194370000	188510000	0	62471000	44905000	199570000	211410000	244990000	360560000	266140000	141610000	80914000	71735000	85716000	222930000	135950000	142790000	0	0	0	0	0	0	0	0	0	0	0	0	0	0	0	0	0	0	0	0	0
73	APGSAAPAAGSAPAAAEEKKD	21	1865.91	P05387;H0YDD8	P05387	yes	no	3	5.6791e-37	165.06	88965000	0	0	4843300	17625000	16355000	48570000	48242000	55231000	109190000	0	38529000	24353000	24569000	24567000	49411000	39656000	40265000	0	0	0	0	0	0	0	0	0	0	0	0	0	0	0	0	0	0	0	0	0
74	APGSAAPAAGSAPAAAEEKKDE	22	1994.95	P05387;H0YDD8	P05387	yes	no	3	2.7331e-18	154.6	33656000	30881000	21531000	0	6553900	6766100	21017000	18076000	22616000	31598000	24330000	13932000	5719300	5734600	6590200	13344000	9394200	11093000	0	0	0	0	0	0	0	0	0	0	0	0	0	0	0	0	0	0	0	0	0
75	APTTAATTAATAAQ	14	1245.62	H0YLW0;P37108	H0YLW0	yes	no	2	0.0087639	70.089	0	0	0	2921700	3495400	2875200	0	0	0	0	0	0	0	0	4332600	0	0	0	0	0	0	0	0	0	0	0	0	0	0	0	0	0	0	0	0	0	0	0	0
76	GSAAPAAGSAPAAAEEK	17	1454.7	P05387;H0YDD8	P05387	yes	no	2	4.6274e-07	133.86	13035000	14006000	24655000	0	5427900	0	20208000	20652000	27350000	24945000	19393000	10382000	9256800	6755000	9248200	15506000	11723000	11800000	0	0	0	0	0	0	0	0	0	0	0	0	0	0	0	0	0	0	0	0	0
77	SAAPAAGSAPAAAEEK	16	1397.68	P05387;H0YDD8	P05387	yes	no	2	0.0035392	75.143	7305400	0	5020200	0	2011700	2315200	7282200	7892900	8976400	9226900	6536900	2907900	2981000	4147500	3002300	4775400	4729600	4126800	0	0	0	0	0	0	0	0	0	0	0	0	0	0	0	0	0	0	0	0	0
78	SPGPGAGAPGAD	12	952.425	Q8TCT0;F8WFD8	Q8TCT0	yes	no	2	0.023956	69.276	0	0	16330000	1680000	1834600	0	0	2716600	4562900	3699000	2651900	1500800	11928000	13399000	12354000	14585000	12712000	15441000	0	0	0	0	0	0	0	0	0	0	0	0	0	0	0	0	0	0	0	0	0
79	AAAAAAAAAAAAQQ	14	1126.57	Q9H1B7	Q9H1B7	yes	yes	2	0.0054913	79.659	116670000	120520000	118290000	121820000	56286000	79488000	83938000	78921000	87345000	116430000	77411000	64316000	47939000	50767000	58433000	63287000	60418000	50582000	0	0	0	0	0	0	0	0	0	0	0	0	0	0	0	0	0	0	0	0	0
80	AAAAAAAAAAAQQ	13	1055.54	Q9H1B7	Q9H1B7	yes	no	2	0.0097785	74.841	76832000	0	0	2113000	0	0	0	0	0	0	0	0	0	0	0	0	0	0	0	0	0	0	0	0	0	0	0	0	0	0	0	0	0	0	0	0	0	0	0
81	AAPAAGSAPAAAEE	14	1182.55	P05387;H0YDD8	P05387	yes	no	2	0.00041025	111.63	43009000	34340000	25203000	26615000	22227000	23968000	53728000	50427000	61788000	69394000	44264000	30792000	46441000	24499000	46192000	30080000	27964000	30137000	0	0	0	0	0	0	0	0	0	0	0	0	0	0	0	0	0	0	1950900	1271100	0
82	AAPAAGSAPAAAEEK	15	1310.65	P05387;H0YDD8	P05387	yes	no	2	2.189e-43	212.11	66979000	62893000	61665000	22317000	21918000	41819000	44588000	42867000	51429000	74492000	42342000	27680000	15836000	13881000	15436000	28296000	20066000	19643000	0	0	0	0	0	0	0	0	0	0	0	0	0	0	0	0	0	0	0	0	0
83	APAAGSAPAAAEE	13	1111.51	P05387;H0YDD8	P05387	yes	no	2	0.002883	87.184	0	0	0	0	0	0	0	0	0	0	0	0	14417000	0	0	12873000	14022000	12739000	0	0	0	0	0	0	0	0	0	0	0	0	0	0	0	0	0	0	0	0	0
84	APGSAAPAAGSAPAAAEEK	19	1622.79	P05387;H0YDD8	P05387	yes	no	2,3	1.3646e-103	245.78	360830000	322730000	287710000	130970000	127300000	114370000	459180000	423840000	685700000	842360000	604890000	393750000	317890000	321440000	320350000	478880000	377920000	442270000	0	0	0	0	0	0	0	0	0	0	0	0	0	0	0	0	0	0	0	0	0
85	APAAGSAPAAAEEK	14	1239.61	P05387;H0YDD8	P05387	yes	no	2	6.6714e-24	187.63	26323000	21119000	24676000	3706000	13478000	14788000	16371000	16794000	20523000	24976000	14384000	9818800	28581000	29965000	29386000	44162000	31937000	31639000	0	0	0	0	0	0	0	0	0	0	0	0	0	0	0	0	0	0	0	0	0
86	APAAGSAPAAAEEKK	15	1367.7	P05387;H0YDD8	P05387	yes	no	3	0.0074337	77.776	28027000	0	0	1998100	0	4449100	8543700	10661000	5217900	0	0	0	18500000	17758000	8930400	13025000	0	0	0	0	0	0	0	0	0	0	0	0	0	0	0	0	0	0	0	0	0	0	0
87	APAAGSAPAAAEEKKD	16	1482.73	P05387;H0YDD8	P05387	yes	no	3	0.0026326	75.764	0	0	0	0	0	0	0	0	0	6062600	3551700	0	2115000	0	0	0	13032000	0	0	0	0	0	0	0	0	0	0	0	0	0	0	0	0	0	0	0	0	0	0
88	GPAPSTAAAPAEEKK	15	1423.73	P05386;P05386-2	P05386	yes	no	3	0.017486	58.079	0	0	0	0	0	0	0	0	0	0	0	0	0	0	0	0	0	0	0	0	0	0	0	0	0	0	0	0	0	0	0	0	0	0	0	0	0	0	0
89	APGSAAPAAGSAPAAAE	17	1365.65	P05387;H0YDD8	P05387	yes	no	2	4.4728e-07	136.33	13838000	0	0	7668300	12706000	12484000	33775000	34884000	34801000	32758000	21776000	17426000	28425000	26692000	48502000	30885000	27558000	25759000	0	0	0	0	0	0	0	0	0	0	0	0	0	0	0	0	0	0	0	0	0
90	APGSAAPAAGSAPAAAEE	18	1494.7	P05387;H0YDD8	P05387	yes	no	2	5.8348e-33	190.86	66967000	62534000	66720000	80744000	69255000	118210000	176020000	361210000	189150000	171430000	118920000	101190000	206200000	191960000	200520000	218530000	175000000	174910000	0	0	0	0	0	0	0	0	0	0	0	0	0	0	0	0	0	0	0	0	0
91	LPTASAGASTSASED	15	1363.61	P53990;P53990-4;P53990-5;P53990-2;J3KR23;J3QLU7	P53990	yes	no	2	0.018802	58.595	18752000	18584000	0	14404000	8973000	15801000	9475100	16102000	11498000	18073000	15585000	11882000	0	18841000	17842000	21257000	17763000	27297000	0	0	0	0	0	0	0	0	0	0	0	0	0	0	0	0	0	0	0	0	0
92	AAEGEAASAASSTSSP	16	1392.6	P29966	P29966	yes	yes	2	0.00075096	94.688	15193000	13136000	11311000	0	2906100	3129700	12904000	11262000	14697000	15455000	11865000	6906200	18470000	18120000	17358000	20514000	19221000	19061000	0	0	0	0	0	0	0	0	0	0	0	0	0	0	0	0	0	0	0	0	0
93	AAEGEAASAASSTSSPK	17	1520.7	P29966	P29966	yes	yes	2	5.5753e-05	114.96	69619000	63126000	80410000	12588000	12835000	13342000	13152000	65268000	83110000	76377000	12698000	8629400	7221900	5070900	5880200	70961000	10068000	62180000	0	0	0	0	0	0	0	0	0	0	0	0	0	0	0	0	0	0	0	0	0
94	AEGEAASAASSTSSP	15	1321.56	P29966	P29966	yes	yes	2	0.00089882	95.417	16899000	14039000	15955000	0	4397600	4540000	10797000	9676300	14128000	10253000	8195900	5541300	16030000	15513000	12453000	17430000	13199000	11787000	0	0	0	0	0	0	0	0	0	0	0	0	0	0	0	0	0	0	0	0	0
95	EGEAASAASSTSSP	14	1250.53	P29966	P29966	yes	yes	2	0.0050463	77.597	14630000	16852000	15188000	3330500	3288500	5974000	16631000	8883300	10988000	6743800	4626400	2699400	13408000	13799000	12919000	11345000	10755000	11437000	0	0	0	0	0	0	0	0	0	0	0	0	0	0	0	0	0	0	0	0	0
96	EPGSPTAAEGEAASAASSTSSPK	23	2088.94	P29966	P29966	yes	yes	2,3	1.7096e-33	151.3	60709000	18113000	49315000	34184000	12538000	38202000	111810000	119110000	121330000	108110000	59640000	56004000	94843000	95409000	138290000	100310000	76939000	53598000	0	0	0	0	0	0	0	0	0	0	0	0	0	0	0	0	0	0	0	0	0
97	SPTAAEGEAASAASSTSSPK	20	1805.83	P29966	P29966	yes	yes	2,3	7.9914e-09	134.29	0	15779000	13968000	2473000	4658000	0	29371000	8899100	28108000	34336000	13006000	17603000	9369300	18770000	14564000	11292000	9505700	8013300	0	0	0	0	0	0	0	0	0	0	0	0	0	0	0	0	0	0	0	0	0
98	SPTAAEGEAASAASSTSSP	19	1677.73	P29966	P29966	yes	yes	2	4.0593e-08	130.27	0	0	0	2339000	0	0	104220000	98703000	108890000	13148000	6134500	5113500	30884000	32676000	28791000	29079000	21571000	18260000	0	0	0	0	0	0	0	0	0	0	0	0	0	0	0	0	0	0	0	0	0
99	EPGSPTAAEGEAASAA	16	1414.62	P29966	P29966	yes	yes	2	0.00049478	102.73	54566000	62874000	56070000	43465000	32423000	84265000	88303000	105670000	106840000	71102000	46570000	34651000	107830000	106080000	105560000	106310000	89099000	88409000	0	0	0	0	0	0	0	0	0	0	0	0	0	0	0	0	0	0	0	0	0
100	EPGSPTAAEGEAASAAS	17	1501.65	P29966	P29966	yes	yes	2	0.00025234	98.582	20898000	9705600	20951000	6562000	8252100	5396800	23240000	26964000	29920000	26019000	14583000	11359000	22054000	20731000	17325000	21468000	14054000	19199000	0	0	0	0	0	0	0	0	0	0	0	0	0	0	0	0	0	0	0	0	0
101	EPGSPTAAEGEAASAASS	18	1588.69	P29966	P29966	yes	yes	2	0.00015085	99.069	53204000	44780000	46274000	46001000	27850000	60347000	77747000	83157000	85707000	68153000	40475000	33128000	86958000	86518000	112070000	76851000	66976000	70617000	0	0	0	0	0	0	0	0	0	0	0	0	0	0	0	0	0	0	0	0	0
102	EPGSPTAAEGEAASAASST	19	1689.73	P29966	P29966	yes	yes	2	0.00064603	99.796	0	0	0	0	0	10844000	30941000	26327000	36581000	0	17716000	15683000	34444000	32954000	28902000	29070000	33521000	25344000	0	0	0	0	0	0	0	0	0	0	0	0	0	0	0	0	0	0	0	0	0
103	EPGSPTAAEGEAASAASSTS	20	1776.77	P29966	P29966	yes	yes	2	0.027843	53.255	0	0	0	0	0	0	20430000	23802000	0	0	0	0	0	0	0	0	0	11261000	0	0	0	0	0	0	0	0	0	0	0	0	0	0	0	0	0	0	0	0	0
104	EPGSPTAAEGEAASAASSTSSP	22	1960.85	P29966	P29966	yes	yes	2,3	4.1784e-08	129.88	29845000	0	0	11337000	19944000	14639000	74492000	80046000	67158000	43053000	29622000	26291000	134930000	147400000	141300000	111720000	94419000	84597000	0	0	0	0	0	0	0	0	0	0	0	0	0	0	0	0	0	0	0	0	0
105	DPAAAAAATAAPGQTP	16	1379.67	E9PQV8;O00303;B3KSH1	E9PQV8	yes	no	2	0.0021309	80.746	0	0	0	0	7416500	0	12789000	0	26176000	24921000	13239000	0	19210000	24153000	29860000	56789000	18128000	20106000	0	0	0	0	0	0	0	0	0	0	0	0	0	0	0	0	0	5321900	0	0	0
106	DPAAAAAATAAPGQTPA	17	1450.71	E9PQV8;O00303;B3KSH1	E9PQV8	yes	no	2	0.0059955	64.52	0	0	0	8749200	0	5540000	14056000	16576000	12927000	16290000	0	0	9579900	10534000	8719100	0	9297100	11006000	0	0	0	0	0	0	0	0	0	0	0	0	0	0	0	0	0	0	0	0	0
107	SPGPGAGAPGADA	13	1023.46	Q8TCT0;F8WFD8	Q8TCT0	yes	no	2	0.02534	64.121	69450000	65323000	58286000	20892000	19130000	20691000	89619000	38758000	56660000	53773000	32592000	20461000	0	9874000	9760400	15797000	13617000	11971000	0	0	0	0	0	0	0	0	0	0	0	0	0	0	0	0	0	0	0	0	0
108	RSPGPGAGAPGADA	14	1179.56	Q8TCT0;F8WFD8	Q8TCT0	yes	no	2	0.0059627	77.42	21672000	14971000	17284000	2610200	3691600	6999800	12969000	10980000	14341000	11666000	11921000	6160500	5000900	4030500	3633600	6906100	3622400	5633200	0	0	0	0	0	0	0	0	0	0	0	0	0	0	0	0	0	0	0	0	0
109	GPASAGGSAEALLS	14	1186.58	Q14761	Q14761	yes	yes	2	0.0037897	81.709	0	0	0	0	0	0	0	9546600	8564100	7879700	6030100	5291400	21458000	17922000	24481000	23781000	17838000	22240000	0	0	0	0	0	0	0	0	0	0	0	0	0	0	0	0	0	0	0	0	0
110	SPGPASAGGSAEALLS	16	1370.67	Q14761	Q14761	yes	yes	2	0.00037995	107.99	47985000	61354000	43304000	83155000	81380000	74011000	82779000	88437000	88150000	76377000	67452000	53114000	186090000	172730000	177740000	190450000	155000000	141940000	0	0	0	0	0	0	0	0	0	0	0	0	0	0	0	0	0	0	0	0	0
111	SPGPASAGGSAEALLSD	17	1485.69	Q14761	Q14761	yes	yes	2	5.5523e-05	115.83	0	0	24261000	5021500	8075000	12704000	29293000	29096000	29744000	37425000	38072000	29467000	23987000	22994000	26243000	30144000	22149000	20700000	0	0	0	0	0	0	0	0	0	0	0	0	0	0	0	0	0	0	0	0	0
112	SPGPASAGGSAEALLSDL	18	1598.78	Q14761	Q14761	yes	yes	2	6.6875e-06	121.99	0	0	0	0	0	0	0	0	0	0	0	0	35198000	30769000	29682000	22536000	33324000	39567000	0	0	0	0	0	0	0	0	0	0	0	0	0	0	0	0	0	0	0	0	0
113	SPGPASAGGSAEAL	14	1170.55	Q14761	Q14761	yes	yes	2	0.0050582	79.492	0	0	0	0	0	0	0	0	0	19299000	0	0	19938000	16455000	15645000	0	13812000	0	0	0	0	0	0	0	0	0	0	0	0	0	0	0	0	0	0	0	0	0	0
114	SPPPAATAAAATADV	15	1309.65	B4DZT2;Q92783	B4DZT2	yes	no	2	0.0014439	89.43	18976000	0	0	5180800	0	0	0	0	0	13355000	0	7625600	28626000	22873000	29915000	26913000	26089000	25287000	0	0	0	0	0	0	0	0	0	0	0	0	0	0	0	0	0	0	0	0	0
115	SPPPAATAAAATADVT	16	1410.7	B4DZT2;Q92783	B4DZT2	yes	no	2	0.00019118	114.7	127050000	138840000	126310000	74222000	55418000	65175000	127290000	140650000	145530000	181650000	130310000	100330000	223570000	228730000	240450000	232420000	203620000	171720000	5972800	6169900	6289000	8817100	7213600	6089400	15695000	15198000	13912000	16066000	13157000	12490000	3771000	3360400	3240300	8602800	9472700	11057000	0	0	0
116	SPPPAATAAAATADVTL	17	1523.78	B4DZT2;Q92783	B4DZT2	yes	no	2	0.0022859	73.245	0	0	0	7420100	6011800	0	19617000	22290000	22133000	22105000	23456000	19583000	16247000	16011000	19487000	18471000	30106000	16984000	0	0	0	0	0	0	0	0	0	0	0	0	0	0	0	0	0	0	0	0	0
117	AARAAAAAAAAAA	13	1026.56	P0CG40	P0CG40	yes	yes	2	0.00025725	115.57	90631000	155600000	54647000	18314000	23200000	41770000	25281000	29766000	0	34007000	32462000	13989000	28596000	28786000	27935000	51250000	36312000	49820000	0	0	0	0	0	0	0	0	0	0	0	0	0	0	0	0	0	0	0	0	0
118	AARAAAAAAAAAAA	14	1097.59	P0CG40	P0CG40	yes	yes	2	0.00095149	100.09	85633000	0	102780000	36106000	27411000	43036000	38280000	33513000	45398000	36040000	25145000	22548000	35026000	35827000	40728000	51781000	44073000	48274000	0	0	0	0	0	0	0	0	0	0	0	0	0	0	0	0	0	0	0	0	0
119	APGTKGTAAAAAAAAA	16	1269.67	P50914	P50914	yes	yes	2	0.010487	66.387	10498000	10996000	0	4406800	3555100	0	5478200	4903200	0	9103400	6669100	3314800	8602100	10124000	9298900	12994000	0	0	0	0	0	0	0	0	0	0	0	0	0	0	0	0	0	0	0	0	5241900	4929000	3620300
120	APGTKGTAAAAAAAAAA	17	1340.7	P50914	P50914	yes	yes	2	0.0004201	93.106	103330000	0	0	23345000	25280000	23325000	0	0	0	0	0	0	67358000	67800000	0	82808000	0	0	0	0	0	0	0	0	0	0	0	0	0	0	0	0	0	0	0	0	0	0	0
121	PGTKGTAAAAAAAAAA	16	1269.67	P50914	P50914	yes	yes	2	0.020186	60.549	0	0	0	0	0	0	0	0	0	0	0	0	0	0	0	0	15690000	14368000	0	0	0	0	0	0	0	0	0	0	0	0	0	0	0	0	0	0	0	0	0
122	HPDPRAPGAAAPSSGPGP	18	1637.79	Q8TCU6-3;Q8TCU6	Q8TCU6-3	yes	no	3	0.00066587	81.594	25922000	33034000	37802000	10915000	14449000	16690000	53170000	54341000	70589000	105970000	74945000	37930000	25674000	22162000	23236000	45162000	41260000	44916000	0	0	0	0	0	0	0	0	0	0	0	0	0	0	0	0	0	0	0	0	0
123	KASASAPAPASAT	13	1128.58	Q9NQX7;Q9NQX7-2;Q9NQX7-3;C9JG41	Q9NQX7	yes	no	2	0.0010571	98.942	14721000	22426000	24530000	1858700	0	2939100	14905000	21971000	27981000	20969000	12966000	9086800	20847000	20396000	19720000	23148000	19598000	18862000	0	0	0	0	0	0	0	0	0	0	0	0	0	0	0	0	0	0	0	0	0
124	TKGTAAAAAAAAAA	14	1115.59	P50914	P50914	yes	yes	2	0.019957	64.104	11207000	7125400	9844200	2448000	0	2779500	0	0	0	28150000	5953400	3208500	3752400	4211400	0	7481400	5691500	6288600	0	0	0	0	0	0	0	0	0	0	0	0	0	0	0	0	0	0	999720	0	1702700
125	ADKASASAPAPA	12	1055.52	Q9NQX7;Q9NQX7-2;Q9NQX7-3;C9JG41	Q9NQX7	yes	no	2	0.00072428	117.09	22374000	42119000	41934000	8452900	10138000	15742000	19290000	20483000	24906000	20157000	12860000	10012000	0	0	0	3311500	3041800	0	0	0	0	25984000	29174000	22323000	0	0	0	0	0	0	0	0	0	0	0	0	0	0	0
126	ADKASASAPAPAS	13	1142.56	Q9NQX7;Q9NQX7-2;Q9NQX7-3;C9JG41	Q9NQX7	yes	no	2	2.5343e-05	124.07	257870000	234310000	262980000	49851000	72348000	172810000	224230000	249670000	218230000	181230000	123400000	85433000	0	36938000	41044000	35008000	35051000	32771000	0	0	0	0	0	0	0	0	0	0	0	0	0	0	0	0	0	0	0	0	0
127	ADKASASAPAPASA	14	1213.59	Q9NQX7;Q9NQX7-2;Q9NQX7-3;C9JG41	Q9NQX7	yes	no	2	2.3676e-12	155.43	938750000	657200000	714160000	168820000	208870000	318020000	1058700000	1046800000	1291700000	932790000	654450000	446670000	117170000	116080000	115870000	138010000	120830000	113790000	0	0	0	0	0	0	0	0	0	0	0	0	0	0	0	0	0	0	0	0	0
128	ADKASASAPAPASAT	15	1314.64	Q9NQX7;Q9NQX7-2;Q9NQX7-3;C9JG41	Q9NQX7	yes	no	2,3	1.7264e-18	169.3	1634300000	1609600000	1548200000	292830000	564610000	302590000	1685700000	8703900	2001500000	1803800000	1241500000	812360000	0	451490000	486460000	626310000	404930000	368640000	0	0	0	0	0	0	0	0	649690	0	0	0	0	0	0	0	0	0	0	0	0
129	ADKASASAPAPASATE	16	1443.68	Q9NQX7;Q9NQX7-2;Q9NQX7-3;C9JG41	Q9NQX7	yes	no	2	2.956e-17	167.92	50291000	47777000	48851000	0	4840300	0	32781000	29525000	46879000	59740000	42884000	22065000	7129400	4037400	0	5838000	5070600	0	0	0	0	0	0	0	0	0	0	0	0	0	0	0	0	0	0	0	0	0	0
130	ADKASASAPAPASATEIL	18	1669.85	Q9NQX7;Q9NQX7-2;Q9NQX7-3;C9JG41	Q9NQX7	yes	no	2	0.028769	50.392	0	0	0	0	0	0	17386000	16513000	15302000	17180000	13220000	9669200	0	0	0	0	0	0	0	0	0	0	0	0	0	0	0	0	0	0	0	0	0	0	0	0	0	0	0
131	DKADKASASAPAPASATEIL	20	1912.97	Q9NQX7;Q9NQX7-2;Q9NQX7-3;C9JG41	Q9NQX7	yes	no	3	0.013646	56.708	0	0	0	0	0	0	0	0	0	32683000	37906000	0	0	0	0	0	0	0	0	0	0	0	0	0	0	0	0	0	0	0	0	0	0	0	0	0	0	0	0
132	GDKADKASASAPAPASATEIL	21	1970	Q9NQX7;Q9NQX7-2;Q9NQX7-3;C9JG41	Q9NQX7	yes	no	3	0.0025849	72.585	0	0	0	3448700	0	0	63468000	64545000	73044000	110640000	70235000	59837000	21360000	26726000	25882000	39474000	0	0	0	0	0	0	0	0	0	0	0	0	0	0	3824200	0	0	0	0	0	0	0	0
133	DKASASAPAPASA	13	1142.56	Q9NQX7;Q9NQX7-2;Q9NQX7-3;C9JG41	Q9NQX7	yes	no	2	0.00027302	112.02	0	0	0	0	573480	2151300	12458000	14017000	13580000	8394300	8238900	6392500	0	0	0	0	1534000	0	0	0	0	0	0	0	0	0	0	0	0	0	0	0	0	0	0	0	0	0	0
134	DKASASAPAPASAT	14	1243.6	Q9NQX7;Q9NQX7-2;Q9NQX7-3;C9JG41	Q9NQX7	yes	no	2	1.4975e-05	130.1	0	29837000	0	4357900	5647300	8456700	42092000	38166000	48332000	39039000	34731000	22439000	10171000	10220000	12475000	11262000	10769000	12014000	0	0	0	0	0	0	0	0	0	0	0	0	0	0	0	0	0	0	0	0	0
135	DKASASAPAPASATE	15	1372.65	Q9NQX7;Q9NQX7-2;Q9NQX7-3;C9JG41	Q9NQX7	yes	no	2	0.0075752	66.674	4812300	5225500	7121700	0	0	0	5735500	7975800	10353000	10441000	7054500	3329800	918550	993240	0	0	0	5378400	0	0	0	0	0	0	0	0	0	0	0	0	0	0	0	0	0	0	0	0	0
136	KADKASASAPAPASATE	17	1571.78	Q9NQX7;Q9NQX7-2;Q9NQX7-3;C9JG41	Q9NQX7	yes	no	3	0.010061	59.502	17393000	16173000	13582000	0	0	1177000	16228000	18109000	19680000	30554000	27511000	18129000	0	2259100	3759700	5591200	0	3215300	0	0	0	0	0	0	0	0	0	0	0	0	0	0	0	0	0	0	0	0	0
137	KASASAPAPASA	12	1027.53	Q9NQX7;Q9NQX7-2;Q9NQX7-3;C9JG41	Q9NQX7	yes	no	2	0.010062	77.597	0	0	0	0	0	808960	0	16946000	13352000	0	0	0	6471000	8596500	0	8226100	0	0	0	0	0	0	0	0	0	0	0	0	0	0	0	0	0	0	0	0	0	0	0
138	HPHPPAAGAGAAGGAE	16	1366.64	O15105-3;O15105	O15105-3	yes	no	3	0.0092131	64.827	0	0	0	0	0	0	0	246710	0	0	0	2178400	3163500	2646800	3128900	7351400	6092500	5321600	0	0	0	0	0	0	0	0	0	0	0	0	0	0	0	0	0	0	0	0	0
139	KASASAPAPASATE	14	1257.62	Q9NQX7;Q9NQX7-2;Q9NQX7-3;C9JG41	Q9NQX7	yes	no	2	0.00029531	113.54	11296000	7234200	9978700	0	1562800	0	0	0	13755000	13027000	8024600	4797600	5205300	5189500	4194200	6122400	5127200	4709900	0	0	0	0	0	0	0	0	0	0	0	0	0	0	0	0	0	0	0	0	0
140	RSPGPGAGAPGAD	13	1108.53	Q8TCT0;F8WFD8	Q8TCT0	yes	no	2	0.0095823	73.927	0	0	0	0	0	0	0	0	3027600	0	0	0	10007000	12021000	10330000	15643000	9809700	11441000	0	0	0	0	0	0	0	0	0	0	0	0	0	0	0	0	0	0	0	0	0
141	DKADKASASAPAPA	14	1298.65	Q9NQX7;Q9NQX7-2;Q9NQX7-3;C9JG41	Q9NQX7	yes	no	2,3	0.00018279	116.19	37643000	23708000	28613000	5523700	5528900	6171400	13186000	6451700	35947000	50726000	29227000	22389000	0	0	1100900	8364400	0	1387400	0	0	0	0	0	0	0	0	0	0	0	0	0	0	0	0	0	0	0	0	0
142	DKADKASASAPAPAS	15	1385.68	Q9NQX7;Q9NQX7-2;Q9NQX7-3;C9JG41	Q9NQX7	yes	no	2,3	3.1482e-08	144.18	537190000	613530000	609700000	46136000	28393000	84627000	296580000	205060000	260840000	308810000	220200000	31360000	56258000	65631000	30099000	11493000	8403100	7251600	0	0	0	0	0	0	0	0	0	0	0	0	326880	0	0	0	0	0	0	0	0
143	DKADKASASAPAPASA	16	1456.72	Q9NQX7;Q9NQX7-2;Q9NQX7-3;C9JG41	Q9NQX7	yes	no	2,3	7.3418e-11	145.69	636590000	517070000	536860000	93908000	69119000	141830000	1150700000	1253100000	1574200000	1789200000	1049700000	672850000	90095000	95698000	97257000	193250000	148410000	148550000	0	0	0	0	0	0	0	0	0	0	0	0	0	0	0	0	0	0	0	0	0
144	DKADKASASAPAPASAT	17	1557.76	Q9NQX7;Q9NQX7-2;Q9NQX7-3;C9JG41	Q9NQX7	yes	no	2,3	8.552e-11	144.72	1306800000	1202400000	1249100000	212120000	441220000	422270000	2143600000	2250400000	2778200000	3483600000	1959500000	1844900000	0	0	2714900	991370000	699480000	702370000	0	0	0	0	0	0	0	0	0	0	0	0	0	0	0	0	0	0	0	0	0
145	DKADKASASAPAPASATE	18	1686.81	Q9NQX7;Q9NQX7-2;Q9NQX7-3;C9JG41	Q9NQX7	yes	no	2,3	3.7457e-06	122.14	109900000	90665000	107600000	0	10034000	11223000	131240000	132610000	173770000	339990000	26326000	137410000	7441200	8031900	7275900	22117000	0	0	0	0	0	0	0	0	0	0	0	0	0	0	0	0	0	0	0	0	0	0	0
146	GDKADKASASAPAPASATE	19	1743.83	Q9NQX7;Q9NQX7-2;Q9NQX7-3;C9JG41	Q9NQX7	yes	no	2,3	9.5811e-09	134.82	109210000	79289000	81266000	8961900	14762000	19679000	211810000	200670000	252810000	384260000	300750000	211150000	16975000	15439000	15839000	28622000	26865000	23008000	0	0	0	0	0	0	0	0	0	0	0	0	0	0	0	0	0	0	0	0	0
147	GIKGDKADKASASAPAPASATE	22	2042.03	Q9NQX7;Q9NQX7-2;Q9NQX7-3;C9JG41	Q9NQX7	yes	no	3,4	2.6587e-07	119.18	27083000	32298000	30056000	2116500	0	3460200	101380000	105420000	114520000	269970000	153740000	110330000	9342700	8272100	10844000	24112000	16770000	14407000	0	0	0	0	4117200	3639000	0	0	0	0	0	0	0	0	0	1805800	0	0	0	0	0
148	IKGDKADKASASAPAPASATE	21	1985.01	Q9NQX7;Q9NQX7-2;Q9NQX7-3;C9JG41	Q9NQX7	yes	no	3,4	1.3424e-07	124.73	15275000	22242000	33732000	0	1998700	0	76724000	73203000	91334000	231630000	115180000	111960000	0	2465100	4503800	5580100	10958000	6781700	0	0	0	0	0	0	0	0	0	0	0	0	0	0	0	0	0	0	0	0	0
149	KADKASASAPAPA	13	1183.62	Q9NQX7;Q9NQX7-2;Q9NQX7-3;C9JG41	Q9NQX7	yes	no	2,3	0.010708	70.438	0	13985000	29366000	0	1400300	3805600	16630000	13132000	9614100	13846000	9875900	6050800	2642500	1190300	0	0	0	0	0	0	0	0	0	0	0	0	0	0	0	0	0	0	0	0	0	0	88191	0	0
150	KGDKADKASASAPAPASATE	20	1871.92	Q9NQX7;Q9NQX7-2;Q9NQX7-3;C9JG41	Q9NQX7	yes	no	4	0.0032673	77.899	0	0	0	0	0	0	0	0	0	20974000	13101000	9233700	0	0	0	0	1789500	1313900	0	0	0	0	0	0	0	0	0	0	0	0	0	0	0	0	0	0	0	0	0
151	KADKASASAPAPASAT	16	1442.74	Q9NQX7;Q9NQX7-2;Q9NQX7-3;C9JG41	Q9NQX7	yes	no	2,3	4.1727e-07	136.63	985200000	884260000	924860000	38800000	69907000	134380000	172320000	202380000	153070000	418920000	305700000	249710000	112990000	50747000	55463000	206050000	155360000	161810000	0	0	0	0	0	0	0	0	0	0	0	0	0	0	0	0	0	0	0	0	0
152	GDKADKASASAPAPA	15	1355.67	Q9NQX7;Q9NQX7-2;Q9NQX7-3;C9JG41	Q9NQX7	yes	no	2,3	0.00061469	103.76	27397000	19083000	18082000	1254500	531040	795580	0	2486800	2146800	31947000	20615000	16074000	0	0	436330	6431000	5256700	5100900	0	0	0	0	0	0	0	0	0	0	0	0	0	0	0	0	0	0	0	0	0
153	GDKADKASASAPAPAS	16	1442.7	Q9NQX7;Q9NQX7-2;Q9NQX7-3;C9JG41	Q9NQX7	yes	no	2,3	3.844e-07	137.21	142030000	334420000	314560000	10574000	10816000	30094000	459870000	440160000	428600000	208710000	98662000	41458000	55386000	67320000	58526000	20110000	18776000	21110000	0	0	0	0	0	0	0	0	0	555060	0	159780	0	0	0	0	0	0	0	0	0
154	GDKADKASASAPAPASA	17	1513.74	Q9NQX7;Q9NQX7-2;Q9NQX7-3;C9JG41	Q9NQX7	yes	no	2,3	5.9368e-24	177.04	229960000	248590000	287590000	44209000	54274000	78117000	72055000	799060000	1033700000	947150000	688280000	517900000	65949000	69716000	67222000	150720000	113980000	105840000	0	0	0	0	0	0	0	0	0	0	0	0	0	0	0	0	0	0	0	0	0
155	GDKADKASASAPAPASAT	18	1614.78	Q9NQX7;Q9NQX7-2;Q9NQX7-3;C9JG41	Q9NQX7	yes	no	2,3	7.7305e-05	105.9	574120000	512620000	571070000	93865000	115850000	92480000	1224400000	1308200000	1508800000	1547700000	1074300000	766310000	271280000	311280000	300160000	504510000	414840000	404700000	0	0	0	0	0	0	0	0	0	0	0	0	0	0	0	0	0	0	0	0	0
156	GIKGDKADKASASAPAPASAT	21	1912.99	Q9NQX7;Q9NQX7-2;Q9NQX7-3;C9JG41	Q9NQX7	yes	no	3,4	0.00043702	102.43	68018000	52047000	69257000	0	14665000	11960000	90364000	100490000	110390000	184870000	107100000	79085000	19380000	18991000	20456000	61386000	47760000	53718000	0	0	0	0	0	0	0	0	0	0	0	0	0	0	0	0	0	0	0	0	0
157	IKGDKADKASASAPAPASAT	20	1855.96	Q9NQX7;Q9NQX7-2;Q9NQX7-3;C9JG41	Q9NQX7	yes	no	3,4	5.556e-05	112.74	38259000	65969000	70511000	2210200	8734500	6736400	43835000	52804000	176930000	206150000	150170000	44223000	7622100	8248600	7873700	70913000	56752000	58082000	0	0	0	0	0	0	0	0	0	0	0	0	0	0	0	0	0	0	0	0	0
158	KGDKADKASASAPAPASAT	19	1742.88	Q9NQX7;Q9NQX7-2;Q9NQX7-3;C9JG41	Q9NQX7	yes	no	3,4	4.9234e-17	157.91	99701000	168840000	140170000	1184300	8209800	12205000	152910000	160670000	167080000	170830000	89903000	50297000	43046000	28997000	34679000	39010000	10610000	5187300	0	0	0	0	0	0	0	0	0	0	0	0	0	0	0	0	0	0	0	0	0
159	GIKGDKADKASASAPAPAS	19	1740.9	Q9NQX7;Q9NQX7-2;Q9NQX7-3;C9JG41	Q9NQX7	yes	no	3,4	0.0019183	74.732	0	0	0	0	0	2501500	8575000	10605000	23252000	59208000	41402000	29754000	0	3021400	3380200	5559400	5145700	0	0	0	0	0	0	0	0	0	0	232230	0	0	0	0	0	0	0	0	0	0	0
160	GIKGDKADKASASAPAPASA	20	1811.94	Q9NQX7;Q9NQX7-2;Q9NQX7-3;C9JG41	Q9NQX7	yes	no	3,4	0.0022069	92.133	27880000	26347000	36248000	5710700	10809000	6184000	114350000	97434000	146580000	203490000	120570000	95936000	7912200	8323900	7776600	25543000	15325000	12734000	0	0	0	0	0	0	0	0	0	0	0	0	0	0	0	0	0	0	0	0	0
161	IKGDKADKASASAPAPAS	18	1683.88	Q9NQX7;Q9NQX7-2;Q9NQX7-3;C9JG41	Q9NQX7	yes	no	3,4	0.00046269	83.404	35642000	0	50975000	915270	716680	2268800	77545000	82283000	81683000	104630000	27294000	12079000	11734000	7815100	10087000	5155300	3356100	3001800	0	0	0	0	0	0	0	0	0	0	0	0	0	0	0	0	0	0	0	0	0
162	KADKASASAPAPAS	14	1270.65	Q9NQX7;Q9NQX7-2;Q9NQX7-3;C9JG41	Q9NQX7	yes	no	2,3	1.9208e-12	155.43	0	293570000	301260000	23097000	3452200	37900000	107520000	115430000	57578000	94779000	50919000	42041000	11831000	12727000	15749000	28824000	11146000	15826000	0	0	0	0	0	0	0	0	0	0	0	0	0	0	0	0	0	0	0	0	0
163	KGDKADKASASAPAPAS	17	1570.8	Q9NQX7;Q9NQX7-2;Q9NQX7-3;C9JG41	Q9NQX7	yes	no	3	1.4885e-05	123.76	4636000	23601000	38352000	0	2447000	3059000	42884000	47570000	37339000	50446000	30976000	19130000	4734000	5013400	5613300	5519800	6023000	4520400	0	0	0	0	0	0	0	0	0	0	0	0	0	0	0	0	0	0	0	0	0
164	IKGDKADKASASAPAPASA	19	1754.92	Q9NQX7;Q9NQX7-2;Q9NQX7-3;C9JG41	Q9NQX7	yes	no	3,4	0.0011737	85.203	61801000	20642000	28911000	731300	6007600	3090900	24248000	105390000	28583000	193990000	127660000	93146000	1570100	2406400	1729900	18755000	15652000	15063000	0	0	0	0	0	0	0	0	0	0	0	0	0	0	0	0	0	0	0	0	0
165	KADKASASAPAPASA	15	1341.69	Q9NQX7;Q9NQX7-2;Q9NQX7-3;C9JG41	Q9NQX7	yes	no	2,3	1.383e-17	168.5	177730000	553240000	434170000	14583000	24078000	29131000	350300000	308750000	382850000	102970000	106350000	92991000	54375000	63773000	92943000	25133000	24644000	23221000	0	0	0	0	0	0	0	0	0	0	0	0	0	0	0	0	0	0	0	0	0
166	KGDKADKASASAPAPASA	18	1641.83	Q9NQX7;Q9NQX7-2;Q9NQX7-3;C9JG41	Q9NQX7	yes	no	3,4	4.4129e-11	142.4	35549000	75014000	82118000	927300	9831200	9322700	151060000	125350000	119360000	136930000	84854000	50733000	9425700	10078000	10938000	13523000	13707000	11251000	0	0	0	0	0	0	0	0	0	0	0	0	0	0	0	0	0	0	0	0	0
167	SERTPGAATASASGAA	16	1403.66	K7EJ57;O96008-2;O96008	K7EJ57	yes	no	2	0.0030767	76.358	11805000	6453100	0	1948500	2079600	0	0	6598600	6504400	6457400	5235900	3250200	0	5285700	8891800	7651200	6886600	6973800	0	0	0	0	0	0	0	0	0	0	0	0	0	0	0	0	0	0	0	0	0
168	SNRAASAAGAAGSAGG	16	1274.6	Q9UKY7-2;Q9UKY7	Q9UKY7-2	yes	no	2	0.0031236	79.317	0	5950000	3565100	476000	0	0	0	0	0	4368400	3167300	0	2758800	0	0	5736600	3241700	3245600	0	0	0	0	0	0	0	0	0	0	0	0	0	0	0	0	0	0	0	0	0
169	SNRAASAAGAAGSAGGS	17	1361.63	Q9UKY7-2;Q9UKY7	Q9UKY7-2	yes	no	2	0.017804	60.949	0	4540400	3489200	0	0	1467100	0	0	370080	0	0	0	709790	0	0	0	0	0	0	0	0	0	0	0	0	0	0	0	0	0	0	0	0	0	0	0	0	0	0
170	ASAPAPASATEIL	13	1197.62	Q9NQX7;Q9NQX7-2;Q9NQX7-3;C9JG41	Q9NQX7	yes	no	2	0.0054717	79.286	0	64685000	0	0	0	0	64305000	51599000	57181000	122170000	43625000	43420000	32907000	34248000	28678000	36733000	25563000	25700000	0	0	0	0	0	0	0	0	0	0	0	0	0	0	0	0	0	0	0	0	0
171	DKASASAPAPASATEIL	17	1598.82	Q9NQX7;Q9NQX7-2;Q9NQX7-3;C9JG41	Q9NQX7	yes	no	2	0.00018325	100.58	0	0	0	0	0	0	38393000	33044000	31786000	37020000	27960000	23198000	27978000	0	14984000	10390000	6591100	11789000	0	0	0	0	0	0	0	0	0	0	0	0	0	0	0	0	0	0	0	15029000	0
172	SASAPAPASATEIL	14	1284.66	Q9NQX7;Q9NQX7-2;Q9NQX7-3;C9JG41	Q9NQX7	yes	no	2	1.3238e-05	129.74	0	0	0	299490000	293590000	0	56269000	62775000	58844000	0	7106800	0	28626000	38959000	38330000	0	0	0	0	0	0	0	0	0	73301000	0	0	69110000	0	75288000	0	0	0	0	0	0	0	0	0
173	LPSSARAGAGSGSSPG	16	1357.66	Q9Y6Q6	Q9Y6Q6	yes	yes	2	0.0045646	73.093	79148000	57777000	60573000	16074000	17515000	1179200	0	0	19296000	0	0	0	0	0	0	0	0	0	0	0	0	0	0	0	0	0	0	0	0	0	0	0	0	0	0	0	0	0	0
174	LPSSARAGAGSGSSPGGQ	18	1542.74	Q9Y6Q6	Q9Y6Q6	yes	yes	2	3.4688e-05	112.91	26931000	21393000	20605000	4546900	6107400	9493900	1886100	1913500	1693500	6125500	0	2304700	1009900	1249300	1643900	9438100	2076500	1718400	0	0	0	0	0	0	0	0	0	0	0	0	0	0	0	0	0	0	0	0	0
175	GPGPGGPGGAGVARGGAG	18	1347.66	Q92686	Q92686	yes	yes	2	0.00030238	95.57	8626900	0	9784500	2095000	2292200	2510500	3826200	4652600	11932000	7110200	4710600	2326100	0	0	0	0	607890	45213000	0	0	0	0	0	0	0	0	0	0	0	0	0	0	0	0	0	0	0	0	0
176	GPGPGGPGGAGVARGGAGGGPS	22	1645.79	Q92686	Q92686	yes	yes	2	0.00098738	84.166	11618000	11895000	9422100	2062000	1931700	1554700	5861100	5103700	6519600	10250000	5580600	2933100	0	0	0	0	0	0	0	0	0	0	0	0	0	0	0	0	0	0	0	0	0	0	0	0	0	0	0
177	AGPGPAAGAALPDQSF	16	1425.69	O75340-2;O75340;Q86W51;O75340-3;E7EPW6;D6RA21	O75340-2	yes	no	2	0.047624	49.483	0	13393000	0	11687000	0	0	0	0	0	0	13830000	19081000	0	0	0	26918000	27422000	0	0	0	0	0	0	0	0	0	0	0	0	0	0	0	0	0	0	0	0	0	0
178	GPGPAAGAALPDQS	14	1207.58	O75340-2;O75340;Q86W51;O75340-3;E7EPW6;D6RA21	O75340-2	yes	no	2	0.034594	55.578	12856000	15736000	14132000	8623600	9544800	10526000	6319600	0	0	18024000	0	8163600	0	0	0	12269000	8856900	0	0	0	0	0	0	0	0	0	0	0	0	0	0	0	0	0	0	0	0	0	0
179	GPGPAAGAALPDQSF	15	1354.65	O75340-2;O75340;Q86W51;O75340-3;E7EPW6;D6RA21	O75340-2	yes	no	2	0.0033938	77.26	0	29860000	27661000	51278000	38900000	35489000	21019000	16774000	19830000	38968000	30432000	26249000	21809000	20263000	18404000	26815000	22836000	22706000	0	0	0	0	0	0	0	0	0	0	0	0	0	0	0	0	0	0	0	0	0
180	RPGPGAGPGPAAGAALPDQSF	21	1889.94	O75340-2;O75340;Q86W51;O75340-3;E7EPW6;D6RA21	O75340-2	yes	no	2	0.0016824	80.541	17257000	0	13972000	0	13465000	3403200	12268000	0	0	46476000	33422000	27497000	24554000	26639000	22245000	50229000	43669000	34184000	0	0	0	0	0	0	0	0	0	0	0	0	0	0	0	0	0	0	0	0	0
181	RPGPGAGPGPAAGAALPDQ	19	1655.84	O75340-2;O75340;Q86W51;O75340-3;E7EPW6;D6RA21	O75340-2	yes	no	2	0.014957	57.936	0	0	0	0	0	0	0	0	0	38992000	23625000	0	0	0	0	9787000	0	7369000	0	0	0	0	0	0	0	0	0	0	0	0	0	0	0	0	0	0	0	0	0
182	DLVSENAGRAAAAAAA	16	1456.73	G3XAL9;P55011-3;P55011	G3XAL9	yes	no	2	0.015334	58.98	0	40261000	0	0	0	0	0	0	0	68852000	65396000	0	0	0	0	45805000	34720000	34752000	0	0	0	0	0	0	0	0	0	0	0	0	0	0	0	0	0	0	0	0	0
183	ENAGRAAAAAAA	12	1042.52	G3XAL9;P55011-3;P55011	G3XAL9	yes	no	2	0.0057618	84.821	12969000	0	0	3758200	1915700	7847300	7519600	0	12454000	0	0	0	0	0	0	0	0	0	0	0	0	0	0	0	0	0	0	0	0	0	0	0	0	0	0	0	0	0	0
184	LVSENAGRAAAAAAA	15	1341.7	G3XAL9;P55011-3;P55011	G3XAL9	yes	no	2	0.0010809	92.102	0	88826000	85685000	30052000	28294000	25369000	12810000	16073000	15475000	87165000	66897000	46018000	0	0	31362000	0	30801000	43189000	0	0	0	0	0	0	0	0	0	0	0	0	0	0	0	0	0	0	0	0	0
185	LVSENAGRAAAAAA	14	1270.66	G3XAL9;P55011-3;P55011	G3XAL9	yes	no	2	0.026068	55.724	0	0	9861900	5237200	6741100	6641200	5201100	3872600	6873400	17890000	13549000	6798200	0	0	0	4938700	4087200	5509800	0	0	0	0	0	0	0	0	0	0	0	0	0	0	0	0	0	0	0	0	0
186	ENAGRAAAAAAAAA	14	1184.59	G3XAL9;P55011-3;P55011	G3XAL9	yes	no	2	0.0066396	75.911	22445000	21661000	15710000	0	6448700	6583700	15171000	13140000	20421000	47741000	13287000	8246500	4275500	2741400	3538100	6497700	4229100	5675700	0	0	0	0	0	0	0	0	0	0	0	0	0	0	0	0	0	0	0	0	0
187	NAGRAAAAAAAAA	13	1055.55	G3XAL9;P55011-3;P55011	G3XAL9	yes	no	2	0.0055853	82.489	72663000	55264000	66811000	5354600	6381400	9910300	7631200	0	0	0	12480000	0	0	0	0	0	0	0	0	0	0	0	0	0	0	0	0	0	0	0	0	0	0	0	0	0	0	0	0
188	NAGRAAAAAAAAAA	14	1126.58	G3XAL9;P55011-3;P55011	G3XAL9	yes	no	2	0.015481	67.252	33837000	33292000	33697000	12495000	12058000	16589000	0	0	17621000	26254000	20652000	9153400	0	0	0	8600200	7274200	10558000	0	0	0	0	0	0	0	0	0	0	0	0	0	0	0	0	0	0	0	0	0
189	NAGRAAAAAAAAAAA	15	1197.62	G3XAL9;P55011-3;P55011	G3XAL9	yes	no	2	0.021947	60.364	34359000	39140000	32472000	3663100	0	0	64151000	0	0	0	0	0	10806000	10504000	0	0	0	0	0	0	0	0	0	0	0	0	0	0	0	0	0	0	0	0	0	0	0	0	0
190	AAAAAAAAAAKAA	13	998.551	E7ETP7;P15502-11;G5E950;P15502-8;P15502-7;P15502-6;P15502-12;G3V0G6;P15502-13;E7ENM0;P15502-5;E7EN65;P15502-2;P15502-1;P15502-4;P15502-10;P15502;P15502-9;F8WAH6	E7ETP7	yes	no	2	0.00075604	107.06	15620000	17842000	0	0	7491900	11322000	8357700	9849200	12187000	15229000	10561000	4266400	5506100	0	6617900	8311300	7126400	5566800	0	0	0	927140	0	0	1109200	0	0	0	618830	570740	0	0	0	1099200	1747500	1157200	0	0	0
191	APPSPGAAPAPAGRPP	16	1409.74	Q5JX66;Q8IXH6	Q5JX66	yes	no	2	7.0897e-07	132.31	0	0	0	3888600	0	0	10803000	9989500	12136000	19331000	6445200	5139300	16146000	15268000	13882000	17303000	15443000	17961000	0	0	0	0	0	0	0	0	0	0	0	0	0	0	0	0	0	0	0	0	0
192	APTSGTSAKTP	11	1016.51	P51659;E7EPL9;G5E9S2;E7ET17;E7EWE5;P51659-3;P51659-2	P51659	yes	no	2	0.014487	78.488	0	0	0	0	0	0	0	0	0	0	0	0	12177000	10281000	10036000	0	0	0	0	0	0	0	0	0	0	0	0	0	0	0	0	0	0	0	0	0	0	0	0
193	DAGAPTAPAASATRAAQVR	19	1780.92	Q5JWF2-2;Q5JWF2;Q5JWF2-3	Q5JWF2-2	yes	no	4	0.026959	52.071	0	0	0	0	0	0	2054600	0	0	0	1211300	0	0	0	0	0	0	0	0	0	0	0	0	0	0	0	0	0	0	0	0	0	0	0	0	0	159290000	144900000	150460000
194	DAGAPTAPAASATRAAQVRR	20	1937.02	Q5JWF2-2;Q5JWF2;Q5JWF2-3	Q5JWF2-2	yes	no	4	0.090138	37.85	0	0	0	0	0	0	0	0	0	0	0	0	0	0	0	0	0	0	0	0	0	0	0	0	0	0	0	0	0	0	0	0	0	0	0	0	5967100	6567100	0
195	APTSGTSAKTPSE	13	1232.59	P51659;E7EPL9;G5E9S2;E7ET17;E7EWE5;P51659-3;P51659-2	P51659	yes	no	2	1.2661e-05	123.28	17839000	6156700	6497600	1747800	2317800	1521100	0	0	3458100	0	0	0	0	11780000	12396000	0	0	0	0	0	0	0	0	0	0	0	0	0	0	0	0	0	0	0	0	0	0	0	0
196	APTSGTSAKTPSEG	14	1289.61	P51659;E7EPL9;G5E9S2;E7ET17;E7EWE5;P51659-3;P51659-2	P51659	yes	no	2	0.0026823	81.879	8237500	0	0	0	0	0	0	0	0	0	0	0	9890600	9385000	13068000	24489000	19732000	19812000	698080	662720	703650	3592200	0	0	0	0	0	0	0	0	0	0	0	332330	438990	237570	0	0	0
197	LAPTSGTSAKTPSEG	15	1402.69	P51659;E7EPL9;G5E9S2;E7ET17;E7EWE5;P51659-3;P51659-2	P51659	yes	no	2	0.004376	73.722	0	0	0	0	1744400	1459600	0	0	8538900	14224000	8770100	0	0	0	7238100	11466000	10846000	10412000	0	0	0	0	0	0	0	0	0	0	0	0	0	0	0	0	0	0	0	0	0
198	VDLAPTSGTSAKTPSEG	17	1616.79	P51659;E7EPL9;G5E9S2;E7ET17;E7EWE5;P51659-3;P51659-2	P51659	yes	no	2	0.0088591	58.98	0	0	0	0	4986500	5665600	16637000	0	17877000	33064000	16454000	15217000	0	0	13826000	26834000	17754000	21363000	0	0	0	0	0	0	0	0	0	0	0	0	0	0	0	0	0	0	0	0	0
199	LAPTSGTSAKTPSE	14	1345.67	P51659;E7EPL9;G5E9S2;E7ET17;E7EWE5;P51659-3;P51659-2	P51659	yes	no	2	0.0081378	68.972	0	9517700	5865400	0	1745000	0	7290600	3254200	4976400	11400000	4048400	2479200	8089100	8428600	8661700	16747000	9954400	16832000	0	0	0	0	0	0	0	0	0	0	0	0	0	0	0	0	0	0	0	0	0
200	VDLAPTSGTSAKTPSE	16	1559.77	P51659;E7EPL9;G5E9S2;E7ET17;E7EWE5;P51659-3;P51659-2	P51659	yes	no	2	0.00743	61.265	0	0	0	0	0	0	13827000	6762300	8289500	21495000	8732200	6104900	23045000	19429000	20291000	29617000	20490000	23901000	0	0	0	0	0	0	0	0	0	0	0	0	0	0	0	0	0	0	0	0	0
201	AEGEAASAASSTSSPK	16	1449.66	P29966	P29966	yes	yes	2	2.5717e-06	130.29	18666000	18110000	17633000	0	4737500	8359600	14462000	17127000	17609000	13148000	9621100	7280400	6105800	7726500	6273900	6936600	5368400	5624500	0	0	0	0	0	0	0	0	0	0	0	0	0	0	0	0	0	0	0	0	0
202	DAASAASAASSAH	13	1115.48	Q9H0F6-2;Q9H0F6	Q9H0F6-2	yes	no	2	0.00026168	113.22	15055000	13522000	0	0	0	0	0	6848200	11200000	0	0	0	0	0	0	0	0	0	0	0	0	0	0	0	0	0	0	0	0	0	0	0	0	0	0	0	0	0	0
203	EGEAASAASSTSSPK	15	1378.62	P29966	P29966	yes	yes	2	0.00024313	114.31	23755000	7231100	9331400	1585500	1672200	2790600	3711900	4089300	0	0	0	0	0	0	2850900	3281700	2774800	0	0	0	0	0	0	0	0	0	0	0	0	0	0	0	0	0	0	0	0	0	0
204	EDAASAASAASSAH	14	1244.53	Q9H0F6-2;Q9H0F6	Q9H0F6-2	yes	no	2	0.00048722	107.97	15883000	13482000	13004000	3824200	2939900	3296400	10418000	11674000	16231000	14566000	10867000	0	0	1636100	0	0	0	0	0	0	0	0	0	0	0	0	0	0	0	0	0	0	0	0	0	0	0	0	0
205	LEDAASAASAASSAH	15	1357.61	Q9H0F6-2;Q9H0F6	Q9H0F6-2	yes	no	2	0.0013193	89.46	0	0	0	0	0	0	10644000	10963000	13006000	15417000	8584700	5331600	0	0	0	0	0	0	0	0	0	0	0	0	0	0	0	0	0	0	0	0	0	0	0	0	0	0	0
206	DAASAASAASSAHVA	15	1285.59	Q9H0F6-2;Q9H0F6	Q9H0F6-2	yes	no	2	0.012305	65.043	0	0	0	0	0	0	5796100	7236300	0	0	7076300	0	0	3198100	2658200	4776100	2853800	0	0	0	0	0	0	0	0	0	0	0	0	0	0	0	0	0	0	0	0	0	0
207	APAAAAAPAKVEAK	14	1264.71	Q3B7A4;F8VWS0;P05388;F8W1K8;Q8NHW5	Q3B7A4	yes	no	3	0.0027366	82.069	0	0	0	0	0	0	0	0	0	3195500	0	0	0	0	0	5171300	2929900	3541000	0	0	0	0	0	0	0	0	0	0	0	0	0	0	0	0	0	0	0	0	0
208	APAAAAAPAKVEAKE	15	1393.76	Q3B7A4;F8VWS0;P05388;F8W1K8;Q8NHW5	Q3B7A4	yes	no	3	0.0017236	84.759	0	0	0	0	0	0	0	0	0	0	0	0	0	0	0	5674800	4808800	541950	0	0	0	0	0	0	0	0	0	0	0	0	0	0	0	0	0	0	0	0	0
209	ASPGSAASPRL	11	1012.53	P41273	P41273	yes	yes	2	0.0013816	123.51	0	0	0	0	0	0	0	0	0	0	0	0	0	0	0	0	0	0	0	0	0	0	0	0	0	0	0	0	0	0	0	0	697290	0	0	0	30918000	27403000	28078000
210	ASPASSTTARVIT	13	1260.67	O00151	O00151	yes	yes	2	0.02625	57.796	0	0	0	0	0	0	0	0	0	7958800	0	3751800	0	0	0	8682600	8373000	9628200	0	0	0	0	0	0	0	0	0	0	0	0	0	0	0	0	0	0	0	0	0
211	ASPASSTTARVITN	14	1374.71	O00151	O00151	yes	yes	2	1.276e-08	143.25	17574000	17467000	0	2677300	7567200	5813200	11958000	16216000	22410000	21907000	15273000	8224800	11290000	9920700	9916600	17244000	16300000	14091000	0	0	0	0	0	0	0	0	0	0	0	0	0	0	0	0	0	0	0	0	0
212	ARASPGSAASPRLR	14	1395.77	P41273	P41273	yes	yes	3,4	2.0343e-05	124.51	0	0	0	0	0	0	0	0	0	0	0	0	0	0	0	0	0	0	0	0	0	0	0	0	0	0	0	0	0	0	0	0	0	0	0	0	2304400	1966200	4951300
213	ASPGSAASPRLR	12	1168.63	P41273	P41273	yes	yes	2,3	2.2873e-12	167.2	28218000	32730000	29065000	1137100	10287000	11511000	17823000	0	0	18797000	0	0	0	0	0	0	0	0	0	0	0	0	0	0	0	0	0	0	0	0	0	0	0	0	0	0	29718000	32891000	30471000
214	GARASPGSAASPRLR	15	1452.79	P41273	P41273	yes	yes	3,4	0.00031467	110.44	0	0	0	0	0	0	0	0	0	0	0	0	577560	0	0	0	0	0	0	0	0	0	0	0	0	0	0	0	0	0	0	0	0	0	0	0	3469800	3549400	3379300
215	GARASPGSAASPRLREGPE	19	1864.95	P41273	P41273	yes	yes	4	0.017099	52.185	0	0	0	0	0	0	0	0	0	0	0	0	0	0	0	0	0	0	0	0	0	0	0	0	0	0	0	0	0	0	0	0	0	0	0	0	0	0	0
216	PGSAASPRLR	10	1010.56	P41273	P41273	yes	yes	2	0.045957	63.694	0	0	0	0	0	0	0	0	0	0	0	0	0	0	0	0	0	0	0	0	0	0	0	0	0	0	0	0	0	0	0	0	0	0	0	0	327980	0	298770
217	RASPGSAASPRLR	13	1324.73	P41273	P41273	yes	yes	3,4	5.0778e-15	165.02	0	0	0	0	0	0	0	0	0	0	0	0	0	0	0	0	0	0	0	0	0	0	0	0	0	0	0	0	0	0	0	0	0	0	0	0	0	4838400	3201900
218	SPGSAASPRLR	11	1097.59	P41273	P41273	yes	yes	2,3	4.3162e-18	189.58	0	0	0	0	0	0	0	0	0	0	0	0	0	0	0	0	0	0	0	0	0	0	0	0	0	0	0	0	0	0	0	0	0	0	0	0	5732900	8112700	6432900
219	IPSAAAAAAAAGRIA	15	1280.72	P26599;P26599-2;P26599-3;K7EK45	P26599	yes	no	2	0.059457	62.68	0	0	60946000	0	0	0	87308000	0	0	0	0	0	0	0	0	0	0	0	0	0	0	0	0	0	0	0	0	0	0	0	0	0	0	0	0	0	0	0	0
220	IPSAAAAAAAAGRIAIPG	18	1547.88	P26599;P26599-2;P26599-3;K7EK45	P26599	yes	no	2	0.036933	50.077	0	0	0	0	0	0	0	0	0	18732000	9454600	6261600	9140100	0	11271000	13417000	8366400	7473500	0	0	0	0	0	0	0	0	0	0	0	0	0	0	0	0	0	0	0	0	0
221	AGGGPGGGRPGAGTP	15	1164.56	Q5T0D9-2;Q5T0D9	Q5T0D9-2	yes	no	2	0.0012581	94.673	8731600	7568300	8275600	1688800	1207100	1860100	0	4851400	6137900	4309300	2816200	2331400	5706300	5522200	5376000	7893100	6457400	5101800	0	0	0	0	0	0	0	0	0	0	0	0	0	0	0	0	0	0	0	0	0
222	AGGGPGGGRPGAGTPL	16	1277.65	Q5T0D9-2;Q5T0D9	Q5T0D9-2	yes	no	2	0.019934	60.509	39155000	40811000	0	0	0	0	0	0	0	0	35665000	0	15241000	16331000	18564000	0	0	0	0	0	0	0	0	0	0	0	0	0	0	0	0	0	0	0	0	0	0	0	0
223	GGGPGGGRPGAGTP	14	1093.53	Q5T0D9-2;Q5T0D9	Q5T0D9-2	yes	no	2	0.0017419	93.649	17472000	18508000	25560000	0	3349100	9699200	5896200	6339500	7351300	4970800	5134900	3014900	6106800	6581800	6602900	0	7136300	7706400	0	0	0	0	0	0	0	0	0	481680	0	0	0	0	0	0	0	0	0	0	0
224	GPGGGRPGAGTP	12	979.484	Q5T0D9-2;Q5T0D9	Q5T0D9-2	yes	no	2	0.0037346	92.112	9317700	13098000	17652000	0	0	0	5320400	5579700	5212900	0	0	0	65858000	72379000	75054000	83070000	56391000	62890000	0	0	0	0	0	0	0	0	0	0	0	0	0	0	0	0	0	0	0	0	0
225	GGGPGGGRPGAGTPL	15	1206.61	Q5T0D9-2;Q5T0D9	Q5T0D9-2	yes	no	2	0.00062194	107.11	96680000	82577000	99560000	51413000	34184000	68743000	94721000	90763000	107630000	87460000	51472000	0	30780000	26190000	27999000	33213000	32209000	0	0	0	0	0	0	0	0	0	0	0	0	0	0	0	0	0	0	0	0	0	0
226	GGPGGGRPGAGTPL	14	1149.59	Q5T0D9-2;Q5T0D9	Q5T0D9-2	yes	no	2	0.00056541	108.32	120660000	104390000	91347000	26587000	52255000	34029000	173260000	85067000	74375000	113000000	77250000	60395000	27327000	25593000	29912000	43420000	38999000	36314000	0	0	0	0	0	0	0	0	0	0	0	0	0	0	0	0	0	0	0	0	0
227	GPGGGRPGAGTPL	13	1092.57	Q5T0D9-2;Q5T0D9	Q5T0D9-2	yes	no	2	0.0006178	107.09	99508000	106190000	85754000	20267000	20877000	39952000	70327000	86100000	109720000	106830000	77697000	35857000	47703000	39697000	48254000	63793000	54910000	54049000	0	0	0	0	0	0	0	0	0	0	0	0	0	0	0	0	0	0	0	0	0
228	GGPGGGRPGAGTPLR	15	1305.69	Q5T0D9-2;Q5T0D9	Q5T0D9-2	yes	no	3	0.012363	64.52	4061100	0	0	0	0	1442100	6530300	0	6086100	9047200	5980100	3470400	946990	1223800	1090100	1520200	2479900	1940300	0	0	0	0	0	0	0	0	0	0	0	0	0	0	0	0	0	0	0	0	0
229	GPGGGRPGAGTPLR	14	1248.67	Q5T0D9-2;Q5T0D9	Q5T0D9-2	yes	no	3	0.0018344	89.231	13881000	13555000	14103000	0	0	985340	12444000	17956000	16548000	23971000	13969000	9386200	3071400	3837500	0	10512000	7024900	8440500	0	0	0	0	0	0	0	0	0	0	0	0	0	0	0	0	0	0	0	0	0
230	APEPSSPGAARAAAAAAR	18	1620.83	F8WAZ4;O00178	F8WAZ4	yes	no	3	3.6214e-05	110.84	16570000	22095000	10141000	3558900	3411600	5060000	7028800	10489000	6646800	19450000	13296000	7632700	5147600	3110400	6790600	12157000	7315200	7746600	0	0	0	0	0	0	0	0	0	0	0	0	0	0	0	0	0	0	0	0	0
231	PAKGGAPAPSR	11	1007.55	P78325;P78325-2	P78325	yes	no	2,3	8.1132e-06	145.28	75471000	681240000	694410000	84295000	24810000	146450000	165830000	143760000	143260000	91971000	53611000	40994000	44911000	42064000	59378000	0	0	35510000	0	0	0	0	0	0	0	0	0	0	0	0	0	0	0	0	0	0	0	0	0
232	PAKGGAPAPSRGPQ	14	1289.68	P78325;P78325-2	P78325	yes	no	2	0.0025057	83.204	0	0	0	0	0	2506200	17692000	14755000	21369000	0	0	0	0	0	10041000	0	0	0	0	0	0	0	0	0	0	0	0	0	0	0	0	0	0	0	0	0	0	0	0
233	RVPAKGGAPAPSRGPQ	16	1544.85	P78325;P78325-2	P78325	yes	no	3,4	7.9709e-11	142.62	358040000	579460000	523990000	32171000	56162000	80431000	106950000	116700000	105260000	110760000	77013000	61105000	33853000	36460000	40811000	76962000	9732000	55638000	0	0	0	0	0	0	0	0	0	0	0	0	0	0	0	0	0	0	0	0	0
234	RVPAKGGAPAPSRGPQE	17	1673.9	P78325;P78325-2	P78325	yes	no	3	0.0019996	70.451	14380000	0	0	0	0	0	5072200	4580700	0	5285400	1302700	496250	0	0	0	0	0	603070	0	0	0	0	0	0	0	0	0	0	0	0	0	0	0	0	0	0	0	0	0
235	SRVPAKGGAPAPSRGPQE	18	1760.93	P78325;P78325-2	P78325	yes	no	4	0.034638	45.876	27528000	805290	3838100	0	0	566450	2028900	2085200	423400	4939400	3498300	2751100	0	0	0	0	1051000	0	0	0	0	0	0	0	0	0	0	0	0	0	0	0	0	0	0	0	0	0	0
236	VPAKGGAPAPSRGPQ	15	1388.75	P78325;P78325-2	P78325	yes	no	2,3	1.9171e-50	219.26	7376000000	6690600000	5991700000	665480000	662010000	1557400000	1878000000	1577100000	1940600000	721480000	548970000	469320000	1076800000	1000600000	725180000	681590000	596450000	506450000	0	0	0	0	0	0	0	0	0	0	0	0	0	0	0	0	0	0	0	0	0
237	VPAKGGAPAPSRG	13	1163.64	P78325;P78325-2	P78325	yes	no	2,3	6.4543e-05	121.66	20398000	165640000	156190000	25207000	5218500	14353000	24677000	21409000	19478000	28233000	14533000	709710	1797100	2399100	2554500	13815000	7045000	5551500	0	0	0	0	0	0	0	0	0	0	0	0	0	0	0	0	0	0	0	0	186770
238	VPAKGGAPAPSRGP	14	1260.69	P78325;P78325-2	P78325	yes	no	2,3	4.771e-08	139.61	1021900000	711710000	221940000	29033000	67130000	137020000	38526000	49355000	33945000	102210000	61926000	50058000	0	152430000	168800000	426120000	357830000	339640000	0	0	0	0	0	0	0	0	0	0	0	0	0	0	0	0	0	0	0	0	0
239	VPAKGGAPAPSRGPQE	16	1517.8	P78325;P78325-2	P78325	yes	no	2,3	9.4255e-05	117	113690000	211810000	269690000	31940000	32765000	38440000	97574000	116610000	130170000	208400000	111890000	74301000	21220000	22351000	0	58817000	42812000	43735000	0	0	0	0	0	0	0	0	0	0	0	0	0	0	0	0	0	0	0	0	0
240	RVPAKGGAPAPSR	13	1262.72	P78325;P78325-2	P78325	yes	no	3	0.00098815	96.866	27609000	149540000	293640000	0	3639800	7316900	0	23839000	23978000	0	0	0	4078000	5140200	9010200	0	0	10811000	0	0	0	0	0	0	0	0	0	0	0	0	0	0	0	0	0	0	0	0	0
241	RVPAKGGAPAPSRGP	15	1416.8	P78325;P78325-2	P78325	yes	no	3	0.00069558	99.686	22146000	39851000	34433000	0	3660500	3464800	9869400	8374500	5323100	7151200	4780900	3994300	14306000	13183000	12885000	17194000	14347000	12156000	0	0	0	0	0	0	0	0	0	0	0	0	0	0	0	0	0	0	0	0	0
242	SRVPAKGGAPAPSRGPQ	17	1631.89	P78325;P78325-2	P78325	yes	no	3,4	4.9972e-07	128.83	394690000	636850000	436090000	17989000	20236000	22391000	119800000	133060000	111290000	123130000	35519000	14000000	43651000	36797000	40367000	28586000	17089000	19976000	0	0	0	0	0	0	0	0	0	0	0	0	0	0	0	0	0	0	0	0	0
243	VPAKGGAPAPS	11	950.519	P78325;P78325-2	P78325	yes	no	2	0.056821	60.305	0	0	0	0	0	2796100	30759000	24454000	0	6732000	6126500	4269400	0	0	25301000	9468300	0	0	0	0	0	0	0	0	0	0	0	0	0	0	0	0	0	0	0	0	0	0	0
244	VPAKGGAPAPSR	12	1106.62	P78325;P78325-2	P78325	yes	no	2,3	1.848e-15	183.08	306100000	3264600000	3085600000	395640000	94396000	316810000	490350000	349670000	264650000	419980000	229200000	143300000	78591000	79897000	132620000	176010000	154190000	127180000	0	0	0	0	0	0	0	0	0	0	0	0	0	0	0	0	0	0	413390	0	365490
245	SRVPAKGGAPAPSR	14	1349.75	P78325;P78325-2	P78325	yes	no	3	2.3311e-05	124.55	44974000	72088000	75791000	4403200	0	10829000	15912000	8814700	11169000	12064000	7895300	4562100	2676600	2119600	1514000	3128600	4565600	3123500	0	0	0	0	0	0	0	0	0	0	0	0	0	0	0	0	0	0	0	0	0
246	VSGARASPGSAASPR	15	1369.71	P41273	P41273	yes	yes	3	0.0022087	80.738	0	0	0	0	0	3342500	10156000	12525000	10457000	0	0	6232900	0	0	4658200	488670	366720	4191000	0	0	0	0	0	0	0	0	0	0	0	0	0	0	0	0	0	0	0	0	0
247	APGHPLAPGPHPAAPSSWGP	20	1899.94	Q7Z643;P18627	Q7Z643	yes	no	3	0.0071481	63.682	66636000	70943000	60652000	31325000	25696000	28030000	106460000	0	90360000	136700000	86121000	58436000	0	20883000	0	20387000	18343000	14904000	0	0	0	0	0	0	0	0	0	0	0	0	0	0	0	0	0	0	0	0	0
248	APGHPLAPGPHPAAPSSWGPR	21	2056.04	Q7Z643;P18627	Q7Z643	yes	no	4	2.3493e-05	112.91	22236000	18570000	0	7606600	7507300	10134000	0	15779000	0	10063000	10944000	8826800	0	0	0	0	0	0	0	0	0	0	0	0	0	0	0	0	0	0	0	0	0	0	0	0	0	0	0
249	APGHPLAPGPHPAAPSSWGPRP	22	2153.09	Q7Z643;P18627	Q7Z643	yes	no	4	7.1927e-12	135.05	65941000	52530000	45075000	15451000	12251000	16782000	27286000	30965000	25344000	45877000	29603000	14483000	10176000	0	0	0	6348900	0	0	0	0	0	0	0	0	0	0	0	0	0	0	0	0	0	0	0	0	0	0
250	APGHPLAPGPHPAAPSSWGPRPR	23	2309.19	Q7Z643;P18627	Q7Z643	yes	no	5	7.5314e-46	182.22	64164000	62354000	69775000	5279200	0	0	0	0	0	51698000	26325000	21077000	0	4386100	0	11783000	0	5380800	0	0	0	0	0	0	0	0	0	0	0	0	0	0	0	0	0	0	0	0	0
251	APGPHPAAPSSWGP	14	1327.63	Q7Z643;P18627	Q7Z643	yes	no	2	0.00088375	96.229	77134000	66530000	81557000	53421000	58012000	44678000	80095000	0	75150000	93770000	48439000	39571000	19441000	0	15102000	13110000	8406700	0	0	0	0	0	0	0	0	0	0	0	0	0	0	0	0	0	0	0	0	0	0
252	HPLAPGPHPAAPSSWGPRP	19	1927.98	Q7Z643;P18627	Q7Z643	yes	no	3	4.6649e-17	153.75	83698000	89392000	91974000	25011000	10133000	0	20403000	16638000	0	59636000	0	9433400	0	0	0	0	0	0	0	0	0	0	0	0	0	0	0	0	0	0	0	0	0	0	0	0	0	0	0
253	APGPHPAAPSSWGPR	15	1483.73	Q7Z643;P18627	Q7Z643	yes	no	3	2.2195e-11	146.77	40108000	42906000	43500000	13123000	8487500	10106000	12771000	15735000	13776000	28544000	14212000	10192000	0	4177700	0	3729600	0	3746600	0	0	0	0	0	0	0	0	0	0	0	0	0	0	0	0	0	0	0	0	0
254	APGPHPAAPSSWGPRP	16	1580.78	Q7Z643;P18627	Q7Z643	yes	no	2,3	7.4008e-17	160.87	152960000	250340000	141380000	29742000	25189000	30927000	70775000	57842000	67953000	9698300	0	0	0	5745400	0	0	0	0	0	0	0	0	0	0	0	0	0	0	0	0	0	0	0	0	0	0	0	0	0
255	APGPHPAAPSSWGPRPR	17	1736.89	Q7Z643;P18627	Q7Z643	yes	no	4	1.4412e-56	203.27	60262000	45296000	51228000	0	0	6771700	0	5817200	6628700	23270000	11776000	8647300	1721100	0	0	0	2285500	1940200	0	0	0	0	0	0	0	0	0	0	0	0	0	0	0	0	0	0	0	0	0
256	HPLAPGPHPAAPSSWGPRPR	20	2084.08	Q7Z643;P18627	Q7Z643	yes	no	4	5.4098e-70	214.63	75270000	108690000	99368000	7336000	10081000	0	0	0	0	22629000	27855000	16083000	0	0	0	6168100	2812700	0	0	0	0	0	0	0	0	0	0	0	0	0	0	0	0	0	0	0	0	0	0
257	GPPAAAPGHPLAPGPHPAAPSSWGP	25	2293.14	Q7Z643;P18627	Q7Z643	yes	no	3	5.2304e-05	77.08	20225000	17199000	19175000	0	0	9627200	40703000	28566000	38770000	54165000	30197000	23517000	0	0	9200800	0	6744800	0	0	0	0	0	0	0	0	0	0	0	0	0	0	0	0	0	0	0	0	0	0
258	LPAGPRPSTPGRA	13	1275.7	P46092	P46092	yes	yes	3	0.0017235	90.793	0	0	0	0	0	0	0	0	162110000	226660000	150260000	69121000	0	0	0	0	261220000	231470000	0	0	0	0	0	0	0	0	0	0	0	0	0	0	0	0	0	0	0	0	0
259	AGPRPSTPGRAH	12	1202.63	P46092	P46092	yes	yes	3	0.0045895	83.045	0	0	0	0	0	0	5665000	0	0	5921200	3465700	2762400	1708700	1686100	2686800	6608400	5555300	5703400	0	0	0	0	0	0	0	0	0	0	0	0	0	0	0	0	0	0	0	0	0
260	GPRPSTPGRAH	11	1131.59	P46092	P46092	yes	yes	2,3	0.00047155	130.98	2347500	265510000	229160000	0	0	10138000	189410000	121020000	114690000	24993000	13024000	7891400	10507000	10941000	1109300	24991000	31199000	12893000	0	0	0	0	0	0	0	0	0	0	0	0	0	0	0	0	0	0	0	0	0
261	LPAGPRPSTPGRAH	14	1412.76	P46092	P46092	yes	yes	2,3,4	7.1917e-05	117.03	273570000	289800000	286770000	46921000	43162000	98761000	166320000	197510000	488760000	894610000	623330000	321170000	4669700	7237000	601280000	1239300000	887110000	907080000	0	0	0	0	0	0	0	0	0	0	0	0	0	0	0	0	0	0	0	0	0
262	LPAGPRPSTPGRAHL	15	1525.85	P46092	P46092	yes	yes	3,4	0.001932	79.614	216510000	203150000	164770000	28071000	23342000	36695000	309120000	292870000	430270000	817380000	508430000	259190000	386340000	344010000	364620000	1131400000	668840000	667850000	0	0	0	0	0	0	0	0	0	0	0	0	0	0	0	0	0	0	0	0	0
263	LPAGPRPSTPGRAHLV	16	1624.92	P46092	P46092	yes	yes	3,4	0.0061227	62.104	0	0	0	0	0	0	2618500	0	0	4043600	2706400	0	76903000	92310000	76096000	119200000	99015000	39964000	0	0	0	0	0	0	0	0	0	0	0	0	0	0	0	0	0	0	0	0	0
264	LPAGPRPSTPGRAHLVS	17	1711.95	P46092	P46092	yes	yes	3	0.002991	66.738	23879000	0	20002000	0	0	0	25476000	26507000	44448000	53325000	46774000	19410000	57639000	58692000	62914000	55193000	94335000	89744000	0	0	0	0	0	0	0	0	0	0	0	0	0	0	0	0	0	0	0	0	0
265	PAGPRPSTPGRAH	13	1299.68	P46092	P46092	yes	yes	3	0.013315	65.842	0	0	0	13519000	1529700	2127100	2757800	0	153020000	2046200	0	0	765960	0	180730000	0	0	9027000	0	0	0	0	0	0	0	0	0	0	0	0	0	0	0	0	0	0	0	0	0
266	GPRPSTPGRAHL	12	1244.67	P46092	P46092	yes	yes	3,4	2.9289e-05	134.75	45831000	52659000	54632000	399860	7951500	8288000	46464000	44131000	62594000	71096000	49122000	36312000	46409000	56974000	54334000	87152000	72544000	76114000	0	0	0	0	0	0	0	0	0	0	0	0	0	0	0	0	0	0	0	0	0
267	GPRPSTPGRAHLVS	14	1430.77	P46092	P46092	yes	yes	4	0.021719	55.196	0	0	0	0	0	0	1412800	0	0	0	2483100	1388700	0	4684800	2738100	9930500	0	8989100	0	0	0	0	0	0	0	0	0	0	0	0	0	0	0	0	0	0	0	0	0
268	APSSKSTSGGTAAL	14	1233.62	P01857	P01857	yes	yes	2	0.044157	53.448	5621700	5868300	3947900	0	0	0	6512500	6466100	10071000	0	0	1410700	7220900	6739900	6622800	0	0	0	0	0	0	0	0	0	0	0	0	0	0	0	0	0	0	0	0	0	0	0	0
269	APSSKSTSGGTAALG	15	1290.64	P01857	P01857	yes	yes	2	3.1407e-07	136.33	1199200000	964570000	949510000	126200000	181190000	222730000	818520000	934870000	958170000	785200000	596330000	474030000	2055900000	2108800000	2351500000	2566000000	2031000000	2165700000	0	0	0	0	0	0	0	0	0	0	0	0	0	0	0	0	0	0	0	0	0
270	APSSKSTSGGTAALGC	16	1393.65	P01857	P01857	yes	yes	2	0.0027216	77.746	30906000	36728000	37967000	6754100	6775000	5701200	25715000	24997000	35283000	0	0	0	117590000	120020000	117480000	0	25614000	0	0	0	0	0	0	0	0	0	0	0	0	0	0	0	0	0	0	0	0	0	0
271	APSSKSTSGGTAALGCL	17	1506.73	P01857	P01857	yes	yes	2	7.6174e-05	119	0	0	179790000	109540000	8348900	5803200	0	0	76112000	0	9226800	0	0	0	52527000	0	17197000	0	0	0	0	0	0	0	0	0	0	0	0	0	0	0	0	0	0	0	0	0	0
272	FPLAPSSKSTSGGTAA	16	1477.74	P01857	P01857	yes	yes	2	0.0048881	69.261	84604000	75249000	66524000	13121000	12815000	10043000	345770000	344770000	321040000	426180000	245400000	0	159720000	175810000	168910000	0	0	126640000	0	0	0	0	0	0	0	0	0	0	0	0	0	0	0	0	0	0	0	0	0
273	FPLAPSSKSTSGGTAALG	18	1647.85	P01857	P01857	yes	yes	2	0.011691	57.703	64928000	82291000	78284000	0	13043000	16786000	152820000	148480000	0	292640000	149680000	103690000	622500000	506200000	573530000	703240000	523480000	504600000	0	0	0	0	0	0	0	0	0	0	0	0	0	0	0	0	0	0	0	0	0
274	GPSVFPLAPSSKSTSGGTAALG	22	1988.02	P01857	P01857	yes	yes	2	0.0054173	62.648	255450000	275510000	231640000	92503000	76341000	90054000	219900000	213150000	189660000	366590000	226080000	171740000	3262400000	3185900000	3051600000	3613500000	3153600000	2633900000	0	0	0	0	0	0	0	0	0	0	0	0	0	0	0	0	0	0	0	0	0
275	PLAPSSKSTSGGTAA	15	1330.67	P01857	P01857	yes	yes	2	0.018343	59.709	0	0	0	0	0	1860500	211330000	219880000	249750000	326490000	209350000	165740000	69446000	67960000	0	0	0	0	0	0	0	0	0	0	0	0	0	0	0	0	0	0	0	0	0	0	0	0	0
276	GPSVFPLAPSSKSTSGGTAA	20	1817.92	P01857	P01857	yes	yes	2	0.00030273	106.93	110120000	116420000	139610000	35653000	37067000	37938000	242970000	252410000	222870000	373980000	219670000	188880000	480760000	554900000	527970000	582410000	456180000	407520000	0	0	0	0	0	0	0	0	0	0	0	0	0	0	0	0	0	0	0	0	0
277	VFPLAPSSKSTSGGTAA	17	1576.81	P01857	P01857	yes	yes	2	0.0094341	59.673	0	0	0	0	0	0	60516000	64795000	64835000	88517000	53439000	42900000	0	0	0	0	0	0	0	0	0	0	0	0	0	0	0	0	0	0	0	0	0	0	0	0	0	0	0
278	PLAPSSKSTSGGTAALG	17	1500.78	P01857	P01857	yes	yes	2	0.00083676	83.751	160030000	153550000	170350000	12933000	0	0	217470000	222410000	238520000	521010000	252510000	222490000	623100000	661060000	652870000	1130300000	813430000	1016200000	0	0	0	0	0	0	0	0	0	0	0	0	0	0	0	0	0	0	0	0	0
279	AGGGGGGAAAAGRAY	15	1162.55	Q9UL25	Q9UL25	yes	yes	2	0.012056	68.171	26007000	20035000	26109000	0	5133300	7032900	6050100	6557700	7796600	7588200	0	0	8050200	6597300	7797700	7287100	6825600	5643300	0	0	0	0	0	0	0	0	0	0	0	0	0	0	0	0	0	0	0	0	0
280	GGAAAAGRAY	10	863.425	Q9UL25	Q9UL25	yes	yes	2	0.00748	100.09	0	140520000	186940000	27421000	16964000	26909000	0	0	0	0	0	0	7985800	0	0	0	0	0	0	0	0	0	0	0	0	0	0	0	0	0	0	0	0	0	0	0	0	0	0
281	GGGAAAAGRAY	11	920.446	Q9UL25	Q9UL25	yes	yes	2	0.029324	70.399	0	0	0	8410700	7394300	6497700	7729100	8803200	9120700	5568700	3941700	2680900	10776000	10240000	10452000	9474900	0	0	0	0	0	0	0	0	0	0	0	0	0	0	0	0	0	0	0	0	0	0	0
282	GGGGAAAAGRAY	12	977.468	Q9UL25	Q9UL25	yes	yes	2	0.018991	71.524	0	19324000	0	0	0	0	4248700	6095300	4603800	4385300	0	0	4378900	4408700	5079600	5028500	0	0	0	0	0	0	0	0	0	0	0	0	0	0	0	0	0	0	0	0	0	0	0
283	GGGGGGAAAAGRAY	14	1091.51	Q9UL25	Q9UL25	yes	yes	2	0.022043	63.091	16959000	16871000	13865000	0	2920700	3325800	0	0	0	0	0	0	6907600	6203300	7688700	0	0	0	0	0	0	0	0	0	0	0	0	0	0	0	0	0	0	0	0	0	0	0	0
284	GGAAAAGRAYS	11	950.457	Q9UL25	Q9UL25	yes	yes	2	0.013563	81.525	0	3707400	46740000	0	6321300	6611800	0	0	0	0	0	0	0	0	0	0	0	0	0	0	0	0	0	0	0	0	0	0	0	0	0	0	0	0	0	0	0	0	0
285	GGAAAAGRAYSFK	13	1225.62	Q9UL25	Q9UL25	yes	yes	2,3	3.8873e-07	137.62	81100000	82943000	103120000	8640500	7190000	13547000	5684900	16908000	9631000	22236000	0	0	7254300	6818600	0	0	0	0	0	0	0	0	0	0	0	0	0	0	0	0	0	0	0	0	0	0	0	0	0
286	GGAAAAGRAYSFKV	14	1324.69	Q9UL25	Q9UL25	yes	yes	2	0.036122	52.527	0	23985000	26608000	0	0	0	0	0	0	0	0	0	2910100	4059200	0	0	0	0	0	1988600	2428100	0	0	0	10600000	12548000	15089000	0	9483900	0	0	0	2751500	0	0	0	0	0	0
287	APGTAAGRARRCAGFL	16	1573.83	P43007	P43007	yes	yes	3	0.0094547	59.709	26737000	36329000	24832000	9557300	9743200	5262800	0	0	0	0	0	11457000	3924500	0	0	17956000	9249400	8793800	0	0	0	0	0	0	0	0	0	0	0	0	0	0	0	0	0	0	0	0	0
288	GPGAPGTAAGRARRCAGFL	19	1784.92	P43007	P43007	yes	yes	3,4	4.2611e-08	127.3	401950000	446560000	495600000	168720000	244060000	157140000	125130000	122670000	113360000	293740000	163050000	109620000	200820000	220190000	219400000	258490000	86781000	98245000	0	0	0	0	0	0	0	0	0	0	0	0	0	0	0	0	0	0	0	0	0
289	PGTAAGRAR	9	855.467	P43007	P43007	yes	yes	2	0.0026932	157.68	13599000	199160000	155420000	24896000	24664000	74115000	0	116820000	86711000	85442000	64255000	55804000	101010000	100210000	133760000	124750000	67997000	90670000	0	0	0	0	0	0	0	0	0	0	0	0	0	0	0	0	0	0	0	0	0
290	GAPGTAAGRAR	11	983.526	P43007	P43007	yes	yes	2	0.0050734	97.633	9738300	157430000	144390000	18720000	898990	67391000	0	104250000	0	0	0	0	0	92350000	113680000	101190000	53544000	0	0	0	0	0	0	0	0	0	0	0	0	0	0	0	0	0	0	0	0	0	0
291	GPAAGPGAPGTAAGRAR	17	1433.75	P43007	P43007	yes	yes	3	3.4705e-07	136.81	16074000	12681000	17616000	0	6248700	12717000	12646000	12700000	14595000	26036000	16701000	10826000	7986500	8214400	7994300	19594000	16192000	15531000	0	0	0	0	0	0	0	0	0	0	0	0	0	0	0	0	0	0	0	0	0
292	GPGAPGTAAGRAR	13	1137.6	P43007	P43007	yes	yes	2,3	1.9857e-16	168.83	121390000	1941800000	1798600000	78072000	265080000	297530000	367190000	414930000	401040000	778640000	48222000	332420000	455800000	40079000	506860000	1731600000	593860000	672450000	0	0	0	0	0	0	0	0	0	0	0	0	0	0	0	0	0	0	0	0	0
293	PGAPGTAAGRAR	12	1080.58	P43007	P43007	yes	yes	3	0.0015318	103.91	3049900	58871000	51997000	5247300	7997400	19635000	36239000	37879000	0	0	0	19031000	33911000	31694000	44721000	44120000	0	2177000	0	0	0	0	0	0	0	0	0	0	0	0	0	0	0	0	0	0	0	0	0
294	GPGAPGTAAGRARR	14	1293.7	P43007	P43007	yes	yes	3,4	5.0922e-08	138.24	63367000	361420000	317600000	526200	32114000	25527000	113290000	78910000	76581000	142100000	72955000	46210000	22042000	20556000	29801000	62457000	52540000	46332000	0	0	0	0	0	0	0	0	0	0	0	0	0	0	0	0	0	0	0	0	0
295	GPGAPGTAAGRARRC	15	1396.71	P43007	P43007	yes	yes	4	0.07276	57.434	0	0	0	0	0	0	0	0	0	0	0	0	0	0	0	0	0	2467800	0	0	0	0	0	0	0	0	0	0	0	0	0	0	0	0	0	0	0	0	0
296	GPGAPGTAAGRARRCAG	17	1524.77	P43007	P43007	yes	yes	3,4	0.00022167	99.927	17045000	19378000	11507000	388470	1599200	2671000	471660	680360	0	1654500	1498100	1825000	8792100	4035100	5883400	9673200	5781500	6815500	0	0	0	0	0	0	0	0	0	0	0	0	0	0	0	0	0	0	0	0	0
297	GPGAPGTAAGRARRCAGF	18	1671.84	P43007	P43007	yes	yes	4	0.030658	49.595	0	12700000	0	1609900	2720800	0	0	0	0	3959900	0	0	13217000	11349000	10776000	16959000	12126000	11750000	0	0	0	0	0	0	0	0	0	0	0	0	0	0	0	0	0	0	0	0	0
298	VPRKVDGGGTSAASKP	16	1525.82	M0QYF6;M0R1G1;Q9NPR9	M0QYF6	yes	no	3	4.4451e-05	123.14	34510000	60071000	79899000	0	7309000	10873000	17478000	17144000	10190000	18095000	17438000	10999000	0	4567000	3542800	5546500	4026700	5585600	0	0	0	0	0	0	0	0	0	0	0	0	0	0	0	0	0	0	0	0	0
299	VPRKVDGGGTSAASKPK	17	1653.92	M0QYF6;M0R1G1;Q9NPR9	M0QYF6	yes	no	4	0.00074075	81.346	13900000	27096000	25609000	0	0	1310200	3530400	4413000	6814600	0	0	0	0	191230	0	0	0	1337300	0	0	0	0	0	0	0	0	0	0	0	0	0	0	0	0	0	0	0	0	0
300	LVSSKPQAHGAPAPPSGSAPH	21	1992.02	E9PL83;P35318;E9PQE6	E9PL83	yes	no	3,4	0.0016408	79.489	36729000	36788000	39039000	0	3477800	3320300	7911200	2254000	11435000	26464000	20698000	9730700	3695600	3653400	4544000	10996000	5355200	9170700	0	0	0	0	0	0	0	0	0	0	0	0	0	0	0	0	0	0	0	0	0
301	APVAAATTAAPAAAAAPA	18	1462.78	Q3B7A4;F8VWS0;P05388;F8W1K8	Q3B7A4	yes	no	2	9.6543e-06	122.97	37960000	42024000	37026000	46523000	26495000	44599000	80926000	81403000	91519000	82588000	51762000	37191000	95010000	100880000	101040000	107740000	79278000	77487000	0	0	0	0	0	0	0	0	0	0	0	0	0	0	0	0	0	0	0	0	2919900
302	AAAAAAAGAGAGAKQTPA	18	1424.74	G3XAL9;P55011-3;P55011	G3XAL9	yes	no	2	0.0050781	69.485	0	8583100	10217000	0	2220800	2059500	4779000	6391100	8179200	10054000	8120700	7108800	4699300	3625900	3098400	6745800	6650900	5588500	0	0	0	0	0	0	0	0	0	0	0	0	0	0	0	0	0	0	0	0	0
303	AAAAAAGAGAGAKQTPA	17	1353.7	G3XAL9;P55011-3;P55011	G3XAL9	yes	no	2	4.9112e-08	127.91	21374000	19561000	0	4557200	2476500	8577400	8954200	9903500	0	15444000	6052100	6273800	2745900	2479600	2597100	5271200	4903600	4515800	0	0	0	0	0	0	0	0	0	0	0	0	0	0	0	0	0	0	0	0	0
304	APGAPAAAPPAKEIPE	16	1485.78	P53350;I3L387	P53350	yes	no	2	0.0021781	77.776	0	0	0	0	0	0	0	0	0	18081000	0	11865000	0	0	0	0	0	5620100	0	0	0	0	0	0	0	0	0	0	0	0	0	0	0	0	0	0	0	0	0
305	AVSGARASPGSAA	13	1100.56	P41273	P41273	yes	yes	2	0.0025893	89.359	0	60533000	38158000	8977400	9094500	9213500	0	0	0	21212000	12485000	9779000	0	0	4573800	5919500	5830300	5665000	0	0	0	0	0	0	0	0	0	0	0	0	0	0	0	0	0	0	0	0	0
306	AVSGARASPGSAASP	15	1284.64	P41273	P41273	yes	yes	2	0.014168	63.754	0	6984500	0	0	0	0	6296900	5823200	5900300	6309700	3329800	2397100	0	0	0	4625000	0	0	0	0	0	0	0	0	0	0	0	0	0	0	0	0	0	0	0	0	0	0	0
307	WAVSGARASPGSAA	14	1286.64	P41273	P41273	yes	yes	2	0.011055	66.784	0	47347000	25917000	9018000	7808900	8147300	14652000	0	0	0	0	0	0	0	0	0	0	0	0	0	0	0	0	0	0	0	0	0	0	0	0	0	0	0	0	0	0	0	0
308	AGSGAGGRAAPVE	13	1098.54	P15170-2;P15170-3	P15170-2	yes	no	2	0.0033961	85.45	0	13915000	13833000	0	1376500	3650300	0	0	0	4052400	3186700	0	0	0	0	1235600	0	2058200	0	0	0	0	0	0	0	0	0	0	0	0	0	0	0	0	0	0	0	0	0
309	LPPGGGAARAGPG	13	1076.57	Q7Z7M0-2;Q7Z7M0	Q7Z7M0-2	yes	no	2	0.0082838	77.062	42950000	39297000	38382000	19300000	37963000	36338000	9428000	9811100	13977000	0	9358900	5647600	12134000	11103000	10941000	16187000	14905000	16042000	0	0	0	0	0	0	0	0	0	0	0	0	0	0	0	0	0	0	0	0	0
310	TPDSIASSSSAAHPP	15	1423.66	Q92734-2;Q92734	Q92734-2	yes	no	2	0.020242	56.139	0	0	0	3812900	0	6485500	6787700	9567800	0	0	0	0	0	0	0	0	0	0	0	0	0	0	0	0	0	0	0	0	0	0	0	0	0	0	0	0	0	0	0
311	TPDSIASSSSAAHPPG	16	1480.68	Q92734-2;Q92734	Q92734-2	yes	no	2	8.1162e-11	143.94	47183000	41595000	38045000	10372000	13188000	16440000	26431000	22629000	18330000	37430000	26379000	14812000	0	0	0	0	0	0	0	0	0	0	0	0	0	0	0	0	0	0	0	0	0	0	0	0	0	0	0
312	DIGGDAGGGTAGKSGP	16	1315.6	Q86YJ5-2;Q86YJ5	Q86YJ5-2	yes	no	2	0.0079258	66.826	15215000	10429000	15486000	0	0	0	7113600	8660300	10705000	10914000	7835700	5396300	8165600	2894400	10850000	11018000	10922000	9872100	0	0	0	0	0	0	0	0	0	0	0	0	0	0	0	0	0	0	0	0	0
313	DIGGDAGGGTAGKSGPR	17	1471.7	Q86YJ5-2;Q86YJ5	Q86YJ5-2	yes	no	3	0.0052855	70.802	0	0	0	0	0	0	6251100	0	8978600	16727000	3937000	3615300	2512600	2040100	2018000	6041800	3516300	2696100	0	0	0	0	0	0	0	0	0	0	0	0	0	0	0	0	0	0	0	0	0
314	IGGDAGGGTAGKSGP	15	1200.57	Q86YJ5-2;Q86YJ5	Q86YJ5-2	yes	no	2	0.0030871	81.703	44794000	0	0	2322700	4673700	8952500	14775000	14830000	22763000	24137000	0	7645400	15789000	16672000	15810000	20145000	17967000	16195000	0	0	0	0	0	0	0	0	0	0	0	0	0	0	0	0	0	0	0	0	0
315	IGGDAGGGTAGKSGPR	16	1356.67	Q86YJ5-2;Q86YJ5	Q86YJ5-2	yes	no	3	1.2242e-11	138.19	8076900	0	58312000	632070	13448000	16253000	27285000	29212000	0	55309000	17904000	15106000	13153000	14031000	9553100	18966000	21936000	13739000	0	0	0	0	0	0	0	0	0	0	0	0	0	0	0	0	0	0	0	0	0
316	QPPSPQPGPPAASHTP	16	1564.76	B4DZL8;P32927;P32927-2	B4DZL8	yes	no	2	0.0018498	93.237	0	0	0	0	0	0	0	15731000	12629000	14450000	8320500	7051600	27559000	24107000	29331000	23104000	19263000	15674000	0	714840	0	0	0	0	0	0	0	0	0	0	0	0	0	0	0	0	4410400	5138600	5427400
317	QPPSPQPGPPAASHTPE	17	1693.81	B4DZL8;P32927;P32927-2	B4DZL8	yes	no	2	0.003414	80.387	22949000	0	0	5964900	0	0	22916000	0	23378000	15436000	8555400	4169900	0	3395700	1251800	6249800	0	2392900	0	0	0	0	0	0	0	0	0	0	0	0	0	0	0	0	0	0	0	0	0
318	GPGAATRGSGVGECG	15	1274.57	O00468-6;O00468-3;O00468-5;O00468-4;O00468-7;O00468;O00468-2	O00468-6	yes	no	2	0.0015637	89.136	10479000	12125000	10170000	2320800	2390900	3077800	6538800	7750400	9032800	0	1662200	0	2998500	2986000	3242300	0	0	0	0	0	0	0	0	0	0	0	0	0	0	0	0	0	0	0	0	0	0	0	0
319	IQSTPGSGHAPRTSSS	16	1568.75	Q9C0B5-2;Q9C0B5	Q9C0B5-2	yes	no	3	0.0051709	66.246	0	0	0	0	0	1544800	0	1851000	2695900	5877900	4272600	3640700	0	0	1004900	5453400	3889100	4156500	0	0	0	0	0	0	0	0	0	0	0	0	0	0	0	0	0	0	0	0	0
320	AGPHSAASEGTVQ	13	1210.56	Q9H1R2-4;Q9H1R2-2;Q9H1R2-3	Q9H1R2-4	yes	no	2	0.042536	59.198	0	0	0	0	0	0	0	0	0	0	0	0	0	0	0	0	0	0	0	0	0	0	0	0	0	0	0	0	0	0	0	0	0	0	0	0	0	0	0
321	AGPHSAASEGTVQR	14	1366.66	Q9H1R2-4;Q9H1R2-2;Q9H1R2-3	Q9H1R2-4	yes	no	3	0.0057532	73.36	0	0	0	0	0	0	0	0	0	2774500	0	2900000	0	0	0	0	0	0	0	0	0	0	0	0	0	0	0	0	0	0	0	0	0	0	0	0	0	0	0
322	APAGSHAAPAQPGP	14	1227.6	H0Y9Q6;D6RJD1;B4DTF9;P09497-2;P09497	H0Y9Q6	yes	no	2	0.00026228	115.33	82233000	80788000	82761000	19478000	3598000	52181000	92381000	103430000	109080000	108000000	75784000	46259000	56731000	53426000	62925000	108060000	71252000	81921000	0	0	0	0	0	0	0	0	0	0	0	0	0	0	0	0	0	0	0	0	0
323	APAGSHAAPAQPGPT	15	1328.65	H0Y9Q6;D6RJD1;B4DTF9;P09497-2;P09497	H0Y9Q6	yes	no	2	5.2971e-05	125.03	43634000	43369000	36905000	14012000	10741000	19752000	41207000	39901000	54349000	57267000	35021000	0	22398000	21974000	23530000	32656000	25444000	25662000	0	0	0	0	0	0	0	0	0	0	0	0	0	0	0	0	0	0	0	0	0
324	APAGSHAAPAQPGPTS	16	1415.68	H0Y9Q6;D6RJD1;B4DTF9;P09497-2;P09497	H0Y9Q6	yes	no	2	1.4935e-05	129.54	14317000	8630100	11422000	0	4272500	7551300	11297000	12582000	14634000	21762000	11509000	8625800	6253200	5141800	6476800	11905000	8515200	6297000	0	0	0	0	0	0	0	0	0	0	0	0	0	0	0	0	0	0	0	0	0
325	FGAPAGSHAAPAQPGPT	17	1532.74	H0Y9Q6;D6RJD1;B4DTF9;P09497-2;P09497	H0Y9Q6	yes	no	2	0.00018909	101.75	36989000	54749000	41370000	29698000	21634000	28303000	60453000	54487000	78627000	108500000	60420000	33767000	29516000	27439000	28845000	33394000	39987000	33434000	0	0	0	0	0	0	0	0	0	0	0	0	0	0	0	0	0	0	0	0	0
326	GFGAPAGSHAAPAQPGPT	18	1589.76	H0Y9Q6;D6RJD1;B4DTF9;P09497-2;P09497	H0Y9Q6	yes	no	2	0.0042831	67.326	0	0	0	0	0	0	14251000	9306400	9368400	19301000	12715000	6779400	0	0	0	10256000	5776200	7958700	0	0	0	0	0	0	0	0	0	0	0	0	0	0	0	0	0	0	0	0	0
327	PDPDPEPAGGSRPGPAVP	18	1711.82	Q96MX0-2;H3BU39;H3BN06;H3BUD5;J3KSR6;Q96MX0	Q96MX0-2	yes	no	2	0.0005378	81.656	0	0	0	0	0	0	0	0	0	0	0	0	14533000	19321000	13380000	14081000	12309000	8696300	0	0	0	0	0	0	0	0	0	0	0	0	0	0	0	0	0	0	0	0	0
328	PDPEPAGGSRPGPAVP	16	1499.74	Q96MX0-2;H3BU39;H3BN06;H3BUD5;J3KSR6;Q96MX0	Q96MX0-2	yes	no	2	0.00024359	110.44	16895000	0	41339000	3326500	0	3948500	7435900	7914300	0	10876000	6181100	4356000	51646000	49929000	49439000	55302000	42090000	39417000	0	0	0	0	0	0	0	0	0	0	0	0	0	0	0	0	0	0	0	0	0
329	PEPAGGSRPGPAVP	14	1287.66	Q96MX0-2;H3BU39;H3BN06;H3BUD5;J3KSR6;Q96MX0	Q96MX0-2	yes	no	2	0.010754	66.989	0	0	0	0	0	14457000	9320800	0	0	3452100	0	0	15750000	16455000	17728000	15540000	13483000	19517000	0	0	0	915200	0	0	0	0	0	0	0	0	0	0	0	0	0	0	0	0	0
330	PDPEPAGGSRPGPAVPG	17	1556.76	Q96MX0-2;H3BU39;H3BN06;H3BUD5;J3KSR6;Q96MX0	Q96MX0-2	yes	no	2	0.0035634	68.845	47785000	38878000	52084000	4708500	4771800	10212000	11073000	12109000	12070000	20720000	15601000	14904000	17244000	16059000	15540000	29179000	30949000	26623000	0	918210	0	0	0	0	0	0	0	0	0	0	0	0	0	0	0	0	0	0	0
331	AAYYSAAGPRPGADR	15	1521.73	O43861-2;O43861;K7EJG1;B4DJ94;K7ERE0;K7EPH4	O43861-2	yes	no	3	0.00082669	92.939	23034000	13692000	15999000	11113000	9638200	9689000	13602000	10429000	0	27601000	0	10539000	10384000	9838700	9576900	30244000	22478000	22625000	0	0	0	0	0	0	0	0	0	0	0	0	0	0	0	0	0	0	0	1490800	0
332	AAYYSAAGPRPGADRH	16	1658.79	O43861-2;O43861;K7EJG1;B4DJ94;K7ERE0;K7EPH4	O43861-2	yes	no	3,4	0.00073694	88.768	80845000	58664000	85299000	2439000	14583000	11118000	7233000	9440800	6427500	33679000	21764000	12006000	4427900	7555700	7763600	27492000	16257000	22719000	0	0	0	0	0	0	0	0	0	0	0	0	0	0	0	0	0	0	0	0	0
333	APAGGKASWGADR	13	1242.61	Q9NPR2-2;Q9NPR2;J3KNP4;H0YMZ3	Q9NPR2-2	yes	no	3	0.0062823	76.728	11595000	12561000	14630000	2897100	3401400	3740300	0	0	0	0	0	0	0	0	0	0	0	0	0	0	0	0	0	0	0	0	0	0	0	0	0	0	0	0	0	0	0	0	0
334	APAGGKASWGADRS	14	1329.64	Q9NPR2-2;Q9NPR2;J3KNP4;H0YMZ3	Q9NPR2-2	yes	no	3	0.0086612	68.283	0	23929000	19750000	0	0	3364900	0	0	0	0	0	0	169410	0	0	2786400	1687200	0	0	0	0	0	0	0	0	0	0	0	0	0	0	0	0	0	0	0	0	0	0
335	SSAPPRTAF	9	932.472	Q3B7T1-5;Q3B7T1;E9PJ07;Q3B7T1-4;Q3B7T1-3	Q3B7T1-5	yes	no	2	0.03264	72.325	0	0	0	0	0	0	0	0	0	0	0	0	0	0	0	0	0	0	0	0	0	0	0	0	0	0	0	0	0	0	0	0	0	0	0	0	3597700	3021500	3887900
336	AQRDAWGPGAAKSGVGTA	18	1698.84	P02786;G3V0E5;F5H6B1	P02786	yes	no	3	0.0059964	60.826	45806000	51768000	46639000	4036700	12490000	16042000	43575000	41060000	41587000	0	47295000	25372000	24991000	31111000	41444000	34228000	0	0	0	0	0	0	0	0	0	0	0	0	0	0	0	0	0	0	0	0	0	0	0
337	AWGPGAAKSGVGT	13	1157.58	P02786;G3V0E5;F5H6B1	P02786	yes	no	2	0.0038562	83.194	384350000	358230000	383850000	86185000	284720000	234340000	184310000	262200000	170450000	248920000	132250000	99209000	0	0	106180000	105220000	85838000	81714000	0	0	0	0	0	0	0	0	0	0	0	0	0	0	0	0	0	0	0	0	0
338	AWGPGAAKSGVGTA	14	1228.62	P02786;G3V0E5;F5H6B1	P02786	yes	no	2	0.00092104	97.69	620730000	630620000	582330000	37822000	188950000	110760000	227110000	228550000	206540000	324520000	194700000	121120000	173250000	168170000	172690000	176290000	122200000	139270000	0	0	0	0	0	0	0	0	0	0	0	0	0	0	0	0	0	0	0	0	0
339	DAWGPGAAKSGVGTA	15	1343.65	P02786;G3V0E5;F5H6B1	P02786	yes	no	2	0.00058969	104.86	768500000	758530000	777710000	366460000	305570000	225370000	998440000	1002600000	1053600000	1215900000	801630000	577860000	824880000	822110000	818310000	697860000	542990000	502780000	0	0	0	0	0	0	0	0	0	0	0	0	0	0	0	0	0	0	0	0	0
340	GPGAAKSGVGT	11	900.466	P02786;G3V0E5;F5H6B1	P02786	yes	no	2	0.00062095	134.2	0	153310000	188540000	0	0	9986100	8608300	14928000	0	0	0	0	0	1935100	18378000	0	0	0	0	0	0	0	0	0	0	0	0	0	0	0	0	0	0	0	0	0	0	0	0
341	GPGGPRGGLGG	11	880.452	Q13283;F5H4D6	Q13283	yes	no	2	0.033398	52.725	0	0	8873600	0	0	880650	0	0	0	5969200	4629800	0	1653000	0	2033200	4866800	0	5200200	0	0	0	0	0	0	0	0	0	0	0	0	0	0	0	0	0	0	0	0	0
342	QRDAWGPGAAKSGVGTA	17	1627.81	P02786;G3V0E5;F5H6B1	P02786	yes	no	2,3	1.6196e-16	174.19	169620000	178290000	183890000	52245000	117460000	64206000	299640000	305210000	301850000	381940000	235210000	160180000	112790000	127120000	118740000	111590000	86519000	91520000	1827400	0	0	0	0	0	0	0	0	1871600	0	0	0	0	0	0	0	0	0	0	0
343	RDAWGPGAAKSGVGTA	16	1499.75	P02786;G3V0E5;F5H6B1	P02786	yes	no	2,3	1.4961e-16	156.41	1161000000	1095000000	858070000	273510000	187070000	233450000	458720000	415740000	499880000	868360000	619430000	280970000	283930000	240440000	285050000	363070000	269320000	310430000	0	0	0	0	0	0	0	0	0	0	0	0	0	0	0	0	0	0	0	0	0
344	WGPGAAKSGVGT	12	1086.55	P02786;G3V0E5;F5H6B1	P02786	yes	no	2	0.0012227	107.79	339000000	454520000	422120000	187180000	151370000	302630000	182260000	172150000	189540000	249160000	165430000	92774000	122720000	142440000	133820000	143730000	122910000	110830000	0	0	0	0	0	0	0	0	0	0	0	0	0	0	0	0	0	0	0	0	0
345	RDAWGPGAAKSGVGTAL	17	1612.83	P02786;G3V0E5;F5H6B1	P02786	yes	no	2,3	0.00822	59.372	52325000	75490000	85788000	8997400	24867000	14911000	104340000	100500000	102470000	202230000	122350000	104950000	0	0	46577000	67096000	56311000	40222000	0	0	0	0	0	0	0	0	0	0	0	0	0	0	0	0	0	0	0	0	0
346	WGPGAAKSGVGTA	13	1157.58	P02786;G3V0E5;F5H6B1	P02786	yes	no	2	0.0019828	91.939	236270000	232920000	219240000	224660000	2672500	89894000	89633000	0	91399000	124890000	102450000	70466000	164580000	273920000	166690000	163170000	109710000	117500000	0	0	0	0	0	0	0	0	0	0	0	0	0	0	0	0	0	0	0	0	0
347	DAWGPGAAKSGVG	13	1171.56	P02786;G3V0E5;F5H6B1	P02786	yes	no	2	0.0051849	78.814	429720000	374020000	363290000	17330000	3482300	9870200	292540000	281050000	0	371530000	245140000	171170000	197270000	206630000	215290000	176820000	163560000	153180000	0	0	0	0	0	0	0	0	0	0	0	0	0	0	0	0	0	0	0	0	0
348	DAWGPGAAKSGVGT	14	1272.61	P02786;G3V0E5;F5H6B1	P02786	yes	no	2	3.0775e-05	123.71	770190000	760870000	777150000	341250000	401640000	800100000	1108300000	1151000000	1192300000	1334300000	755510000	605580000	601120000	623440000	588330000	509940000	409670000	388650000	0	0	0	0	0	0	0	0	0	0	0	0	0	0	0	0	0	0	0	0	0
349	QRDAWGPGAAKSGVGT	16	1556.77	P02786;G3V0E5;F5H6B1	P02786	yes	no	2,3	3.483e-08	155	212120000	179140000	139220000	162700000	102080000	118950000	251620000	227300000	240690000	259850000	150740000	117310000	220060000	247790000	235560000	192470000	172060000	155700000	0	0	0	0	0	0	0	0	0	0	0	0	0	0	0	0	0	0	0	0	0
350	QRDAWGPGAAKSGVGTAL	18	1740.89	P02786;G3V0E5;F5H6B1	P02786	yes	no	2	0.025235	64.5	0	0	0	0	0	0	40454000	32775000	42493000	42201000	25264000	21100000	9158600	11008000	16001000	0	9728100	8766700	0	0	0	0	0	0	0	0	0	0	0	0	0	0	0	0	0	0	0	0	0
351	RDAWGPGAAKSGVGT	15	1428.71	P02786;G3V0E5;F5H6B1	P02786	yes	no	2,3	1.8232e-05	128.18	1387800000	1327400000	1457200000	537930000	423840000	457100000	961450000	579720000	704510000	1025600000	648610000	720050000	63510000	512180000	490400000	614130000	480670000	550630000	0	0	0	0	0	0	0	0	0	0	0	0	0	0	0	0	0	0	0	951210	0
352	AWGPGAAKSGVGTAL	15	1341.7	P02786;G3V0E5;F5H6B1	P02786	yes	no	2	0.0017104	86.135	505440000	619700000	491720000	332600000	194510000	337780000	375260000	374710000	406840000	442120000	260100000	195030000	248940000	245180000	229530000	185690000	142740000	137330000	0	0	0	0	0	0	0	0	0	0	0	0	0	0	0	0	0	0	0	0	0
353	DAWGPGAAKSGVGTAL	16	1456.73	P02786;G3V0E5;F5H6B1	P02786	yes	no	2	0.00067769	95.6	933570000	577870000	677390000	1109600000	833690000	656320000	2235100000	2225600000	2260200000	2124400000	1467600000	1085800000	1264100000	1317900000	1248200000	1002300000	816960000	703200000	0	0	0	0	0	0	0	0	0	0	0	0	0	0	0	0	0	0	0	0	0
354	DAWGPGAAKSGVGTALL	17	1569.82	P02786;G3V0E5;F5H6B1	P02786	yes	no	2	0.00079847	82.601	91644000	101520000	60741000	20677000	20822000	21920000	206720000	219750000	185400000	183170000	153880000	127910000	71319000	75514000	75501000	49294000	50311000	51731000	0	0	0	0	0	0	0	0	0	0	0	0	0	0	0	0	0	0	0	0	0
355	GPGAAKSGVGTA	12	971.504	P02786;G3V0E5;F5H6B1	P02786	yes	no	2	0.00036657	130.16	0	23980000	37471000	1544500	838750	1468000	0	0	0	0	1093500	0	9850100	10018000	26053000	0	0	0	0	0	0	0	0	0	0	0	0	0	0	0	0	0	0	0	0	0	0	0	0
356	GPGAAKSGVGTAL	13	1084.59	P02786;G3V0E5;F5H6B1	P02786	yes	no	2	0.00062489	107.17	29354000	15465000	18779000	0	0	0	17240000	17888000	19661000	23200000	15569000	13912000	18440000	20679000	20675000	4011800	1963000	0	0	0	0	0	0	0	0	0	0	0	0	0	0	0	0	0	0	0	0	0	0
357	WGPGAAKSGVGTAL	14	1270.67	P02786;G3V0E5;F5H6B1	P02786	yes	no	2	0.0066342	73.857	335080000	385820000	380380000	136210000	132380000	14981000	271530000	287410000	276330000	312600000	205340000	196540000	0	0	0	176500000	0	121950000	0	0	0	0	0	0	0	0	0	0	0	0	0	0	0	0	0	0	0	0	0
358	QRDAWGPGAAKSGVG	15	1455.72	P02786;G3V0E5;F5H6B1	P02786	yes	no	2,3	1.5813e-05	142.32	352850000	275140000	560060000	49039000	107620000	129040000	271740000	261120000	271040000	340890000	243180000	174240000	317060000	311300000	308150000	212880000	189920000	187080000	0	0	0	0	0	0	0	0	0	0	0	0	0	0	0	0	0	0	4973100	3149300	0
359	RDAWGPGAAKSGVG	14	1327.66	P02786;G3V0E5;F5H6B1	P02786	yes	no	2,3	1.5222e-08	143.93	1716000000	1759500000	1514200000	242580000	281750000	513010000	349860000	357060000	389670000	638840000	528300000	231800000	730470000	736730000	706880000	838570000	835390000	710740000	0	0	0	0	0	0	0	0	0	0	0	0	0	0	0	0	0	0	0	0	0
360	SLDSPTSGRPGVTS	14	1359.66	H0Y8Y3;F5H7Y0;E9PBF5;Q96HC4-4;Q96HC4;D6RB78	H0Y8Y3	yes	no	2	0.0033772	78.401	15369000	0	0	3491000	0	0	15906000	10024000	12825000	11859000	8947700	6395100	0	0	0	2262400	0	3271100	0	0	0	0	0	0	0	0	0	0	0	0	0	0	0	0	0	0	0	0	0
361	DQWSSSSPHSN	11	1230.49	P46531	P46531	yes	yes	2	0.0031364	100.04	16372000	14636000	14625000	3585600	0	0	0	0	0	0	0	0	0	0	0	0	0	0	0	0	0	0	0	0	0	0	0	0	0	0	0	0	0	0	0	0	0	0	0
362	DQWSSSSPHSNVS	13	1416.59	P46531	P46531	yes	yes	2	0.0131	63.185	11328000	10463000	4521100	4081700	4740500	0	0	0	0	0	2764200	0	0	0	0	0	0	0	0	0	0	0	0	0	0	0	0	0	0	0	0	0	0	0	0	0	0	0	0
363	SPDQWSSSSPHSNVS	15	1600.68	P46531	P46531	yes	yes	2	3.0324e-17	157.07	288150000	266890000	256390000	93936000	101630000	105570000	89052000	81748000	94653000	130120000	102460000	51389000	49758000	50405000	48193000	42752000	31447000	40291000	0	0	0	0	0	0	0	0	0	0	0	0	0	0	0	0	0	0	0	0	0
364	SPDQWSSSSPHSNVSD	16	1715.7	P46531	P46531	yes	yes	2	4.4508e-24	164.53	215480000	192720000	186960000	65415000	65245000	119100000	58676000	63932000	58953000	95805000	58188000	41891000	18071000	18279000	24048000	21529000	15925000	13238000	0	0	0	0	0	0	0	0	0	0	0	0	0	0	0	0	0	0	0	0	0
365	SPESPDQWSSSSPHSNVSD	19	2028.83	P46531	P46531	yes	yes	2	1.7467e-11	130.01	29809000	25337000	29073000	15461000	13266000	14423000	12589000	0	13298000	17734000	12032000	0	8252100	7129800	7179700	5227000	0	6402700	0	0	0	0	0	0	0	0	0	0	0	0	0	0	0	0	0	0	0	0	0
366	TPSPESPDQWSSSSPHSNVSD	21	2226.93	P46531	P46531	yes	yes	2,3	4.4974e-70	207.37	433220000	376400000	408810000	401440000	262700000	331490000	591740000	629970000	609330000	555710000	343490000	279180000	242380000	242710000	253050000	201440000	155630000	122720000	0	0	0	0	0	0	0	0	0	0	0	0	0	0	0	0	0	0	0	0	0
367	TPSPESPDQWSSSSPHSNVSDW	22	2413.01	P46531	P46531	yes	yes	2,3	2.9342e-05	102.98	0	0	0	14769000	19881000	19005000	111600000	113860000	116560000	61063000	40544000	45938000	43359000	38560000	50116000	12522000	7812200	0	0	0	0	0	0	0	0	0	0	0	0	0	0	0	0	0	0	0	0	0	0
368	TPSPESPDQWSSSSPHSNVSDWS	23	2500.04	P46531	P46531	yes	yes	2,3	0.0051357	50.752	0	0	0	0	0	0	96908000	110160000	107660000	67961000	45307000	38784000	32480000	33196000	29933000	0	0	0	0	0	0	0	0	0	0	0	0	0	0	0	0	0	0	0	0	0	0	0	0
369	SPESPDQWSSSSPHSNVS	18	1913.8	P46531	P46531	yes	yes	2	5.0037e-25	171.98	29701000	35873000	26035000	10540000	7347300	13241000	8651900	6750600	0	12227000	8860900	0	0	0	0	9458700	7049200	6797700	0	0	0	0	0	0	0	0	0	0	0	0	0	0	0	0	0	0	0	0	0
370	PSPESPDQWSSSSPHSN	17	1824.76	P46531	P46531	yes	yes	2	0.00034058	85.362	0	0	0	0	6203600	0	0	0	0	0	0	0	0	0	0	0	0	0	0	0	0	0	0	0	0	0	0	0	0	0	0	0	0	0	0	0	0	0	0
371	SPDQWSSSSPHSN	13	1414.57	P46531	P46531	yes	yes	2	7.727e-61	239.49	584920000	530190000	542840000	158570000	152550000	142290000	107940000	100700000	124530000	139920000	105610000	56717000	73445000	80349000	76885000	70851000	57773000	61738000	0	0	0	0	0	0	0	0	0	0	0	0	0	0	0	0	0	0	0	0	0
372	SPESPDQWSSSSPHSN	16	1727.7	P46531	P46531	yes	yes	2	3.0874e-77	236.4	89677000	75925000	90467000	39583000	33713000	67799000	22581000	21922000	23792000	30746000	26730000	15945000	25159000	25008000	22696000	29261000	20755000	15750000	0	0	0	0	0	0	0	0	0	0	0	0	0	0	0	0	0	0	0	0	0
373	TPSPESPDQWSSSSPHSN	18	1925.8	P46531	P46531	yes	yes	2,3	4.7609e-178	274.45	747030000	787110000	781020000	432980000	358790000	493880000	732360000	718390000	733000000	716660000	477160000	357300000	443030000	407960000	438550000	426680000	315350000	288960000	0	0	0	0	0	0	0	0	0	0	0	0	0	0	0	0	0	0	0	0	0
374	TPSPESPDQWSSSSPHSNV	19	2024.87	P46531	P46531	yes	yes	2	0.037837	41.257	0	0	0	0	2679700	4871700	8210300	10840000	11141000	12312000	8266100	7497400	18849000	16441000	21992000	17157000	11884000	11609000	0	0	0	0	0	0	0	0	0	0	0	0	0	0	0	0	0	0	0	0	0
375	TPSPESPDQWSSSSPHSNVS	20	2111.9	P46531	P46531	yes	yes	2,3	9.7418e-104	243.23	279040000	362690000	315230000	276410000	220000000	249070000	305220000	300840000	307590000	321290000	180320000	154660000	183260000	207130000	208600000	169620000	129070000	122840000	0	0	0	0	0	0	0	0	0	0	0	0	0	0	0	0	0	0	0	0	0
376	TPSPESPDQWSSSSPHSA	18	1882.8	Q04721	Q04721	yes	yes	2	0.024763	46.873	0	0	0	0	0	0	0	0	0	10343000	0	0	10851000	9783400	12053000	11185000	6719800	5988200	0	0	0	0	0	0	0	0	0	0	0	0	0	0	0	0	0	0	0	0	0
377	TPSPESPDQWSSSSPHSASD	20	2084.86	Q04721	Q04721	yes	yes	2	0.0056654	60.764	0	0	0	0	0	0	10679000	12042000	12082000	13270000	12817000	7799200	15427000	15677000	15666000	14475000	10964000	7019300	0	0	0	0	0	0	0	0	0	0	0	0	0	0	0	0	0	0	0	0	0
378	TPSPESPDQWSSSSPHSASDWS	22	2357.97	Q04721	Q04721	yes	yes	2,3	0.00062271	71.592	0	0	0	0	0	0	21549000	62898000	59761000	39169000	24302000	20906000	36042000	33426000	35243000	15345000	9786700	0	0	0	0	0	0	0	0	0	0	0	0	0	0	0	0	0	0	0	0	0	0
379	EIQDWSASSPHSAA	14	1484.65	Q86YT6	Q86YT6	yes	yes	2	0.022316	53.448	0	0	0	0	0	0	0	0	0	13626000	5136600	7858800	0	0	0	0	0	0	0	0	0	0	0	0	0	0	0	0	0	0	0	0	0	0	0	0	0	0	0
380	IQDWSASSPHSA	12	1284.57	Q86YT6	Q86YT6	yes	yes	2	0.05792	50.354	0	0	0	0	0	0	8997300	0	6533700	9233100	5259800	5013700	7685300	8361200	7929900	6709000	5780100	6211100	0	0	0	0	0	0	0	0	0	0	0	0	0	0	0	0	0	0	0	0	0
381	IQDWSASSPHSAA	13	1355.61	Q86YT6	Q86YT6	yes	yes	2	0.00067971	99.752	0	0	0	0	0	0	21930000	16782000	21052000	25426000	20921000	10344000	12935000	10391000	10750000	17753000	0	0	0	0	0	0	0	0	0	0	0	0	0	0	0	0	0	0	0	0	0	0	0
382	GPYPGPGGHTATVLVPSG	18	1662.84	K7EK15;H3BTX4;K7ELR4;Q9H305;K7EM67	K7EK15	yes	no	2	0.00021305	93.478	0	18663000	0	0	0	0	0	0	10708000	0	0	9611400	0	0	0	0	0	0	0	0	0	0	0	0	0	0	0	0	0	0	0	0	0	0	0	0	4866900	0	0
383	TPGPYPGPGGHTATVLVPSG	20	1860.94	K7EK15;H3BTX4;K7ELR4;Q9H305	K7EK15	yes	no	2	0.033589	49.537	0	0	0	0	0	0	0	0	0	0	0	0	0	0	0	0	0	0	0	0	0	0	0	0	0	0	0	0	0	0	0	0	0	0	0	0	0	0	0
384	VPGAAASRTSEIEG	14	1343.67	E9PL57;Q86V88-3;Q86V88-2;Q86V88	E9PL57	yes	no	2	0.011543	65.043	0	0	0	0	0	0	18215000	0	9999800	16660000	11659000	4138600	0	0	0	6416500	0	0	0	0	0	0	0	0	0	0	0	0	0	0	0	0	0	0	0	0	0	0	0
385	ADYSWYQAGSARSGP	15	1614.71	Q969P0;Q969P0-2	Q969P0	yes	no	2	0.0007784	92.265	0	0	0	0	6242600	3029800	0	0	0	34242000	28626000	20689000	0	0	0	57187000	47848000	44744000	0	0	0	0	0	0	0	0	0	0	0	0	0	0	0	0	0	0	0	0	0
386	ADYSWYQAGSARSGPV	16	1713.77	Q969P0;Q969P0-2	Q969P0	yes	no	2	0.014082	53.565	0	0	0	3669500	3209600	0	0	0	0	20249000	0	0	0	0	0	14194000	10483000	0	0	0	0	0	0	0	0	0	0	0	0	0	0	0	0	0	0	0	0	0	0
387	DYSWYQAGSARSGP	14	1543.67	Q969P0;Q969P0-2	Q969P0	yes	no	2	4.5864e-08	133.16	84916000	63324000	65325000	141150000	82385000	171820000	0	0	12700000	95479000	64633000	51169000	0	55549000	25921000	123590000	98438000	87386000	0	0	0	0	0	0	0	0	0	0	0	0	0	0	0	0	0	0	0	0	0
388	WYQAGSARSGP	11	1178.55	Q969P0;Q969P0-2	Q969P0	yes	no	2	0.019849	68.536	0	0	0	0	0	0	0	0	0	0	0	0	0	0	0	0	0	0	0	0	0	0	0	0	0	0	0	0	0	0	0	0	0	0	0	0	0	0	0
389	YQAGSARSGP	10	992.468	Q969P0;Q969P0-2	Q969P0	yes	no	2	0.0078462	96.342	0	7233000	10750000	2859500	0	4010700	1576300	2332500	0	0	0	0	2162400	1905500	2782600	0	0	0	0	0	0	0	0	0	0	0	0	0	0	0	0	0	0	0	0	0	0	0	0
390	DYSWYQAGSARSGPV	15	1642.74	Q969P0;Q969P0-2	Q969P0	yes	no	2	2.8935e-07	128.76	0	0	55146000	24452000	14881000	10264000	0	0	0	36151000	25249000	21632000	0	0	7474000	24914000	17451000	17174000	0	0	0	0	0	0	0	0	0	0	0	0	0	0	0	0	0	0	0	0	0
391	DYSWYQAGSARSGPVT	16	1743.79	Q969P0;Q969P0-2	Q969P0	yes	no	2	4.641e-11	142.91	45828000	46649000	54436000	54101000	38634000	42189000	19579000	20489000	14961000	145660000	90633000	69501000	17763000	12788000	13861000	71672000	47565000	42789000	0	0	0	0	0	0	0	0	0	0	0	0	0	0	0	0	0	0	0	0	0
392	YQAGSARSGPVT	12	1192.58	Q969P0;Q969P0-2	Q969P0	yes	no	2	0.016141	67.997	11738000	14706000	14694000	0	4037000	4521000	12432000	0	0	0	0	0	0	0	0	0	0	0	0	0	0	0	0	0	0	0	0	0	0	0	0	0	0	0	0	0	0	0	0
393	DPGASRGGTTGETVVG	16	1459.69	Q5VYH8;Q9HBG7-3;E7EME5;Q5VYH9;Q5VYH7;Q9HBG7-2;Q9HBG7-4;Q9HBG7	Q5VYH8	yes	no	2	9.5667e-05	118.21	75565000	59968000	78550000	8957400	10723000	9657200	30222000	29260000	36389000	32726000	25802000	13828000	37975000	35456000	36476000	48837000	45207000	46223000	0	0	0	0	0	0	0	0	0	0	0	0	0	0	0	0	0	0	0	0	0
394	VPAAARAGAIAPCE	14	1295.67	Q3B7A4;F8VWS0;P05388;Q8NHW5;F8VWV4;F8VQY6;F8VPE8;F8VRK7;G3V210;F8VW21;F8VU65	Q3B7A4	yes	no	2	0.0077887	70.889	0	0	0	4472200	5125100	0	22054000	21766000	18000000	0	0	4746800	10209000	16561000	24857000	0	0	0	0	0	0	0	0	0	0	0	0	0	0	0	0	0	0	0	0	0	0	0	0
395	VPAAARAGAIAPCEVT	16	1495.78	Q3B7A4;F8VWS0;P05388;Q8NHW5;F8VWV4;F8VQY6;F8VPE8;F8VRK7;G3V210;F8VW21;F8VU65	Q3B7A4	yes	no	2	0.014365	58.626	0	0	0	0	0	0	0	11449000	11772000	0	0	0	27308000	26075000	27074000	13145000	0	0	0	0	0	0	0	0	0	0	0	0	0	0	0	0	0	0	0	0	0	0	0
396	APRLLIYGASSR	12	1302.74	P01623;P18136;P18135;P01620	P01623	yes	no	3	0.0017746	95.417	0	0	0	0	0	0	0	0	0	0	0	0	0	0	0	24666000	17586000	15439000	0	0	0	0	0	0	0	0	0	0	0	0	0	0	0	0	0	0	0	0	0
397	APRLLIYGASSRATGIP	17	1741.98	P01623;P18136;P18135;P01620	P01623	yes	no	3	0.028413	46.892	0	0	0	0	0	0	0	0	0	0	0	0	19376000	16372000	15356000	25563000	0	0	0	0	0	0	0	0	0	0	0	0	0	0	0	0	0	0	0	0	0	0	0
398	APRLLIYGASSRATGIPD	18	1857.01	P01623;P18136;P18135;P01620	P01623	yes	no	2,3	6.1157e-05	102.08	0	0	0	0	0	0	0	0	0	0	0	0	96618000	103580000	113940000	177450000	129670000	118020000	0	0	0	0	0	0	0	0	0	0	0	0	0	0	0	0	0	0	0	0	0
399	KPGQAPRLLIYGASSRATGIPD	22	2267.24	P01623;P18136;P18135;P01620	P01623	yes	no	3	0.001152	68.42	0	0	0	0	0	0	0	0	0	0	0	0	0	0	0	0	38919000	37834000	0	0	0	0	0	0	0	0	0	0	0	0	0	0	0	0	0	0	0	0	0
400	KPGQAPRLLIYGASSR	16	1712.97	P01623;P18136;P18135;P01620	P01623	yes	no	3	0.0020717	73.279	0	0	0	0	0	0	0	0	0	0	0	0	22858000	15111000	19110000	35880000	27722000	21467000	0	0	0	0	0	0	0	0	0	0	0	0	0	0	0	0	0	0	0	0	0
401	GQAPRLLIY	9	1029.6	P04433;P01623;P18136;P18135;P01621;P01622;P01620	P01623	no	no	2	0.010918	106.38	0	0	0	0	0	0	0	0	0	0	0	0	21985000	24702000	24492000	30477000	24924000	19899000	0	0	0	0	0	0	0	0	0	0	0	0	0	0	0	0	0	0	0	0	0
402	KPGQAPRLLIYDASNRATGIP	21	2237.23	P04433	P04433	yes	yes	3	0.011938	50.226	0	0	0	0	0	21325000	0	22556000	0	0	0	0	22243000	6786000	0	0	0	0	0	0	0	0	0	0	0	0	4666400	0	0	0	0	0	0	0	0	0	0	0	0
403	AEEAAGASPAKANGQE	16	1499.69	P49006	P49006	yes	yes	2	0.0345	49.188	3315900	3919500	4731000	0	0	938520	2527400	3126900	2352100	0	0	0	0	0	0	0	0	0	0	0	0	0	0	0	0	0	0	0	0	0	0	0	0	0	0	0	0	0	0
404	APRGDVTAEEAAGASP	16	1497.71	P49006	P49006	yes	yes	2	0.039577	50.305	0	0	0	0	0	0	0	0	0	0	0	0	0	0	0	0	0	0	0	0	0	0	0	0	0	0	0	0	0	0	0	0	0	0	0	0	0	0	0
405	APRGDVTAEEAAGASPA	17	1568.74	P49006	P49006	yes	yes	2	0.00094114	80.738	0	0	0	9078600	0	0	0	0	0	0	0	3216400	2167400	3012500	0	0	3567100	3094000	2649900	3043800	3173500	6365000	4715400	5070700	0	5510600	4868700	5283800	4629000	3028700	2222800	2384800	2468800	8298400	9216800	10123000	0	0	0
406	APRGDVTAEEAAGASPAK	18	1696.84	P49006	P49006	yes	yes	3	0.0002764	88.781	16241000	0	14673000	2970500	0	772910	0	0	0	24029000	16816000	0	1048000	0	0	1600800	0	0	0	0	0	0	0	0	0	0	0	0	0	0	0	0	0	0	0	0	0	0	0
407	DVTAEEAAGASPAK	14	1315.63	P49006	P49006	yes	yes	2	3.6669e-08	140.31	31248000	23237000	0	7473900	4536800	8791400	36913000	31809000	38131000	69709000	48159000	31701000	11015000	6590100	5963400	13074000	9613300	10780000	0	0	0	0	0	0	0	0	0	0	0	0	0	0	0	0	0	0	0	0	0
408	GDVTAEEAAGASPAK	15	1372.65	P49006	P49006	yes	yes	2	3.3884e-07	133.47	7413500	7996000	7039400	0	0	0	13959000	14862000	21580000	26246000	20355000	8114900	2752700	2204000	3149200	6472100	6853200	1716300	379230	535890	595610	3578400	3410100	4156800	0	0	0	0	0	0	0	0	0	0	0	0	0	0	0
409	VTAEEAAGASPAK	13	1200.6	P49006	P49006	yes	yes	2	0.0024151	88.092	0	12730000	13006000	0	4835300	3250100	6921300	7001000	9917300	14956000	9086400	4756600	1000900	1295800	2038300	2864300	1756900	2466400	0	0	0	0	0	0	0	0	0	0	0	0	0	0	0	0	0	0	0	0	0
410	AGVETTTPSKQ	11	1117.56	P0CG06;P0CG05	P0CG05	no	no	2	0.00080015	126.19	0	0	0	0	0	0	0	0	0	0	0	0	0	0	0	0	0	0	0	0	0	0	0	0	0	0	0	0	0	0	0	0	0	0	0	0	0	0	0
411	AGVETTTPSKQSN	13	1318.64	P0CG06;P0CG05	P0CG05	no	no	2	3.6007e-07	136.24	0	0	0	0	0	0	0	0	0	0	0	0	0	0	0	0	0	0	0	0	0	0	0	0	0	0	0	0	0	0	0	0	0	0	0	0	0	0	0
412	AGVETTTPSKQSNN	14	1432.68	P0CG06;P0CG05	P0CG05	no	no	2	4.325e-08	136.3	0	0	0	0	0	0	0	0	0	0	0	0	0	0	0	0	0	0	0	0	0	0	0	0	0	0	0	0	0	0	0	0	0	0	0	0	0	0	0
413	AGVETTTPSKQSNNK	15	1560.77	P0CG06;P0CG05	P0CG05	no	no	3	1.6649e-07	135.14	0	0	0	0	0	0	0	0	0	0	0	0	0	0	0	0	0	0	0	0	0	0	0	0	0	579870	0	0	0	0	0	0	0	0	0	0	0	0	0
414	GVETTTPSKQ	10	1046.52	P0CG06;P0CG05;P0CF74	P0CG05	no	no	2	0.00058019	144.65	0	0	0	0	0	0	0	0	0	0	0	0	0	0	0	0	0	0	0	0	0	0	0	0	0	0	0	0	0	0	0	0	0	0	0	0	0	0	0
415	SPVKAGVETTTPSKQSNNK	19	1972.02	P0CG05	P0CG05	yes	yes	3,4	1.2257e-86	235.37	0	0	0	0	0	0	0	0	0	0	0	0	0	0	0	0	0	0	0	0	0	0	0	0	0	0	0	0	0	0	0	0	0	0	0	0	0	0	0
416	SPVKAGVETTTPSKQSNNKY	20	2135.09	P0CG05	P0CG05	yes	yes	4	0.0039063	64.26	0	0	0	0	0	0	0	0	0	0	0	0	0	0	0	0	0	0	0	0	0	0	0	0	0	0	0	0	0	0	0	0	0	0	0	0	0	0	0
417	VETTTPSKQ	9	989.503	P0CG06;P0CG05;P0CF74	P0CG05	no	no	2	0.008209	111.61	0	0	0	0	0	0	0	0	0	0	0	0	0	0	0	0	0	0	0	0	0	0	0	0	0	0	0	0	0	0	0	0	0	0	0	0	0	0	0
418	GVETTTPSKQSN	12	1247.6	P0CG06;P0CG05;P0CF74	P0CG05	no	no	2	0.0081206	75.739	0	0	0	0	0	0	0	0	0	0	0	0	0	0	0	0	0	0	0	0	0	0	0	0	0	0	0	0	0	0	0	0	0	0	0	0	0	0	0
419	SPVKAGVETTTPSKQSN	17	1729.88	P0CG05	P0CG05	yes	yes	3	6.7649e-06	122.14	0	0	0	0	0	0	0	0	0	0	0	0	0	0	0	0	0	0	0	0	0	0	0	0	0	0	0	0	0	0	0	0	0	0	0	0	0	0	0
420	SPVKAGVETTTPSKQSNN	18	1843.93	P0CG05	P0CG05	yes	yes	3	6.2279e-14	144.08	0	0	0	0	0	0	0	0	0	0	0	0	0	0	0	0	0	0	0	0	0	0	0	0	0	0	0	0	0	0	0	0	0	0	0	0	0	0	0
421	SPVKAGVETTTPS	13	1272.66	P0CG05	P0CG05	yes	yes	2	0.002722	84.365	0	0	0	0	0	0	0	0	0	0	0	0	0	0	0	0	0	0	0	0	0	0	0	0	0	0	0	0	0	0	0	0	0	0	0	0	0	0	0
422	SPVKAGVETTTPSKQ	15	1528.81	P0CG05	P0CG05	yes	yes	2,3	4.996e-25	174.59	0	0	0	0	0	0	0	0	0	0	0	1109100	0	0	0	0	0	0	0	0	0	0	0	0	0	0	0	0	0	0	0	0	0	0	0	0	0	0	0
423	SPVKAGVETTTPSKQS	16	1615.84	P0CG05	P0CG05	yes	yes	3	0.0042885	67.707	0	0	0	0	0	0	0	0	0	0	0	0	0	0	0	0	0	0	0	0	0	0	0	0	0	0	0	0	0	0	0	0	0	0	0	0	0	0	0
424	DETTPTSTRADVE	13	1420.63	Q9NW97	Q9NW97	yes	yes	2	0.00047828	101.53	0	0	0	0	0	0	0	1207800	0	0	0	0	0	0	0	0	0	0	0	0	0	0	0	0	658960	0	0	0	493650	386220	0	0	0	0	0	0	11877000	13853000	12119000
425	DETTPTSTRADVEASPG	17	1732.78	Q9NW97	Q9NW97	yes	yes	2	0.055004	42.314	0	0	0	0	0	0	0	0	0	0	0	0	0	0	0	0	0	0	0	0	0	0	0	0	0	0	0	0	0	0	0	0	0	0	0	0	0	4234000	4069000
426	ETTPTSTRADVE	12	1305.6	Q9NW97	Q9NW97	yes	yes	2	0.026821	59.155	0	0	0	0	0	0	0	0	0	0	0	0	0	0	0	0	0	0	0	0	0	0	0	0	0	0	0	0	0	0	0	0	0	0	0	0	0	0	0
427	GLDETTPTSTRADVE	15	1590.74	Q9NW97	Q9NW97	yes	yes	2	0.036657	46.318	0	0	0	0	0	3854300	0	0	0	0	0	0	0	0	0	0	0	0	0	0	0	0	0	0	0	0	0	0	0	0	0	0	0	0	0	0	3140900	4258900	4934400
428	MDGGGSPKGDVD	12	1133.47	P54710	P54710	yes	yes	2	0.0035436	89.43	25533000	34038000	39932000	4175300	6093700	8137700	0	0	0	0	0	0	0	0	0	0	0	0	0	0	0	0	0	0	0	0	0	0	0	0	0	0	0	0	0	0	0	0	0
429	TGLSMDGGGSPKGDVD	16	1491.65	P54710	P54710	yes	yes	2	0.010146	61.265	0	0	25679000	11072000	0	9441000	0	0	0	0	0	0	0	8261300	9473600	12860000	0	10659000	0	0	0	0	0	0	0	0	0	0	0	0	0	0	0	0	0	0	0	0	0
430	VESTGTAKAEAESR	14	1434.7	Q14764	Q14764	yes	yes	3	0.058792	46.318	0	0	0	0	0	0	0	0	0	0	0	0	0	0	0	0	0	0	0	0	0	0	0	0	0	0	0	0	0	0	0	0	0	0	0	0	620410	0	809300
431	VESTGTAKAEAESRA	15	1505.73	Q14764	Q14764	yes	yes	3	0.0029183	74.789	0	0	0	0	0	0	0	0	0	0	0	0	0	0	0	0	0	0	0	0	0	0	0	0	0	0	0	0	0	0	0	0	0	0	0	0	0	0	0
432	APSDPATTTAKADAASS	17	1560.73	Q9H8Y8;B4DKT0;Q9H8Y8-2	Q9H8Y8	yes	no	2	0.019148	55.546	0	0	0	0	0	0	1250300	1925400	3050000	4357500	0	1801400	0	0	0	0	0	0	0	0	0	0	0	0	0	0	0	0	0	0	0	0	0	0	0	0	6676900	7236900	6686900
433	APSDPATTTAKADAASSLTVD	21	1988.95	Q9H8Y8;B4DKT0;Q9H8Y8-2	Q9H8Y8	yes	no	2	0.0033223	67.418	0	0	0	0	0	0	11229000	13469000	13038000	23078000	13851000	10906000	10846000	0	0	15280000	10835000	7625900	0	0	0	0	0	0	0	0	0	0	0	0	0	0	0	0	0	0	0	0	0
434	DTPDAATTSRSDQ	13	1363.59	K7ERW0;K7ENM8;Q9BWQ6;K7EIP7	K7ERW0	yes	no	2	0.020635	59.225	6157300	7626100	6147500	0	1244200	1944700	0	0	4420800	0	0	0	0	1013200	0	0	0	0	0	0	0	0	0	0	0	0	0	0	0	0	0	0	0	0	0	0	0	0	0
435	DTPDAATTSRSDQL	14	1476.67	K7ERW0;K7ENM8;Q9BWQ6;K7EIP7	K7ERW0	yes	no	2	0.012123	61.409	0	0	0	6383300	3651500	5247200	11476000	11059000	11123000	14642000	10926000	6355300	0	0	0	2250600	0	1977000	0	0	0	0	0	0	0	0	0	0	0	0	0	0	0	0	0	0	0	0	0
436	DTPDAATTSRSDQLTPQ	17	1802.83	K7ERW0;K7ENM8;Q9BWQ6;K7EIP7	K7ERW0	yes	no	2	1.2849e-11	147.09	0	0	0	0	0	0	0	0	0	0	0	0	0	0	0	0	0	0	0	0	0	0	0	0	0	0	0	0	0	0	0	0	0	3586900	0	3416300	0	0	0
437	TPDAATTSRSDQL	13	1361.64	K7ERW0;K7ENM8;Q9BWQ6;K7EIP7	K7ERW0	yes	no	2	0.0062769	73.881	0	0	0	0	0	0	0	0	0	0	0	0	0	0	0	0	0	2786400	0	0	0	0	0	0	0	0	0	0	0	0	0	0	0	0	0	0	4585400	5966200	6016200
438	TPDAATTSRSDQLTPQ	16	1687.8	K7ERW0;K7ENM8;Q9BWQ6;K7EIP7	K7ERW0	yes	no	2,3	3.4254e-24	168.1	0	5636900	0	5023100	0	0	12211000	0	0	0	0	0	0	4516900	5616800	0	0	0	0	0	0	0	0	0	0	0	0	0	0	0	1230500	0	2141400	0	0	0	38841000	38350000	37682000
439	TPDAATTSRSDQLTPQG	17	1744.82	K7ERW0;K7ENM8;Q9BWQ6;K7EIP7	K7ERW0	yes	no	2	0.00072348	79.393	0	0	0	0	0	0	0	0	0	0	0	0	0	0	0	0	0	0	0	0	0	0	0	0	0	0	0	0	0	0	0	0	0	0	0	0	0	0	0
440	GFGDGGPSGASGRDN	15	1349.56	O75976	O75976	yes	yes	2	0.0016051	86.944	0	0	0	0	0	549780	3726300	3422800	3746600	3062000	2947700	0	742730	951120	1102500	0	0	1343600	0	0	0	0	0	0	0	0	0	0	0	0	0	0	0	0	0	0	0	0	0
441	DPEEGAAASISQ	12	1173.52	Q9UHW9-6;Q9UHW9-2	Q9UHW9-6	yes	no	2	0.00047478	121.9	0	0	0	0	4496700	4074800	11903000	16116000	10739000	15734000	13851000	12536000	34431000	31474000	32308000	36719000	37990000	40039000	0	0	0	0	0	0	0	0	0	0	0	0	0	0	0	0	0	0	0	0	0
442	DPEEGAAASISQE	13	1302.56	Q9UHW9-6;Q9UHW9-2	Q9UHW9-6	yes	no	2	0.023423	58.754	0	0	0	3044100	0	0	0	3956900	0	0	0	0	27623000	26545000	26554000	27417000	24399000	25669000	0	0	0	0	0	0	0	0	0	0	0	0	0	0	0	0	0	0	0	0	0
443	DPEEGAAASISQEP	14	1399.61	Q9UHW9-6;Q9UHW9-2	Q9UHW9-6	yes	no	2	0.0015133	88.021	0	0	0	7263000	0	0	16950000	15130000	11205000	0	10961000	13620000	61527000	54414000	54704000	62027000	53978000	56899000	0	0	0	0	0	0	0	0	0	0	0	0	0	0	0	16909000	17654000	17185000	0	0	0
444	DPEEGAAASISQEPS	15	1486.64	Q9UHW9-6;Q9UHW9-2	Q9UHW9-6	yes	no	2	0.00062695	100.22	0	0	0	20843000	24851000	12607000	30568000	25889000	29236000	0	15984000	17408000	97705000	101730000	94010000	74180000	75646000	77886000	2464300	0	2645700	0	4621100	0	0	0	0	0	0	0	0	0	0	5952000	4802300	0	0	0	0
445	VEDPEEGAAASISQEPS	17	1714.75	Q9UHW9-6;Q9UHW9-2	Q9UHW9-6	yes	no	2	0.017919	52.42	0	0	22438000	10568000	11905000	15672000	32785000	44926000	36666000	28936000	20672000	23053000	0	0	76615000	86837000	66752000	60777000	0	0	0	0	0	0	0	0	0	0	0	0	0	0	0	0	0	0	0	0	0
446	LPGTAVPSVPEDAAPAS	17	1577.79	G3XAL9;P55011-3;P55011	G3XAL9	yes	no	2	0.080953	43.592	0	0	0	0	219760	0	50760000	46272000	62215000	0	38615000	34876000	0	0	0	0	0	0	0	0	0	0	0	0	0	0	0	0	0	0	0	0	0	0	0	0	0	0	0
447	LPGTAVPSVPEDAAPASR	18	1733.89	G3XAL9;P55011-3;P55011	G3XAL9	yes	no	2	0.028314	49.036	0	0	0	0	0	0	12497000	16072000	16847000	0	9374200	8091800	0	0	0	0	0	0	0	0	0	0	0	0	0	0	0	0	0	0	0	0	0	0	0	0	0	0	0
448	LPGTAVPSVPEDAAPASRDG	20	1905.94	G3XAL9;P55011-3;P55011	G3XAL9	yes	no	2	0.0023134	88.574	0	0	0	0	8633900	0	0	0	0	0	0	0	0	0	0	0	0	0	0	0	0	0	0	0	0	0	0	0	0	0	0	0	0	0	0	0	0	17804000	0
449	VPSVPEDAAPAS	12	1138.55	G3XAL9;P55011-3;P55011	G3XAL9	yes	no	2	0.19791	53.237	0	0	0	0	0	0	0	0	0	0	0	0	0	0	0	0	0	0	0	0	0	0	0	0	0	0	0	0	0	0	0	0	0	0	0	0	0	17588000	0
450	VPSVPEDAAPASR	13	1294.65	G3XAL9;P55011-3;P55011	G3XAL9	yes	no	2	0.00073955	100.22	0	0	0	0	0	0	0	0	0	0	0	0	0	0	0	0	0	0	0	0	0	0	0	0	0	0	0	0	0	0	0	0	0	0	0	0	0	0	0
451	VPSVPEDAAPASRDG	15	1466.7	G3XAL9;P55011-3;P55011	G3XAL9	yes	no	2	0.0018614	81.703	0	0	0	0	0	0	0	0	0	0	0	4411000	0	0	0	0	0	0	0	0	0	0	0	0	0	0	0	0	0	0	0	0	0	0	0	0	7270100	0	0
452	VPSVPEDAAPASRDGGGVR	19	1835.91	G3XAL9;P55011-3;P55011	G3XAL9	yes	no	3	0.016449	44.238	0	0	0	0	0	0	0	0	0	0	0	0	0	0	0	0	0	0	0	0	0	0	0	0	0	0	0	0	0	0	0	0	0	0	0	0	0	0	0
453	MRYVASYL	8	1001.5	P05387	P05387	yes	yes	2	0.033261	101.64	7007200	0	9642900	0	0	0	0	0	0	0	0	0	5557900	4185400	3195900	988690	0	0	4810600	0	5762300	14215000	13045000	15267000	4677000	4405400	6212200	5002100	0	0	0	0	0	0	0	0	6685900	7566500	0
454	MRYVASYLL	9	1114.58	P05387	P05387	yes	yes	2	0.0060849	124.98	113420000	98581000	96260000	0	0	0	25557000	26015000	22702000	22690000	20167000	13070000	62132000	57368000	55403000	13009000	12424000	0	62805000	75492000	79513000	98056000	116970000	88702000	40549000	40505000	42613000	51262000	54000000	58218000	0	7568700	9918100	21694000	0	0	69837000	74835000	69051000
455	MRYVASYLLAALG	13	1426.76	P05387	P05387	yes	yes	2	0.06669	44.511	0	0	0	0	0	0	0	0	0	0	0	0	0	0	0	0	0	0	0	0	0	0	0	0	0	0	0	0	18705000	15905000	0	0	0	0	0	0	0	0	0
456	MRYVASYLLAALGGNSSPSAKD	22	2270.14	P05387	P05387	yes	yes	3	5.7167e-05	102.16	0	0	0	0	0	0	0	0	0	0	0	0	0	0	0	0	0	0	12978000	19285000	24052000	0	0	0	17563000	25370000	30450000	6579600	8766900	7910100	0	0	0	33548000	34793000	35894000	0	0	0
457	ALQNIIPASTGAAK	14	1353.76	P04406;P04406-2;E7EUT5	P04406	yes	no	2	0.00036535	108.97	40116000	46271000	46981000	10157000	10014000	3650600	39908000	29384000	31497000	60164000	38702000	27515000	32548000	26793000	31049000	34000000	37387000	28678000	0	0	0	0	0	0	0	0	0	0	0	0	0	0	0	0	0	0	0	0	0
458	LQNIIPASTGAAK	13	1282.72	P04406;P04406-2;E7EUT5	P04406	yes	no	2	0.11453	44.311	0	0	0	0	0	0	0	0	0	23509000	0	0	0	0	0	0	0	0	0	0	0	0	0	0	0	0	0	0	0	0	0	0	0	0	0	0	0	0	0
459	QNIIPASTGAAKA	13	1240.68	P04406;P04406-2;E7EUT5	P04406	no	no	2	0.060838	50.088	0	0	0	0	0	0	0	0	0	0	12274000	0	0	0	0	0	0	3181000	0	0	0	0	0	0	0	0	0	0	0	0	0	0	0	0	0	0	0	0	0
460	APGPHAMPVAPGP	13	1197.6	B4DST5;Q9H3S7	B4DST5	yes	no	2	0.1212	48.284	0	0	0	0	0	0	0	0	0	0	0	0	0	0	0	0	0	0	0	0	0	0	0	0	0	0	0	0	0	0	0	0	0	0	0	0	0	0	0
461	DPGTTPPGHSVPVPAT	16	1528.75	Q96RJ3;Q96RJ3-2	Q96RJ3	yes	no	2	0.00065243	94.717	0	0	0	9288700	6974300	16760000	26005000	30570000	27996000	30071000	18327000	12063000	10596000	7926500	9278100	8837400	8230700	10962000	0	0	0	0	0	0	0	0	0	0	0	0	0	0	0	0	0	0	0	0	0
462	DPGTTPPGHSVPVPATE	17	1657.79	Q96RJ3;Q96RJ3-2	Q96RJ3	yes	no	2	1.7868e-08	136.32	0	43519000	100230000	103240000	40113000	129930000	151090000	157800000	144460000	152250000	92975000	65697000	35356000	35652000	31638000	42475000	28928000	28679000	0	0	0	0	0	0	0	0	0	0	0	0	0	0	0	0	0	0	0	0	0
463	DPGTTPPGHSVPVPATEL	18	1770.88	Q96RJ3;Q96RJ3-2	Q96RJ3	yes	no	2	0.00015486	94.45	0	0	23950000	11835000	24958000	13005000	31086000	30345000	30384000	25186000	19481000	13406000	25950000	28480000	28268000	25002000	20401000	19517000	0	0	0	0	0	0	0	0	0	0	0	0	0	0	0	0	0	0	0	0	0
464	DPGTTPPGHSVPVPATELG	19	1827.9	Q96RJ3;Q96RJ3-2	Q96RJ3	yes	no	2	0.00099705	87.99	52473000	85292000	58986000	48206000	38354000	36451000	101700000	94978000	99102000	117860000	68497000	59100000	33365000	35012000	33742000	25671000	20116000	24901000	0	0	0	0	0	0	0	0	0	0	0	0	0	0	0	0	0	0	0	0	0
465	PGTTPPGHSVPVPATE	16	1542.77	Q96RJ3;Q96RJ3-2	Q96RJ3	yes	no	2	6.8497e-07	129.54	13546000	18539000	0	2658600	2881700	0	13238000	16355000	14573000	11364000	7529800	6131300	5832700	5684600	6076100	7643800	6190100	6586600	0	0	0	0	0	0	0	0	0	0	0	0	0	0	0	0	0	0	0	0	0
466	TTPPGHSVPVPATE	14	1388.69	Q96RJ3;Q96RJ3-2	Q96RJ3	yes	no	2	0.019933	57.567	0	0	0	3092100	0	1766100	9076700	6331500	7267900	0	15746000	7557900	0	0	0	0	0	7468300	0	0	0	0	0	0	0	0	0	0	0	0	0	0	0	0	0	0	0	0	0
467	IPASTGAAKAVG	12	1041.58	P04406;P04406-2;E7EUT5	P04406	yes	no	2	0.025078	66.492	21258000	16866000	17353000	2157900	0	2641300	7818100	6837400	9090700	0	0	0	0	0	29910000	40124000	43771000	0	2464800	2277700	2731100	0	9551300	9696300	0	0	0	0	0	0	0	0	0	0	0	0	730410	0	1176300
468	IPASTGAAKAVGK	13	1169.68	P04406;P04406-2;E7EUT5	P04406	yes	no	3	0.0027319	86.772	24380000	17098000	25295000	0	2465800	2546100	6201100	5736700	7844300	13807000	9608400	5905400	12469000	12074000	11073000	29985000	17849000	21900000	0	0	0	0	0	0	0	0	0	0	0	0	0	0	0	0	0	0	0	0	0
469	PASTGAAKAVGKVIPEL	17	1607.92	P04406;P04406-2;E7EUT5	P04406	yes	no	3	0.0065923	60.246	0	0	0	0	0	0	0	0	0	33976000	14272000	17458000	0	0	0	46183000	33996000	25099000	0	0	0	0	0	0	0	0	0	0	0	0	0	0	0	0	0	0	0	0	0
470	APRSVAVSSIAGSTE	15	1430.74	Q6UWB1	Q6UWB1	yes	yes	2	7.8435e-05	118.52	12040000	11883000	0	0	5808700	2478600	30845000	31090000	30296000	30024000	22810000	14733000	32696000	39071000	30767000	40225000	26339000	29357000	0	0	0	0	5197700	0	0	0	0	0	0	0	0	0	0	0	0	0	0	0	2952500
471	APRSVAVSSIAGSTEL	16	1543.82	Q6UWB1	Q6UWB1	yes	yes	2	0.0021295	76.82	0	0	0	0	0	0	30714000	22203000	21567000	26380000	17923000	11981000	25725000	18370000	20656000	24221000	22493000	16145000	0	0	0	0	0	0	0	0	0	0	0	0	0	0	0	0	0	0	0	0	0
472	DPSRAIPLGT	10	1025.55	Q9BXP2;C9J0I5;C9JBD8;Q9BXP2-2;Q9BXP2-3;Q9BXP2-4	Q9BXP2	yes	no	2	0.08211	56.043	0	0	0	0	7026300	9309000	11764000	11853000	11789000	18056000	12393000	0	13091000	0	17567000	21144000	0	0	0	2014300	1495400	0	0	0	2129900	1094100	0	0	0	0	3384800	3647300	2943000	0	0	0	0	0	0
473	DPSRAIPLGTIV	12	1237.7	Q9BXP2;C9J0I5;C9JBD8;Q9BXP2-2;Q9BXP2-3;Q9BXP2-4	Q9BXP2	yes	no	2	0.0079226	76.326	0	0	0	5654100	6373200	8787200	23503000	20999000	0	0	18118000	16896000	78738000	76544000	63614000	84040000	13534000	66443000	0	0	0	0	0	0	0	0	0	0	0	0	0	0	0	0	0	0	0	0	0
474	SPRGKNIQGGKTLSVSQ	17	1755.96	F5H480;P01730	F5H480	yes	no	3	4.0595e-07	127.83	9598500	18581000	18954000	0	0	1283500	0	0	0	0	0	0	0	0	0	0	0	0	0	0	0	0	0	0	0	0	0	0	0	0	0	0	0	0	0	0	0	0	0
475	APSAARSLPSAST	13	1214.63	Q9UQN3-2;C9J0A7;Q9UQN3	Q9UQN3-2	yes	no	2	0.00026556	109.96	25155000	28586000	26127000	6286000	13806000	12342000	18185000	15800000	19251000	18558000	11298000	7665200	14712000	15405000	14090000	19396000	15386000	18065000	0	0	0	0	0	0	0	0	0	0	0	0	0	0	0	0	0	0	0	0	0
476	TPGEPAASSSRPVAPS	16	1509.74	E9PKD2;B7ZAV2;H0Y837;P35658-2;P35658-4;P35658;P35658-3;P35658-5	E9PKD2	yes	no	2	1.4883e-05	127.29	11626000	7803700	9073800	3060800	3346500	5269700	12663000	14189000	16200000	21631000	16666000	7802700	5442600	6240100	6660500	10085000	0	0	0	0	0	0	0	0	0	0	0	0	0	0	0	0	0	0	0	0	0	0	0
477	APGHAVPPAVK	11	1042.59	O15031;A6QRG9	O15031	yes	no	3	0.0049017	96.665	16027000	12750000	15425000	0	842310	648720	0	2491500	0	0	0	0	0	0	0	0	0	0	0	0	0	0	0	0	0	0	0	0	0	0	0	0	0	0	0	0	0	0	0
478	DYEYDWAGKPLPTPIG	16	1820.86	P78368	P78368	yes	yes	2	6.9831e-07	122.63	0	0	0	994200	0	19485000	74870000	81574000	76023000	55726000	45967000	37526000	53406000	58665000	52543000	55654000	0	49336000	0	0	0	0	0	0	0	0	0	0	0	0	0	0	0	0	0	0	0	0	0
479	YDWAGKPLPTPIG	13	1413.73	P78368	P78368	yes	yes	2	0.0044785	75.911	0	0	0	0	0	0	41634000	47514000	45763000	0	8399000	4924800	12352000	14957000	16342000	0	0	0	0	0	0	0	0	0	0	0	0	3410600	0	0	0	0	0	0	0	0	0	0	0
480	YEYDWAGKPLPTPIG	15	1705.84	P78368	P78368	yes	yes	2	0.00074745	91.076	11000000	16304000	0	13904000	11457000	11034000	61064000	56619000	50908000	45650000	38615000	29123000	30179000	44621000	32995000	28984000	23338000	19035000	0	0	0	0	0	0	0	0	0	0	0	0	0	0	0	0	0	0	0	0	0
481	GPPKPLPAGRISRSISE	17	1760.99	B4E2C0;O75487	B4E2C0	yes	no	3	0.0022527	67.646	15007000	0	0	0	0	0	37254000	42161000	30813000	58023000	43632000	33198000	0	0	1689900	0	0	0	0	0	0	0	0	0	0	0	0	0	0	0	0	0	0	0	0	0	0	0	0
482	GPPKPLPAGRISRSISES	18	1848.02	B4E2C0;O75487	B4E2C0	yes	no	3,4	6.4419e-05	101.9	81267000	92991000	84889000	18185000	4073400	7200900	143620000	167980000	119260000	329630000	165350000	110630000	9682600	8434700	11122000	16622000	6289500	20438000	0	0	0	0	0	0	0	0	0	0	0	0	0	0	0	0	0	0	0	0	0
483	DPEPDQQDPTLGGPARAAEE	20	2091.93	Q9Y3P8	Q9Y3P8	yes	yes	2,3	1.0945e-05	113.54	0	0	0	14135000	9271900	20662000	64756000	71305000	73883000	31120000	32571000	28072000	14773000	18308000	17691000	16697000	20401000	9430900	0	0	0	0	0	0	0	0	0	0	0	0	0	0	0	0	0	0	0	0	0
484	DPEPDQQDPTLGGPARAAEEV	21	2191	Q9Y3P8	Q9Y3P8	yes	yes	2	0.036152	43.164	0	0	0	0	0	0	13390000	15096000	16395000	15612000	13295000	9513800	13189000	0	0	15630000	11327000	9783200	0	0	0	0	0	0	0	0	0	0	0	0	0	0	0	0	0	0	0	0	0
485	DPTLGGPARAAEE	13	1282.62	Q9Y3P8	Q9Y3P8	yes	yes	2	0.001571	91.62	0	0	0	0	0	0	0	0	9123600	11314000	0	0	16837000	17925000	15374000	19852000	16512000	0	0	0	0	0	0	0	0	0	0	0	0	0	0	0	0	0	0	0	0	0	0
486	QQDPTLGGPARAAEE	15	1538.73	Q9Y3P8	Q9Y3P8	yes	yes	2	0.018739	68.845	0	0	0	0	0	0	14998000	16193000	21519000	16825000	17422000	11241000	13368000	19010000	17102000	22629000	15980000	14017000	0	0	0	0	0	0	0	0	0	0	0	0	0	0	0	0	0	0	0	0	0
487	DPTLGGPARAAEEV	14	1381.68	Q9Y3P8	Q9Y3P8	yes	yes	2	0.0026549	79.875	0	0	0	0	0	0	0	0	0	0	0	0	28563000	26116000	23315000	18003000	15241000	11061000	0	0	0	0	0	0	0	0	0	0	0	0	0	0	0	0	0	0	0	0	0
488	GPARAAEEVM	10	1029.49	Q9Y3P8	Q9Y3P8	yes	yes	2	0.074481	61.161	0	0	0	0	0	0	0	0	0	0	0	0	0	0	0	0	0	0	0	0	0	0	0	0	0	0	0	0	0	0	0	0	0	0	0	0	0	0	0
489	FIAPTGHSL	9	941.497	D6RDU5;D6RGI3;Q9NVA2;D6RER5;Q9NVA2-2;Q14141-3;B4E049;Q14141-2;Q14141-4;B1AMS2;Q14141;F5H1J5	D6RDU5	yes	no	2	0.019405	84.498	0	0	0	0	0	0	0	0	0	0	0	0	53482000	58036000	48666000	99207000	73618000	69746000	0	0	0	0	0	0	0	0	0	0	0	0	0	0	0	0	0	0	0	0	0
490	YVTTSTRTY	9	1090.53	B0YJC4;P08670	B0YJC4	yes	no	2	0.014162	99.815	0	0	0	0	0	0	0	0	0	0	0	0	0	0	0	0	0	0	0	0	0	0	0	0	0	0	0	0	0	0	0	0	0	0	0	0	86103000	81298000	78538000
491	TSIPAAAHTVSN	12	1167.59	Q9C0H2-3;Q9C0H2-2;Q9C0H2;Q9C0H2-4;H7C3T6	Q9C0H2-3	yes	no	2	0.023688	64.266	62982000	0	48575000	12476000	0	7479600	0	8866000	12686000	12970000	10983000	0	0	0	5545000	0	0	0	0	0	0	0	0	0	0	0	0	0	0	0	0	0	0	0	0	0	0	0	0
492	TSIPAAAHTVSNAPV	15	1434.75	Q9C0H2-3;Q9C0H2-2;Q9C0H2;Q9C0H2-4;H7C3T6	Q9C0H2-3	yes	no	2	0.0079453	64.534	0	50480000	38734000	19817000	37370000	19114000	0	0	0	0	0	0	0	0	0	16462000	15810000	13780000	0	0	0	0	0	0	0	0	0	0	0	0	0	0	0	0	0	0	0	0	0
493	APTPARPVLTH	11	1158.65	E9PRC3;E9PPS0;E9PJC1;E9PKE4;E9PIX2;Q9HAB3	E9PRC3	yes	no	2,3	0.0052594	92.943	70610000	70736000	56771000	3275600	0	2174600	46720000	30552000	46574000	66853000	54858000	22127000	4188700	4147700	29973000	58169000	67252000	67602000	0	0	0	0	0	0	0	0	0	0	0	0	0	0	0	0	0	0	0	0	0
494	APTPARPVLTHL	12	1271.73	E9PRC3;E9PPS0;E9PJC1;E9PKE4;E9PIX2;Q9HAB3	E9PRC3	yes	no	3	0.025121	60.943	0	0	0	0	0	0	0	0	0	0	21619000	16298000	0	0	0	0	35637000	36494000	0	0	0	0	0	0	0	0	0	0	0	0	0	0	0	0	0	0	0	0	0
495	IEGAFSGSGAKTVIPR	16	1588.86	Q96KP4;Q96KP4-2	Q96KP4	yes	no	3	0.00045899	99.747	0	18168000	25497000	6607400	5723400	6258600	0	0	0	46238000	27036000	19190000	0	0	0	0	16265000	19574000	0	0	0	0	0	0	0	0	0	0	0	0	0	0	0	0	0	0	0	0	0
496	GPPGTGKTLIARAVANETG	19	1808.97	P55072	P55072	yes	yes	2,3	1.2665e-05	116.81	0	0	0	0	0	12921000	41331000	42055000	33157000	146360000	89182000	89003000	11396000	10956000	10184000	27370000	0	15171000	0	0	0	0	0	0	0	0	0	0	0	0	0	0	0	0	0	0	0	0	0
497	GPPGTGKTLIARAVANETGAF	21	2027.08	P55072	P55072	yes	yes	3	0.0047897	62.617	0	0	0	0	0	0	33638000	40726000	26033000	43731000	32560000	40849000	16076000	25976000	29146000	37956000	36419000	31861000	0	0	0	0	0	0	0	0	0	0	0	0	0	0	0	0	0	0	0	0	0
498	TPAAPPKAVLKLEPQWINVLQED	23	2556.4	P31994-2;P31994;P31995-4;P31995-3;P31995-2;P31995	P31994-2	yes	no	3	0.010995	45.735	0	0	0	0	0	0	0	0	0	0	0	0	0	0	0	0	0	0	16548000	31987000	36203000	0	0	0	0	0	0	0	0	0	0	0	0	0	0	0	0	0	0
499	DISSSTSRTMESESL	15	1628.72	Q9NYK1	Q9NYK1	yes	yes	2	0.00039472	103.88	0	0	0	0	0	0	0	0	0	0	0	0	0	0	0	0	0	0	0	0	0	0	0	0	0	0	0	0	0	0	0	0	0	0	0	0	0	0	0
500	DISSSTSRTMESESLR	16	1784.82	Q9NYK1	Q9NYK1	yes	yes	2,3	5.0262e-77	230.82	0	0	0	0	0	0	0	11233000	2592700	19556000	14394000	12079000	5046300	6928100	0	0	0	0	0	0	0	1064700	0	0	0	0	0	0	0	0	0	0	0	0	0	0	9661900	8571000	11851000
501	DISSSTSRTMESESLRT	17	1885.87	Q9NYK1	Q9NYK1	yes	yes	2,3	2.7917e-05	112.67	0	0	0	0	0	0	0	0	0	13931000	6898600	9150900	0	0	0	0	0	0	0	0	0	0	0	0	0	0	0	0	0	0	0	0	0	0	0	0	0	6228600	0
502	DISSSTSRTMESESLRTLE	19	2128	Q9NYK1	Q9NYK1	yes	yes	3	7.4675e-17	145.91	0	0	0	0	0	0	16156000	0	0	0	0	0	0	0	0	0	0	0	0	0	0	0	0	0	0	0	0	0	0	0	0	0	0	0	0	0	0	0	9434700
503	ISSSTSRTMESESL	14	1513.69	Q9NYK1	Q9NYK1	yes	yes	2	0.0047055	71.98	0	0	0	0	0	0	0	0	0	0	0	0	0	0	0	0	0	0	0	0	0	0	0	0	0	0	0	0	0	0	0	0	0	0	0	0	2641700	4445700	0
504	SSSTSRTMESESL	13	1400.61	Q9NYK1	Q9NYK1	yes	yes	2	0.0022607	84.297	0	0	0	0	0	0	0	0	0	0	0	0	0	0	0	0	0	0	0	0	0	0	0	0	0	0	0	0	0	0	0	0	0	0	0	0	2308000	0	0
505	SSTSRTMESESL	12	1313.58	Q9NYK1	Q9NYK1	yes	yes	2	1.1413e-11	118.87	0	0	0	0	0	0	0	0	0	0	0	0	0	0	0	0	0	0	0	0	0	0	0	0	0	0	0	0	0	0	0	0	0	0	0	0	0	6804500	0
506	ISSSTSRTMESESLR	15	1669.79	Q9NYK1	Q9NYK1	yes	yes	2,3	2.8599e-11	139.58	5635300	0	0	0	0	1757400	0	0	0	0	0	0	16420000	0	0	0	0	0	0	0	0	0	0	0	0	0	0	0	0	0	0	0	0	0	0	0	5837500	0	0
507	ISSSTSRTMESESLRT	16	1770.84	Q9NYK1	Q9NYK1	yes	yes	3	0.00070527	87.138	0	0	0	0	0	0	0	0	0	0	0	0	0	0	0	0	0	0	0	0	0	0	0	0	0	0	0	0	0	0	0	0	0	0	0	0	0	4698400	4168900
508	ISSSTSRTMESESLRTLE	18	2012.97	Q9NYK1	Q9NYK1	yes	yes	3	3.2252e-05	101.92	0	0	0	0	0	0	0	0	0	0	0	0	0	0	0	0	0	0	0	0	0	0	0	0	0	0	0	0	0	0	0	0	0	0	0	0	0	0	0
509	SSSTSRTMESESLR	14	1556.71	Q9NYK1	Q9NYK1	yes	yes	2,3	3.1434e-23	176.56	0	0	0	0	0	0	0	0	0	0	0	0	0	0	0	0	0	0	0	0	0	0	0	0	0	0	0	0	0	0	0	0	0	0	0	0	2810900	3269300	0
510	SSTSRTMESESLR	13	1469.68	Q9NYK1	Q9NYK1	yes	yes	2,3	6.3242e-15	159.52	6824300	0	0	0	1030600	0	0	0	0	0	0	0	0	0	0	0	0	0	0	0	0	0	0	0	0	0	0	0	0	0	0	0	0	0	0	0	11013000	8798400	8480800
511	STSRTMESESLR	12	1382.65	Q9NYK1	Q9NYK1	yes	yes	3	0.038956	51.829	0	0	0	0	0	0	0	0	0	0	0	0	0	0	497340	0	0	0	0	0	0	0	0	0	0	0	0	0	0	0	0	0	0	0	0	0	0	0	0
512	SSSTSRTMESESLRTLE	17	1899.88	Q9NYK1	Q9NYK1	yes	yes	3	6.5286e-24	167.28	0	0	0	0	0	0	0	0	0	0	0	0	0	0	0	0	0	0	0	0	0	0	0	0	0	0	0	0	0	0	0	0	0	0	0	0	0	0	0
513	SSTSRTMESESLRT	14	1570.73	Q9NYK1	Q9NYK1	yes	yes	2,3	3.2029e-17	164.15	0	0	0	0	0	0	0	0	0	0	0	811450	0	0	0	0	0	0	0	0	0	0	0	0	661310	359360	0	0	0	0	0	0	0	0	0	0	9088900	8600500	8476600
514	SSTSRTMESESLRTLE	16	1812.85	Q9NYK1	Q9NYK1	yes	yes	3	2.1685e-44	188.16	0	0	0	0	0	5535600	0	0	0	0	0	0	0	0	0	0	0	0	0	0	0	0	0	0	0	0	0	0	0	0	0	0	0	0	0	0	0	0	12395000
515	DNDISSSTSRTME	13	1441.6	Q9NYK1	Q9NYK1	yes	yes	2	0.0020851	80.96	0	0	0	0	0	0	0	0	0	0	0	0	0	0	0	0	0	0	0	0	0	0	0	0	0	0	0	0	0	0	0	0	0	0	0	0	0	0	0
516	DNDISSSTSRTMESESLR	18	2013.89	Q9NYK1	Q9NYK1	yes	yes	3	0.00039005	76.526	0	0	0	0	0	0	0	0	0	0	0	0	0	0	0	0	0	0	0	0	0	0	0	0	0	0	0	0	0	0	0	0	0	0	0	0	0	0	0
517	DNDISSSTSRTMESESLRT	19	2114.94	Q9NYK1	Q9NYK1	yes	yes	3	0.022795	44.238	0	0	0	0	0	0	0	0	0	0	0	0	0	0	0	0	0	0	0	0	0	0	0	0	0	0	0	0	0	0	0	0	0	0	0	0	0	0	0
518	NDNDISSSTSRTM	13	1426.6	Q9NYK1	Q9NYK1	yes	yes	2	0.00070134	97.69	0	0	0	0	0	0	0	0	0	0	0	0	1678700	0	1822700	0	0	0	0	0	0	0	0	0	0	0	0	0	0	0	0	0	0	0	0	0	0	0	0
519	NDNDISSSTSRTME	14	1555.64	Q9NYK1	Q9NYK1	yes	yes	2	2.6325e-05	118.52	0	0	0	0	0	0	2670900	0	0	0	0	0	3760500	4398100	4524500	0	0	0	0	0	0	0	0	0	0	0	0	0	0	0	0	0	0	0	0	0	0	0	0
520	NDNDISSSTSRTMES	15	1642.67	Q9NYK1	Q9NYK1	yes	yes	2	1.0353e-17	162.37	14294000	0	0	5915300	7381300	6678500	5990300	5336200	7911600	0	0	0	8257400	9458300	8351500	0	0	0	0	0	0	0	0	0	0	0	0	0	0	0	0	0	0	0	0	0	0	0	0
521	NDNDISSSTSRTMESE	16	1771.72	Q9NYK1	Q9NYK1	yes	yes	2	0.00075383	85.493	0	0	0	0	2123000	0	2982600	0	0	0	0	0	0	0	0	0	0	0	0	0	0	0	0	0	0	0	0	0	0	0	0	0	0	0	0	0	0	0	0
522	GPGPESSPVVVRTDEDVPSAPP	22	2188.06	Q13332-6;Q13332-3;G8JL96;Q13332-4;Q13332-2;Q13332;E9PDC5	Q13332-6	yes	no	2	0.014423	49.768	0	0	0	0	0	0	0	0	0	0	0	0	0	0	0	0	0	0	0	0	0	0	0	0	0	0	0	0	0	0	0	0	0	0	0	0	0	0	0
523	SPVVVRTDEDVPSAPP	16	1663.84	Q13332-6;Q13332-3;G8JL96;Q13332-4;Q13332-2;Q13332;E9PDC5	Q13332-6	yes	no	2	2.1784e-11	148.57	0	0	0	0	0	0	0	0	0	20414000	14057000	0	0	0	0	0	0	0	0	0	0	0	0	0	0	0	0	0	0	0	0	0	0	0	0	0	76756000	77520000	80547000
524	SPVVVRTDEDVPSAPPR	17	1819.94	Q13332-6;Q13332-3;G8JL96;Q13332-4;Q13332-2;Q13332;E9PDC5	Q13332-6	yes	no	3	9.4133e-11	137.45	0	0	0	0	0	0	0	0	0	0	0	0	0	0	0	1976300	0	0	0	0	0	0	0	0	0	0	0	0	0	0	0	0	0	0	0	0	6305400	4878800	4304300
525	ADRYVAIARALPAGP	15	1539.85	P46092	P46092	yes	yes	3	0.00063531	98.676	0	0	0	2472400	0	0	13318000	17318000	11862000	11560000	7690500	5381900	30765000	28303000	27786000	28942000	25944000	26520000	0	0	0	0	0	0	0	0	0	0	0	0	0	0	0	0	0	0	0	0	0
526	ADRYVAIARALPAGPRPS	18	1880.04	P46092	P46092	yes	yes	3,4	0.00020197	88.945	0	0	0	0	0	0	0	0	0	17425000	17486000	12419000	26644000	21877000	21633000	76603000	24923000	43400000	0	0	0	0	0	0	0	0	0	0	0	0	0	0	0	0	0	0	0	0	0
527	DRYVAIARALPAGP	14	1468.82	P46092	P46092	yes	yes	2,3	2.8376e-05	119.87	0	0	0	0	0	0	0	0	8270900	19331000	11027000	9246000	27112000	25488000	26224000	40296000	22839000	18393000	0	0	0	0	0	0	0	0	0	0	0	0	0	0	0	0	0	0	0	0	0
528	RYVAIARALPAGP	13	1353.79	P46092	P46092	yes	yes	2,3	1.6862e-07	141.08	0	0	0	0	0	0	0	9910600	5756900	16075000	13271000	13778000	54281000	57169000	59268000	61672000	36216000	30096000	0	0	0	0	0	0	0	0	0	0	0	0	0	0	0	0	0	0	10937000	7994600	13017000
529	YVAIARALPAGP	12	1197.69	P46092	P46092	yes	yes	2	1.5958e-07	135.86	0	0	0	0	0	0	13921000	32568000	36508000	20754000	15298000	11245000	80837000	82232000	87895000	0	64642000	77222000	0	0	0	0	0	0	0	0	0	0	0	0	0	0	0	0	0	0	0	0	0
530	DRYVAIARALPAGPRP	16	1721.97	P46092	P46092	yes	yes	4	0.082538	48.405	0	0	0	0	0	0	0	0	0	4968300	0	0	0	0	0	0	0	0	0	0	0	0	0	0	0	0	0	0	0	0	0	0	0	0	0	0	0	0	0
531	RYVAIARALPAGPRP	15	1606.94	P46092	P46092	yes	yes	3	0.0023318	73.877	0	0	0	0	0	0	9100100	12717000	9707800	23072000	13289000	5111500	13315000	12339000	10093000	14944000	8156200	11860000	0	0	0	0	0	0	0	0	0	0	0	0	0	0	0	0	0	0	0	0	0
532	YVAIARALPAGPR	13	1353.79	P46092	P46092	yes	yes	3	1.2019e-05	121.02	0	0	0	0	0	0	21935000	17086000	16292000	35952000	17880000	15474000	30594000	33671000	25481000	37064000	35915000	27923000	0	0	0	0	0	0	0	0	0	0	0	0	0	0	0	0	0	0	0	0	0
533	YVAIARALPAGPRP	14	1450.84	P46092	P46092	yes	yes	3	7.1316e-05	116.13	0	0	0	0	0	1058200	123990000	128120000	55653000	102780000	68255000	43757000	49168000	59955000	66574000	88374000	0	0	0	0	0	0	0	0	0	0	0	0	0	0	0	0	0	0	0	0	0	0	0
534	RYVAIARALPAGPRPS	16	1693.97	P46092	P46092	yes	yes	4	0.001672	77.324	0	0	0	0	0	0	0	0	0	0	0	0	0	0	0	18963000	18305000	11490000	0	0	0	0	0	0	0	0	0	0	0	0	0	0	0	0	0	0	0	0	0
535	YVAIARALPAGPRPS	15	1537.87	P46092	P46092	yes	yes	2,3	2.9499e-05	123.76	0	0	0	0	0	0	56048000	48988000	45429000	95875000	60103000	66141000	232490000	223450000	244350000	345310000	291600000	286520000	0	0	0	2866500	0	2628600	0	0	0	0	0	0	0	0	0	0	0	0	0	0	0
536	YVAIARALPAGPRPSTPG	18	1792.99	P46092	P46092	yes	yes	3	3.9446e-05	106.31	0	0	0	0	0	0	0	0	0	11303000	0	4051100	53746000	43938000	56741000	65001000	64223000	51640000	0	0	0	0	0	0	0	0	0	0	0	0	0	0	0	0	0	0	0	0	0
537	ISQRSAGGRPGSGP	14	1325.68	K7EM11;K7ESN1;O14908-2;O14908	K7EM11	yes	no	3	0.00073458	99.941	10003000	28722000	25784000	0	5817500	2163600	0	0	0	0	0	5297800	9469100	14126000	10218000	12669000	13049000	11143000	0	0	0	0	0	0	0	393800	0	0	0	0	0	0	0	0	0	0	0	0	0
538	AIEVAAGESAGRSPG	15	1370.68	Q96NY7-2;Q96NY7	Q96NY7-2	yes	no	2	0.00052907	106.14	0	0	0	0	0	0	0	0	0	0	0	0	2317700	0	2397300	5130900	3540800	3330900	0	0	0	0	0	0	0	0	0	0	0	0	0	0	0	0	0	0	0	0	0
539	APGGRPAPSQDLN	13	1278.63	Q9HBR0;I3L0Q8;H0YF92	Q9HBR0	yes	no	2	5.6301e-06	129.34	0	0	0	0	9064100	4783800	28171000	21672000	26133000	36208000	24433000	11844000	0	0	989390	3321200	2012900	0	0	0	0	0	0	0	0	0	0	0	0	0	0	0	0	0	0	0	0	0	0
540	HEGAKSASAEELR	13	1383.67	O95236-3;O95236-2;O95236	O95236-3	yes	no	3	0.067669	65.895	0	0	0	0	0	0	0	0	0	0	0	0	0	0	0	0	0	0	0	0	0	0	0	0	0	0	0	0	0	0	0	0	0	0	0	0	0	0	0
541	HEGAKSASAEELRR	14	1539.78	O95236-3;O95236-2;O95236	O95236-3	yes	no	4	0.00087688	91.307	0	0	0	0	0	0	0	0	0	0	0	0	0	0	0	0	0	0	0	0	0	0	0	0	0	0	0	0	0	0	0	0	0	0	0	0	1786500	3530500	2451800
542	LHEGAKSASAEELRR	15	1652.86	O95236-3;O95236-2;O95236	O95236-3	yes	no	4	0.0053411	65.374	0	0	0	0	0	0	0	0	0	0	0	0	0	0	0	0	0	0	0	0	0	0	0	0	0	0	0	0	0	0	0	0	0	0	0	0	2002100	0	0
543	LHEGAKSASAEELR	14	1496.76	O95236-3;O95236-2;O95236	O95236-3	yes	no	3,4	2.1821e-05	121.56	0	0	0	0	0	0	0	0	0	0	0	0	0	0	0	0	0	0	0	0	0	0	0	0	0	0	0	0	0	0	0	0	0	0	0	0	13061000	14515000	9242200
544	SPEPPAKTSTPEDF	14	1501.69	Q9Y490	Q9Y490	yes	yes	2	0.060056	44.511	0	0	0	0	0	0	0	0	0	0	0	0	0	0	0	0	0	0	0	0	0	0	0	0	0	0	0	0	0	0	0	0	0	0	0	0	6212100	8585100	6305500
545	ELVTTKTAGPEQQ	13	1400.71	Q96RJ3;Q96RJ3-2	Q96RJ3	yes	no	2	0.023701	56.205	0	0	0	0	0	0	0	0	0	0	0	0	0	0	0	0	0	0	0	0	0	0	0	0	0	0	0	0	0	0	0	0	0	0	0	0	0	1724500	0
546	SDHQVLSGKTTTTN	14	1487.72	Q9NZQ7-2;Q9NZQ7	Q9NZQ7-2	yes	no	3	0.018179	56.527	0	16025000	17344000	0	3416200	3359500	0	0	0	0	0	0	0	0	0	3485000	0	0	0	0	0	0	0	0	0	0	0	0	0	0	0	0	0	0	0	0	0	0	0
547	SDHQVLSGKTTTTNSKR	17	1858.95	Q9NZQ7-2;Q9NZQ7	Q9NZQ7-2	yes	no	4	1.0541e-10	135.23	9177700	0	0	0	1610700	2054700	0	0	0	0	1160000	0	0	0	0	0	0	0	0	0	0	0	0	0	0	0	0	0	0	0	0	0	0	0	0	0	0	0	0
548	GNLIPARPAPAPP	13	1269.72	Q13443	Q13443	yes	yes	2	0.0013536	93.345	87357000	71734000	75474000	30553000	59033000	71510000	80782000	67761000	64871000	68292000	42565000	41049000	25984000	26201000	20725000	31580000	22459000	24710000	0	0	0	0	0	0	0	0	0	0	0	0	0	0	0	0	0	0	0	0	0
549	SQGNLIPARPAPAPP	15	1484.81	Q13443	Q13443	yes	yes	2	6.7731e-05	115.83	0	0	0	0	0	0	56953000	42529000	54505000	53615000	57612000	32571000	32366000	40067000	36351000	41259000	30333000	28896000	0	0	0	0	0	0	0	0	0	0	0	0	0	0	0	0	0	0	0	0	0
550	SRVDVYTTHSPAG	13	1388.67	P38571;P38571-2;Q5T073	P38571	yes	no	2,3	0.00097134	94.122	0	0	0	0	0	5320300	2795800	2447000	2960000	2388900	2188800	0	0	1770400	0	1985100	2284500	0	0	0	0	0	0	0	0	0	0	0	0	0	0	0	0	0	0	0	0	3431300	4650200
551	SRVDVYTTHSPAGTS	15	1576.75	P38571;P38571-2;Q5T073	P38571	yes	no	3	0.048558	45.084	0	14484000	12899000	2586500	3502200	4157900	0	0	0	7481200	0	2503600	0	0	0	0	0	0	0	0	0	0	0	0	0	0	0	0	0	0	0	0	0	0	0	0	2845400	0	2406900
552	AAAAAAAGAFAGRR	14	1230.66	Q8N697	Q8N697	yes	yes	2,3	8.3039e-17	167.18	27766000	22598000	38097000	7833100	5080800	7611500	1792700	0	1302100	4827200	3386200	1353500	1712000	1812900	1554300	4339500	3459200	7021100	0	0	0	0	0	0	0	0	375680	0	0	0	0	0	0	0	0	0	0	0	0
553	AAAAAAAGAFAGRRA	15	1301.7	Q8N697	Q8N697	yes	yes	3	0.018619	74.987	0	22259000	0	0	0	0	0	0	0	0	0	0	0	0	0	0	0	0	0	0	0	0	0	0	0	0	0	0	0	0	0	0	0	0	0	0	0	0	0
554	AGAAGASAASYSSTQ	15	1298.57	Q86W33	Q86W33	yes	yes	2	0.035761	53.448	14510000	13791000	10357000	2968800	2807400	3004300	9453900	7936900	8981600	10985000	7599900	5524300	0	0	0	0	3625300	0	0	0	0	0	0	0	0	0	0	0	0	0	0	0	0	0	0	0	0	0	0
555	GPPAYHETLAGGAAAP	16	1478.72	Q8N114-3;Q8N114-2;F8W9N8;Q8N114	Q8N114-3	yes	no	2	0.0015926	83.204	0	15217000	0	0	0	4067000	6513200	6537400	7125000	11859000	5527600	4561900	15658000	14153000	14828000	18474000	15732000	15313000	0	0	0	0	0	0	0	0	0	0	0	0	0	0	0	0	0	0	0	0	0
556	GPPAYHETLAGGAAAPYP	18	1738.83	Q8N114-3;Q8N114-2;F8W9N8;Q8N114	Q8N114-3	yes	no	2	1.0104e-07	131.35	37767000	39942000	24643000	17829000	22818000	15209000	13755000	7464400	0	33810000	22564000	20031000	22286000	21348000	16222000	38203000	29053000	26656000	0	0	0	0	0	0	0	0	0	0	0	0	0	0	0	0	0	0	0	0	0
557	GPPAYHETLAGGAAAPYPA	19	1809.87	Q8N114-3;Q8N114-2;F8W9N8;Q8N114	Q8N114-3	yes	no	2,3	1.0029e-23	162.94	741380000	893520000	789360000	1020900000	871960000	800850000	476970000	570190000	498430000	933480000	730580000	583840000	719590000	656530000	744160000	994280000	854400000	767070000	0	0	0	0	0	0	0	0	0	0	0	0	0	0	0	0	0	0	0	0	0
558	GPPAYHETLAGGAAAPYPAS	20	1896.9	Q8N114-3;Q8N114-2;F8W9N8;Q8N114	Q8N114-3	yes	no	2,3	1.6523e-13	145.46	180220000	157120000	133550000	148650000	16674000	126060000	117110000	145470000	39387000	467300000	296810000	219910000	59975000	70075000	75376000	165360000	141610000	129200000	0	5130600	0	0	0	0	0	0	0	0	0	0	0	0	0	0	0	4421300	0	0	0
559	GPPAYHETLAGGAAAPYPASQPP	23	2219.06	Q8N114-3;Q8N114-2;F8W9N8;Q8N114	Q8N114-3	yes	no	2,3	1.9655e-25	153.82	171290000	209380000	193940000	148310000	105850000	152420000	115410000	105960000	103600000	415210000	302990000	232120000	212970000	210450000	207560000	491230000	407030000	354450000	0	0	0	0	0	0	10354000	10492000	13037000	0	0	0	0	0	0	0	0	0	0	0	0
560	PPAYHETLAGGAAAPYPA	18	1752.85	Q8N114-3;Q8N114-2;F8W9N8;Q8N114	Q8N114-3	yes	no	2	4.3598e-11	139.86	0	12926000	0	28696000	47510000	64000000	8108900	8150500	6311300	55610000	37014000	25783000	42750000	39315000	36653000	68606000	61234000	55017000	0	0	0	0	0	0	0	0	0	0	0	0	0	0	0	0	0	0	29347000	22429000	34513000
561	YHETLAGGAAAPYPA	15	1487.7	Q8N114-3;Q8N114-2;F8W9N8;Q8N114	Q8N114-3	yes	no	2	3.582e-17	158.04	192270000	217550000	214900000	144110000	175870000	184550000	146040000	155670000	134550000	383640000	231620000	185190000	64287000	56516000	70317000	120470000	111280000	84350000	0	0	0	0	0	0	0	0	0	0	0	0	0	0	0	0	0	0	0	0	0
562	HETLAGGAAAPYPA	14	1324.64	Q8N114-3;Q8N114-2;F8W9N8;Q8N114	Q8N114-3	yes	no	2	3.2891e-08	140.78	0	73960000	0	43423000	40587000	54135000	0	38832000	43600000	95275000	48873000	41396000	0	0	0	0	0	0	0	0	0	0	0	0	0	0	0	0	0	0	0	0	0	0	0	0	0	0	0
563	HETLAGGAAAPYPAS	15	1411.67	Q8N114-3;Q8N114-2;F8W9N8;Q8N114	Q8N114-3	yes	no	2	0.0023054	78.814	12737000	0	0	0	0	2382200	0	0	0	9520700	0	4981200	0	0	0	0	0	5173300	0	0	0	0	0	0	0	0	0	0	0	0	0	0	0	0	0	0	0	0	0
564	PPAYHETLAGGAAAPYPAS	19	1839.88	Q8N114-3;Q8N114-2;F8W9N8;Q8N114	Q8N114-3	yes	no	2	1.0365e-05	117	0	20988000	26927000	10283000	11876000	11571000	0	0	0	37879000	25648000	16835000	0	14121000	11445000	28800000	27820000	21734000	0	0	0	0	0	0	0	0	0	0	0	0	0	0	0	0	0	0	0	0	0
565	PPAYHETLAGGAAAPYPASQPP	22	2162.04	Q8N114-3;Q8N114-2;F8W9N8;Q8N114	Q8N114-3	yes	no	2,3	0.00042795	92.474	29684000	29114000	0	33565000	25578000	33865000	41551000	23106000	21153000	90930000	73248000	55086000	25476000	43451000	54833000	128880000	105330000	96512000	0	0	0	5152700	0	0	0	0	0	0	0	0	0	0	0	0	0	0	0	0	0
566	YHETLAGGAAAPYPAS	16	1574.74	Q8N114-3;Q8N114-2;F8W9N8;Q8N114	Q8N114-3	yes	no	2	5.1367e-17	162.93	72985000	61181000	77628000	58370000	35991000	59932000	53660000	55079000	58820000	173740000	99315000	77807000	14643000	14362000	16528000	32719000	34348000	26256000	0	0	0	0	0	0	0	0	0	0	0	0	0	0	0	0	0	0	0	0	0
567	YHETLAGGAAAPYPASQ	17	1702.8	Q8N114-3;Q8N114-2;F8W9N8;Q8N114	Q8N114-3	yes	no	2	3.5122e-07	130.27	0	0	0	0	0	0	0	0	0	27926000	13055000	10789000	0	0	0	0	0	4877600	0	0	0	0	0	0	0	0	0	0	0	0	0	0	0	0	0	0	0	0	0
568	YHETLAGGAAAPYPASQPP	19	1896.9	Q8N114-3;Q8N114-2;F8W9N8;Q8N114	Q8N114-3	yes	no	2	5.4528e-24	166.3	57386000	41586000	133550000	58758000	60122000	83638000	24225000	0	77615000	126410000	81261000	58834000	31949000	33296000	36007000	71554000	47712000	45355000	0	0	0	0	0	0	0	0	0	0	0	0	0	0	0	4614700	0	0	0	0	0
569	AGPTASPAYSSYQPTP	16	1593.73	O14964-2;O14964	O14964-2	yes	no	2	5.1335e-07	131.32	70901000	66602000	62067000	40807000	47409000	74855000	85624000	72597000	83644000	87517000	59367000	55942000	38222000	37229000	26884000	82206000	27832000	25565000	0	0	0	0	0	0	0	0	0	0	0	0	0	0	0	0	0	0	0	0	0
570	AGPTASPAYSSYQPTPT	17	1694.78	O14964-2;O14964	O14964-2	yes	no	2	0.0082018	57.414	32353000	0	0	0	12422000	11897000	41426000	120480000	0	0	33540000	16062000	0	0	0	0	0	8381200	0	0	0	0	0	0	0	0	0	0	0	0	0	0	0	0	0	0	0	0	0
571	GPTASPAYSSYQPTP	15	1522.69	O14964-2;O14964	O14964-2	yes	no	2	0.0018664	80.312	0	0	0	10202000	10198000	5821500	20943000	18947000	27711000	18479000	13930000	13294000	0	11864000	0	0	8960700	7393700	0	0	0	0	0	0	0	0	0	0	0	0	0	0	0	0	0	0	0	0	0
572	FPPPASSAAYSWP	13	1376.64	O00115	O00115	yes	yes	2	0.015948	62.166	0	0	0	0	0	0	0	0	0	0	0	0	0	0	0	0	0	0	0	0	0	0	0	0	0	0	0	0	0	0	0	0	0	0	0	0	32566000	23782000	44593000
573	VPNFPPPASSAAYSWP	16	1686.8	O00115	O00115	yes	yes	2	0.0029228	76.01	0	0	0	0	0	0	0	0	0	0	0	0	0	0	0	0	0	0	0	0	0	0	0	0	0	0	0	0	0	0	0	0	0	0	0	0	0	0	0
574	KPSPASGFSPSVQ	13	1287.65	Q92542-2;Q92542;F6Y097;Q5T210;Q5T209	Q92542-2	yes	no	2	0.00028427	107.99	32383000	0	0	0	5747100	0	0	0	0	21902000	5401700	2547700	59688000	55677000	58298000	42339000	40922000	39445000	0	0	0	0	0	0	0	0	0	0	0	0	0	0	0	0	0	0	5063000	4699900	5080400
575	TKPSPASGFSPSVQ	14	1388.69	Q92542-2;Q92542;F6Y097;Q5T210;Q5T209	Q92542-2	yes	no	2	0.019982	57.53	0	0	0	7373600	0	4926500	9490700	10426000	0	0	0	0	8335900	30154000	26925000	23900000	22833000	22596000	0	0	0	0	0	0	0	0	0	0	0	0	0	0	0	0	0	0	0	0	0
576	GPGAYPSSGQPSATGAYP	18	1663.75	G3V3R6;P17931	G3V3R6	yes	no	2	0.0043605	65.374	0	0	0	0	0	0	0	0	0	39154000	30879000	25255000	0	0	0	0	0	0	0	0	0	0	0	0	0	0	0	0	0	0	0	0	0	0	0	0	0	0	0
577	QPSATGAYPATGPYG	15	1436.66	G3V3R6;P17931	G3V3R6	yes	no	2	0.00070386	98.942	0	0	0	0	0	0	39465000	45505000	36301000	66683000	42944000	19335000	6239100	0	6335400	0	0	0	0	0	0	0	0	0	0	3633200	3851100	0	0	0	0	0	0	0	0	0	0	0	0
578	GPSAAFAPAAAEP	13	1155.56	P12931;P12931-2	P12931	yes	no	2	0.018243	65.879	0	0	0	0	0	0	0	0	0	0	4879700	6146600	0	18502000	0	17188000	15170000	15787000	0	0	0	0	0	0	0	0	0	0	0	0	0	0	0	0	0	0	0	0	0
579	HRGPSAAFAPAAAEPK	16	1576.81	P12931;P12931-2	P12931	yes	no	3	0.0068396	61.211	37402000	35261000	25107000	3220400	8227800	5904300	4838800	6226600	7344300	17543000	15882000	4920900	4600500	5177800	5103500	11029000	9150300	10444000	0	0	0	0	0	0	0	0	0	0	0	0	0	0	0	0	0	0	0	0	0
580	SPPPYTAYAAPAPEQAYG	18	1849.85	B4DJB7;Q96CS7	B4DJB7	yes	no	2	0.00073972	75.445	0	0	0	0	0	13579000	35526000	30148000	33893000	37189000	38651000	29436000	62005000	63749000	61179000	64826000	56477000	55430000	0	0	0	0	0	0	0	0	0	0	0	0	0	0	0	0	0	0	0	0	0
581	SPPPYTAYAAPAPEVGRT	18	1843.91	Q96CS7-6	Q96CS7-6	yes	yes	2	0.00020757	89.468	0	0	0	0	0	0	9321000	0	7498800	14026000	12004000	6748500	27514000	21235000	25840000	20138000	13623000	14976000	0	0	0	0	0	0	0	0	0	0	0	0	0	0	0	0	0	0	0	0	0
582	SSLYRAGGAYGPGTP	15	1452.7	Q06643	Q06643	yes	yes	2	0.0080354	64.04	0	0	0	4460100	0	5540700	0	0	0	19736000	11013000	6661300	14366000	0	0	31208000	0	20584000	0	0	0	0	0	0	0	0	0	0	0	0	0	0	0	0	0	0	2131900	8102000	0
583	SSLYRAGGAYGPGTPE	16	1581.74	Q06643	Q06643	yes	yes	2	0.03158	47.548	0	0	0	0	0	8632100	0	12609000	17129000	27428000	11669000	9767000	0	0	5269400	11419000	9625400	10405000	0	0	0	0	0	0	0	0	0	0	0	0	0	0	0	0	0	0	0	0	0
584	DWTSGPPASCPSDR	14	1474.61	P19397	P19397	yes	yes	2	0.00073063	96.464	0	0	0	6907100	0	0	0	0	25512000	0	0	0	0	8373100	0	0	0	0	0	0	0	0	0	0	0	0	0	0	0	0	0	0	0	0	0	0	0	0	0
585	GTSDWTSGPPASCPSDR	17	1719.72	P19397	P19397	yes	yes	2	2.34e-60	211.49	175490000	220500000	202580000	227490000	136970000	177330000	481730000	461080000	453250000	155460000	84421000	57226000	425140000	455290000	451210000	94344000	65967000	58779000	0	0	0	0	0	0	0	0	0	0	0	0	0	0	0	0	0	0	0	0	0
586	GTSDWTSGPPASCPSDRK	18	1847.81	P19397	P19397	yes	yes	3	2.4758e-11	141.85	87870000	80864000	75531000	58469000	39248000	47951000	50397000	49685000	50974000	27700000	16729000	10723000	22165000	22260000	21338000	5868400	3697500	0	0	0	0	0	0	0	0	0	0	0	0	0	0	0	0	0	0	0	0	0	0
587	SDWTSGPPASCPSDR	15	1561.65	P19397	P19397	yes	yes	2	9.1785e-08	137.8	0	0	0	15821000	10289000	28830000	37664000	39919000	37554000	0	0	0	23827000	20809000	24628000	0	0	0	0	0	0	0	0	0	0	0	0	0	0	0	0	0	0	0	0	0	0	0	0
588	TSDWTSGPPASCPSDR	16	1662.69	P19397	P19397	yes	yes	2,3	2.2309e-34	190.44	475050000	477750000	475670000	958220000	518740000	436710000	622380000	610710000	622520000	263640000	155140000	95123000	407510000	451310000	418810000	110710000	69262000	73369000	0	0	0	0	0	0	0	0	0	0	0	0	0	0	0	0	0	0	0	0	0
589	WTSGPPASCPSD	12	1203.49	P19397	P19397	yes	yes	2	0.0013686	103.08	221510000	238300000	251460000	446600000	455170000	489200000	300850000	291240000	291160000	0	0	0	202360000	209800000	216630000	7620900	0	0	0	0	0	0	0	0	9571700	11074000	9683600	4471900	3677900	2445400	0	0	0	0	4268100	0	0	0	0
590	WTSGPPASCPSDR	13	1359.59	P19397	P19397	yes	yes	2	7.1809e-06	125.82	79787000	69089000	76479000	43980000	39277000	61063000	82584000	78830000	77273000	0	3990300	0	34806000	33395000	37879000	0	2564200	0	0	0	0	0	0	0	0	0	0	0	0	0	0	0	0	0	0	0	28569000	32596000	32258000
591	SDWTSGPPASCPSD	14	1405.55	P19397	P19397	yes	yes	2	0.022388	55.291	0	0	0	63647000	39919000	59459000	0	102940000	0	0	0	0	80736000	0	0	0	9387300	0	0	0	0	0	0	0	0	0	0	0	0	0	0	0	0	0	0	0	0	0	0
592	TSDWTSGPPASCPSD	15	1506.59	P19397	P19397	yes	yes	2	4.7232e-34	194.06	790440000	725170000	770830000	1425100000	1271300000	1019600000	866510000	1465800000	906760000	242650000	150280000	141290000	0	1193000000	1145900000	173500000	132910000	123610000	0	0	0	0	0	0	0	0	0	0	0	0	0	0	0	0	0	0	0	0	0
593	TSDWTSGPPASCPSDRK	17	1790.79	P19397	P19397	yes	yes	2,3	1.3366e-56	202.93	166370000	215100000	174050000	55036000	37808000	60546000	39333000	36557000	31788000	0	11771000	8390400	13144000	13741000	12789000	0	0	2685500	0	0	0	0	0	0	0	0	0	0	0	0	0	0	0	0	0	0	19257000	0	19609000
594	GTSDWTSGPPASCP	14	1361.56	P19397	P19397	yes	yes	2	0.017629	59.975	0	0	0	0	0	0	0	0	0	0	0	0	41480000	47690000	44213000	8184700	6522000	0	0	0	0	0	0	0	0	0	0	0	0	0	0	0	0	0	0	0	0	9121700	0
595	GTSDWTSGPPASCPSD	16	1563.61	P19397	P19397	yes	yes	2	3.329e-24	171.36	252720000	227030000	225440000	502260000	280860000	514670000	411770000	658150000	657620000	93172000	49667000	51411000	0	666990000	687070000	6862500	59544000	61493000	0	0	0	0	0	0	0	0	0	0	0	0	0	0	0	0	0	0	0	0	0
596	TSDWTSGPPASCP	13	1304.53	P19397	P19397	yes	yes	2	0.0052842	77.062	0	0	0	4824600	3461700	2074300	0	0	0	0	0	0	73041000	78621000	71809000	0	0	0	0	0	0	0	0	0	0	0	0	0	0	0	0	0	0	0	0	0	0	0	0
597	TSDWTSGPPASCPS	14	1391.57	P19397	P19397	yes	yes	2	0.023465	54.806	0	14506000	46681000	73950000	78288000	68168000	0	0	0	0	12919000	11241000	176410000	312250000	148600000	20637000	0	14846000	0	0	0	0	0	0	0	0	0	0	0	0	0	0	0	0	0	0	0	0	0
598	GPTGGGGGGGFNTVGR	16	1346.63	Q8NB14	Q8NB14	yes	yes	2	0.0015789	86.497	497620000	426460000	416420000	188000000	143840000	150000000	319950000	296290000	292290000	407010000	305990000	222620000	446280000	484230000	458210000	412370000	331840000	366240000	0	0	0	0	0	0	0	738870	0	0	0	0	0	0	0	0	0	0	5576500	0	6713500
599	YPRQDWTGSTPAYG	14	1597.72	Q96LC7-4;Q96LC7-3;Q96LC7;Q96LC7-9;Q96LC7-6;Q96LC7-7;Q96LC7-2;Q96LC7-5;Q96LC7-8;E9PL79	Q96LC7-4	yes	no	2	0.01767	54.276	0	0	0	0	0	0	23512000	18078000	21025000	17993000	11394000	14201000	9083400	8297500	14034000	0	8777900	0	0	0	0	0	0	0	0	0	0	0	0	0	0	0	0	0	0	0	0	0	0
600	TPLATAFGTSSSSAT	15	1397.67	Q15758;Q15758-3;Q15758-2;M0QXM4;M0QX44	Q15758	yes	no	2	0.000611	102.87	0	0	0	13238000	0	8288300	25902000	28036000	24886000	40650000	23971000	27440000	47887000	50642000	50211000	60672000	49411000	40930000	0	0	0	0	0	0	0	0	0	0	0	0	0	0	0	0	0	0	0	0	0
601	EPRPAEPPAWAGGARPGP	18	1811.91	Q96HS1-2;Q96HS1	Q96HS1-2	yes	no	3	0.0028541	65.231	0	0	0	0	0	0	0	0	0	0	0	0	0	0	0	9081300	9931600	0	0	0	0	0	0	0	0	0	0	0	0	0	0	0	0	0	0	0	0	0	0
602	EPRPAEPPAWAGGARPGPG	19	1868.93	Q96HS1-2;Q96HS1	Q96HS1-2	yes	no	3	1.3664e-05	114.96	0	0	0	0	4916000	6370100	0	0	0	9529200	6703600	7105700	18973000	42752000	17372000	22971000	21016000	16843000	0	0	0	0	0	0	0	0	0	0	0	0	0	0	0	0	0	0	0	0	0
603	SALGAAYGTAKSGTG	15	1310.65	P27449	P27449	yes	yes	2	0.0084795	67.136	14387000	0	0	4311800	0	3336800	0	0	0	0	0	0	8176000	9009400	7709600	11999000	0	0	0	0	0	0	0	0	0	0	0	0	0	0	0	0	0	0	0	0	2727800	4134400	1673000
604	SGAYGAAKAGGSFD	14	1257.56	O43760;Q3KQZ2;K7ELS8;K7ELD9;K7ENG9	O43760	yes	no	2	0.034444	54.402	0	0	0	3415100	7394300	3668800	0	0	0	0	0	0	0	0	0	0	2677600	0	0	0	0	0	0	0	0	0	0	0	0	0	0	0	0	0	0	0	0	0	0
605	SPYGGGRPGRVK	12	1229.66	P46781	P46781	yes	yes	2,3,4	0.0068889	78.342	63074000	58979000	184380000	1522800	16943000	20286000	36467000	5184700	21797000	14173000	20124000	18303000	15008000	14316000	20578000	41380000	47848000	36288000	0	0	0	0	0	0	0	0	0	0	0	0	0	0	0	0	0	0	0	0	0
606	SPKTPGGFSPGIPFQTEEGR	20	2088.03	Q2LD37-4;Q2LD37;Q2LD37-7;H3BLT5;H0Y781	Q2LD37-4	yes	no	3	0.004039	63.869	0	0	0	0	0	0	0	0	0	0	0	0	0	11545000	14557000	25890000	21084000	12665000	0	0	0	0	0	0	0	0	0	0	0	0	0	0	0	0	0	0	0	0	0
607	TPGGFSPGIPFQTEEGR	17	1775.85	Q2LD37-4;Q2LD37;Q2LD37-7;H3BLT5;H0Y781	Q2LD37-4	yes	no	2	9.6093e-05	104.88	0	0	0	0	10980000	10679000	25863000	17259000	26233000	25418000	31980000	30157000	18975000	20651000	27919000	35537000	29762000	26714000	0	0	0	0	0	0	0	0	21309000	0	0	0	0	0	0	22714000	0	17413000	0	0	0
608	AAAAAAAAAAQQQ	13	1112.56	Q9H1B7	Q9H1B7	yes	no	2	0.0040825	83.862	102510000	91808000	0	43869000	35853000	46698000	40416000	50473000	53682000	0	51661000	0	5965000	29753000	27002000	0	35974000	37593000	0	0	0	0	0	0	0	0	0	0	0	0	0	0	0	0	0	0	0	0	0
609	AASTAASSAAQNAFK	15	1394.68	U3KQ30;O15126	U3KQ30	yes	no	2	0.0016455	85.478	0	0	0	0	0	6137200	0	18523000	16361000	28254000	17032000	10192000	0	3930600	4628200	0	3857600	7090500	0	0	0	0	0	0	0	0	0	0	0	0	0	0	0	0	0	0	0	0	0
610	ASTAASSAAQNAFK	14	1323.64	U3KQ30;O15126	U3KQ30	yes	no	2	6.5175e-05	119.39	13553000	0	0	4514900	7944500	7260500	9166400	11073000	14064000	15464000	11148000	5390500	2554400	0	0	0	0	0	0	0	0	0	0	0	1026600	761110	877230	0	0	0	0	0	0	999710	0	0	0	0	0
611	AAANAAAGAAENAFR	15	1374.66	O14828-2;O14828	O14828-2	yes	no	2	0.00015161	117.08	16135000	20134000	18464000	0	5361800	0	0	0	0	23580000	0	0	0	0	0	7343200	0	0	0	0	0	0	0	0	0	0	0	0	0	0	0	0	0	2726900	0	2406300	0	0	0
612	AAANAAAGAAENAFRAP	17	1542.75	O14828-2;O14828	O14828-2	yes	no	3	0.00028097	95.822	0	0	0	0	0	0	0	0	0	50203000	17425000	13908000	0	15814000	0	10073000	0	6444900	0	0	0	0	0	0	0	0	0	0	0	0	0	0	0	0	0	0	0	0	0
613	AANAAAGAAENAFR	14	1303.63	O14828-2;O14828	O14828-2	yes	no	2	4.0453e-36	200.98	35059000	42543000	37655000	15095000	46144000	19992000	0	18916000	15457000	47811000	32230000	25949000	0	0	0	10686000	5891000	5891900	2932800	0	0	0	0	0	0	0	0	21560000	7870200	2576900	1759000	2115000	6133300	9177700	9758000	10582000	0	0	0
614	NAAAGAAENAFR	12	1161.55	O14828-2;O14828	O14828-2	yes	no	2	2.8509e-09	151.79	40457000	35689000	37933000	36582000	18387000	20295000	49523000	50471000	49942000	74342000	56061000	40793000	5735700	6099100	5637600	8949300	6986500	6840000	0	0	0	0	0	0	2066000	0	0	0	2924400	0	0	0	0	0	0	0	0	0	0
615	AANAAAGAAENAFRAP	16	1471.72	O14828-2;O14828	O14828-2	yes	no	2	1.0482e-06	117.48	0	0	0	11902000	0	27096000	0	0	0	86712000	49407000	36666000	0	0	0	31192000	16155000	0	0	0	0	0	0	0	0	0	0	0	0	0	0	0	0	0	0	0	0	0	0
616	ANAAAGAAENAFRA	14	1303.63	O14828-2;O14828	O14828-2	yes	no	2	0.36304	43.761	0	0	0	0	0	0	0	0	0	0	0	0	0	0	0	0	0	0	0	0	0	0	0	0	0	0	0	0	0	0	0	0	0	0	9758000	0	0	0	0
617	NAAAGAAENAFRAP	14	1329.64	O14828-2;O14828	O14828-2	yes	no	2	3.3721e-12	149.57	76045000	58191000	55663000	19942000	21823000	24967000	61953000	73461000	64140000	77999000	54539000	35442000	0	24533000	18801000	30276000	26119000	20918000	0	0	0	0	0	0	0	0	0	0	0	0	0	0	0	0	0	0	0	0	0
618	EPGEAAAGGAAEEARR	16	1540.72	Q9H3P7	Q9H3P7	yes	yes	3	0.0011168	85.988	0	0	0	0	0	0	0	0	0	18633000	15239000	6959200	0	0	0	5441300	0	4246200	0	0	0	0	0	0	0	0	0	0	0	0	0	0	0	0	0	0	0	0	0
619	QPEPGEAAAGGAAEEARR	18	1765.83	Q9H3P7	Q9H3P7	yes	yes	2,3	3.2082e-24	187.75	113320000	94957000	125460000	45368000	68422000	59690000	83121000	87204000	91908000	365840000	239110000	130780000	29383000	26736000	31597000	77287000	58565000	58095000	0	0	0	0	0	0	0	0	0	0	0	0	0	0	0	0	0	0	0	0	0
620	QPEPGEAAAGGAAEEAR	17	1609.73	Q9H3P7	Q9H3P7	yes	yes	2	0.004419	79.565	0	0	0	14780000	10562000	17662000	23613000	17613000	20985000	42109000	28508000	24919000	23664000	19416000	36461000	50727000	34776000	43544000	0	0	0	0	0	0	0	0	0	0	0	0	0	0	0	0	0	0	0	0	0
621	APEQRGAGASAPAPAQ	16	1477.73	Q6PCB6-2;Q6PCB6	Q6PCB6-2	yes	no	2	4.6908e-07	134.88	12914000	10300000	0	1352300	2251400	2325300	3400900	0	0	6046700	3511600	2168800	0	0	1905500	0	0	0	0	0	0	0	0	0	0	0	0	0	0	0	0	0	0	0	0	0	0	0	0
622	DPAASSSAEDSLSDA	15	1421.58	G3XAL9;P55011-3;P55011	G3XAL9	yes	no	2	0.00063476	101.53	0	0	0	0	0	0	0	0	0	0	0	0	0	0	0	5216600	0	0	0	0	0	0	0	0	0	0	0	0	0	0	0	0	0	0	0	0	30199000	22251000	18418000
623	VDPAASSSAEDSLSDAA	17	1591.68	G3XAL9;P55011-3;P55011	G3XAL9	yes	no	2	0.070402	44.252	0	0	0	0	0	0	0	0	0	0	0	0	0	0	0	0	0	0	0	0	0	0	0	0	0	0	0	0	0	0	0	0	0	0	0	0	12128000	11888000	11196000
624	APGEEAAAGEEGAAGGDPQEAKP	23	2107.93	P29966	P29966	yes	yes	2	0.00025054	80.236	0	0	0	0	0	0	0	4798500	9604700	8477500	6526200	3931000	13945000	14994000	15811000	24878000	20456000	19918000	0	0	0	0	0	0	0	0	0	0	0	0	0	0	0	0	0	0	0	0	0
625	EEGAAGGDPQEAKP	14	1354.6	P29966	P29966	yes	yes	2	0.0039147	77.42	23344000	24755000	28157000	5865000	10132000	2871400	0	0	0	0	7953400	4412900	0	0	0	23177000	14301000	17379000	0	0	0	0	0	0	0	0	0	0	0	0	0	0	0	0	0	0	0	0	0
626	GEEGAAGGDPQEAKP	15	1411.62	P29966	P29966	yes	yes	2	0.0074433	66.059	8204100	10434000	14494000	1743600	1062400	0	0	6178300	10113000	7542400	5191900	3307600	10484000	10257000	10251000	0	0	0	0	0	0	0	0	0	0	0	0	0	0	0	0	0	0	0	0	0	0	0	0
627	EEGAAGGDPQEAKPQ	15	1482.66	P29966	P29966	yes	yes	2	0.0013702	85.976	29192000	18820000	31098000	8162100	8551800	8405900	0	9448900	0	4012300	656790	4361800	10579000	0	10364000	0	669430	10213000	0	0	0	0	0	0	0	0	0	0	0	0	0	0	0	0	0	0	0	0	0
628	EEGAAGGDPQEAKPQE	16	1611.7	P29966	P29966	yes	yes	2	0.0006856	91.616	20207000	16327000	21713000	1271600	9329200	7948500	7928200	6750600	8403200	4332500	7520600	5453800	3901100	5675600	5468300	7919500	4740700	5385500	0	0	0	0	0	0	0	0	0	0	0	0	0	0	0	0	0	0	0	0	0
629	EEGAAGGDPQEAKPQEA	17	1682.74	P29966	P29966	yes	yes	2	0.0036852	65.477	11153000	11458000	11565000	0	0	2432800	3239200	3206300	3278300	2991600	0	1657900	2031400	1789400	2205600	3094700	3020600	2347000	0	0	0	0	0	0	0	0	0	0	0	0	0	0	0	0	0	0	0	0	0
630	GEEGAAGGDPQEAKPQEA	18	1739.76	P29966	P29966	yes	yes	2	0.00078022	77.506	5865700	0	8037400	0	1735000	1546600	4033600	4528700	4790500	2134400	2681300	1296900	1562200	4007700	3468700	0	2857800	5523500	0	0	0	0	0	0	0	0	0	0	0	0	0	0	0	0	0	0	0	0	0
631	GEEGAAGGDPQEAKPQ	16	1539.68	P29966	P29966	yes	yes	2	0.020332	53.981	0	0	0	0	1033300	0	3297600	3329000	3546600	3594400	2548300	1102600	6254200	6000100	6204500	9656700	7453000	0	0	0	0	0	0	0	0	0	0	0	0	0	0	0	0	0	0	0	0	0	0
632	GEEGAAGGDPQEAKPQE	17	1668.72	P29966	P29966	yes	yes	2	0.0013235	73.279	8659900	8478900	6645800	0	2432800	1626300	6611600	6979600	7153500	5630100	7002500	3582500	4909300	5647400	5063800	9652400	6942000	6665100	0	0	0	0	0	0	0	0	0	0	0	0	0	0	0	0	0	0	0	0	0
633	DEPTTATDPEEPS	13	1387.56	O00308-2;O00308	O00308-2	yes	no	2	0.016912	61.235	0	0	0	0	0	0	0	0	0	0	0	0	0	0	0	0	0	0	0	0	0	0	0	0	0	0	0	0	0	0	0	0	0	0	0	0	44689000	48606000	44458000
634	DEPTTATDPEEPSVV	15	1585.7	O00308-2;O00308	O00308-2	yes	no	2	0.0048532	68.171	0	0	0	0	0	0	0	0	0	0	0	31664000	0	0	0	0	0	13966000	0	0	0	0	0	0	0	0	0	0	0	0	0	0	0	0	0	0	60642000	59667000	56528000
635	DEPTTATDPEEPSVVG	16	1642.72	O00308-2;O00308	O00308-2	yes	no	2	0.022657	50.108	0	0	0	0	0	0	0	0	0	0	0	0	0	0	0	0	0	0	0	0	0	0	0	0	0	0	0	0	0	0	0	0	0	0	0	0	24576000	0	21526000
636	VNDEPTTATDPEEPSVVG	18	1855.83	O00308-2;O00308	O00308-2	yes	no	2	0.00092911	72.583	0	0	0	0	0	0	0	0	0	0	0	0	0	0	0	0	0	5210100	0	0	0	0	0	0	0	0	0	0	0	0	0	0	0	0	0	0	0	0	0
637	VNDEPTTATDPEEP	14	1513.64	O00308-2;O00308	O00308-2	yes	no	2	0.012355	60.345	12935000	0	0	0	0	3134000	0	0	0	0	0	0	0	4927500	4536300	0	0	0	0	0	0	0	0	0	0	0	0	0	0	0	0	0	0	0	0	0	25891000	29421000	23816000
638	VNDEPTTATDPEEPS	15	1600.67	O00308-2;O00308	O00308-2	yes	no	2	0.0044231	68.856	0	0	0	5473200	0	17075000	0	0	0	0	0	0	0	0	0	0	0	0	0	0	0	0	0	0	0	0	0	0	0	0	0	0	0	0	0	0	81205000	85533000	75143000
639	VNDEPTTATDPEEPSVV	17	1798.81	O00308-2;O00308	O00308-2	yes	no	2	0.0044465	60.541	0	21709000	0	0	7368300	0	9294000	0	0	17127000	0	0	9476800	14599000	9241500	0	0	0	0	0	0	0	0	0	0	0	0	0	0	0	0	0	0	0	0	0	59163000	63744000	56831000
640	PPAENSSAPEAEQGGAE	17	1639.7	P67809;H0Y449	P67809	yes	no	2	7.1278e-24	173.03	123990000	106450000	99946000	14995000	0	21081000	17991000	15865000	16481000	16711000	20347000	16208000	26168000	23301000	23857000	16209000	10866000	13715000	30409000	31293000	31646000	9160500	8310900	9339600	38999000	42411000	40931000	0	14338000	10448000	25924000	22562000	22211000	30692000	32165000	36206000	11116000	15772000	11923000
641	EPGGGAAEEAAPP	13	1151.51	Q8NE01-2;Q8NE01-3;Q8NE01	Q8NE01-2	yes	no	2	0.0011153	97.734	54618000	60663000	59922000	30841000	26419000	43891000	104130000	100830000	103510000	96009000	64696000	48549000	97464000	96182000	93242000	120270000	93668000	100690000	0	0	0	0	0	0	1285000	1345700	849800	1820800	0	0	0	0	0	0	2741300	0	0	0	0
642	EPGGGAAEEAAPPWA	15	1408.63	Q8NE01-2;Q8NE01-3;Q8NE01	Q8NE01-2	yes	no	2	0.0062494	69.03	0	0	0	0	0	0	15329000	0	25440000	18001000	11007000	12028000	0	0	0	0	12616000	15002000	0	0	0	0	0	0	0	0	0	0	0	0	0	0	0	0	0	0	0	0	0
643	VRVEPGGGAAEEAAPP	16	1505.75	Q8NE01-2;Q8NE01-3;Q8NE01	Q8NE01-2	yes	no	2	0.029603	49.595	0	0	0	0	0	0	0	0	0	0	0	0	0	0	0	11989000	10149000	13013000	0	0	0	0	0	0	0	0	0	0	0	0	0	0	0	0	0	0	0	0	0
644	AAAMAAAAAETSQR	14	1318.63	H7C5F7;H0Y8A7;Q9NV92	H7C5F7	yes	no	2	1.3308e-10	93.348	0	0	0	0	0	0	0	9676000	9899700	0	0	0	0	0	0	0	0	0	0	0	0	0	0	0	0	0	0	0	0	0	0	0	0	0	0	0	0	0	0
645	AAAMAAAAAETSQRIQ	16	1559.77	H7C5F7;H0Y8A7;Q9NV92	H7C5F7	yes	no	2,3	0.00047507	113.52	0	0	0	0	0	0	0	0	3959900	30875000	21080000	15931000	0	0	0	26186000	25956000	28953000	0	0	0	0	0	0	0	0	0	0	0	0	0	0	0	0	0	0	0	0	0
646	AKAAAMAAAAAETSQR	16	1517.76	H7C5F7;H0Y8A7;Q9NV92	H7C5F7	yes	no	3	0.062299	45.618	19623000	11970000	10091000	0	0	0	9359400	11984000	12004000	9096500	0	2489400	7394600	7069500	0	0	3665900	0	0	0	0	0	0	0	0	0	0	0	0	0	0	0	0	0	0	0	0	0	0
647	KAAAMAAAAAETSQR	15	1446.72	H7C5F7;H0Y8A7;Q9NV92	H7C5F7	yes	no	3	0.0014361	86.214	13956000	10199000	13082000	0	2730100	0	4589600	5094700	6367200	7020600	2466400	4948300	3439500	3581100	3971800	1792400	2588400	4357300	0	0	0	0	0	0	0	0	0	0	0	0	0	0	0	0	0	0	0	0	0
648	GVPAAAPGQPAQ	12	1062.55	K7ERN2;P32942;K7EP52;K7ERF0	K7ERN2	yes	no	2	0.056134	56.043	24098000	16217000	24866000	3942100	8548900	3723700	0	0	0	0	0	0	11489000	0	0	0	0	0	0	0	0	0	0	0	0	0	0	0	0	0	0	0	0	0	0	0	0	0	0
649	LDGVPAAAPGQPAQ	14	1290.66	K7ERN2;P32942;K7EP52;K7ERF0	K7ERN2	yes	no	2	0.0032542	80.31	61274000	67402000	78639000	26182000	141560000	124660000	490970000	434790000	448770000	446270000	323520000	255480000	0	62668000	70288000	75498000	0	0	0	0	0	0	0	0	0	0	0	0	0	0	0	0	0	0	0	0	5135200	0	4668800
650	APAAGPYPSMPSTAADPS	18	1686.76	O14964-2;O14964	O14964-2	yes	no	2	0.04579	44.925	0	0	0	7109900	11885000	14124000	19803000	18799000	18262000	0	0	4740000	13518000	20776000	18719000	0	0	0	0	0	0	0	0	0	0	0	0	0	0	0	0	0	0	0	0	0	0	9124000	0
651	AAANAASTAASSAA	14	1133.53	U3KQ30;O15126	U3KQ30	yes	no	2	0.0014218	95.094	20182000	17703000	0	4425600	10559000	8498900	15690000	0	0	12876000	7811800	0	4817200	4792800	4213700	4519400	0	4622600	0	0	0	0	0	0	0	0	0	0	0	0	0	0	0	0	0	0	0	0	0
652	AAGAEGAGAPAAAASAEPK	19	1566.76	Q9UMX0-2;Q9UMX0	Q9UMX0-2	yes	no	2	0.0015631	83.666	6915100	0	8934100	0	2291300	2416400	16662000	18429000	21008000	24084000	19204000	9700500	5493000	7089000	5368700	8660400	10209000	6116800	0	0	0	0	0	0	0	0	0	0	0	0	0	0	0	0	0	0	0	0	0
653	AGAEGAGAPAAAASA	15	1141.54	Q9UMX0-2;Q9UMX0	Q9UMX0-2	yes	no	2	7.2886e-05	126.34	39533000	27804000	25922000	9746800	9540400	11186000	30735000	29943000	43410000	35721000	21553000	12779000	0	0	0	0	0	0	0	0	0	0	0	0	0	0	0	0	0	0	0	0	0	0	0	0	0	0	0
654	AGAEGAGAPAAAASAEP	17	1367.63	Q9UMX0-2;Q9UMX0	Q9UMX0-2	yes	no	2	0.0050242	69.258	29455000	39076000	32674000	13410000	30693000	10301000	38046000	35834000	29228000	38891000	21226000	23640000	22054000	22193000	22500000	21182000	18056000	13529000	0	0	0	0	0	0	0	0	0	0	0	0	0	0	0	0	0	0	0	0	0
655	AGAEGAGAPAAAASAEPK	18	1495.73	Q9UMX0-2;Q9UMX0	Q9UMX0-2	yes	no	2	0.00047971	87.676	36306000	35236000	28144000	7161900	9413700	0	46146000	43480000	52691000	67815000	50393000	25748000	11511000	10620000	11037000	19102000	14214000	15971000	0	0	0	0	0	0	0	0	0	0	0	0	0	0	0	0	0	0	0	0	0
656	APDGAAAAASGSS	13	1031.45	Q5FWE3;Q5FWE3-2	Q5FWE3	yes	no	2	0.00026655	115	334860000	260230000	278870000	41232000	64525000	67080000	38322000	44625000	47980000	23753000	11970000	8245500	45814000	45570000	45427000	35598000	22966000	27364000	0	0	0	0	0	0	0	0	0	0	0	0	0	0	0	0	0	0	0	0	0
657	TPASATASSEPAPASAA	17	1485.69	P54727-2;P54727;Q5W0S5	P54727-2	yes	no	2	0.0004203	89.624	0	20000000	0	0	3401200	0	15226000	13983000	14170000	0	11330000	6950600	15027000	14300000	16740000	16642000	16391000	15766000	0	0	0	0	0	0	0	0	0	0	0	0	0	0	0	0	0	0	0	0	0
658	AGGAAAAAAEAGAA	14	1028.49	P29966	P29966	yes	yes	2	0.017447	69.721	18177000	22578000	18768000	11177000	0	0	24626000	0	0	18179000	13289000	7952200	0	8456800	8121400	10428000	8759400	8997400	0	0	0	0	0	0	0	0	0	0	0	0	0	0	0	0	0	0	0	0	0
659	AGGAAAAAAEAGAAS	15	1115.52	P29966	P29966	yes	yes	2	0.0066516	75.088	45547000	44353000	33787000	13731000	15432000	15060000	20038000	19522000	19396000	29443000	0	0	9124100	0	0	0	0	0	0	0	0	0	0	0	0	0	0	0	0	0	0	0	0	0	0	0	0	0	0
660	AGGAAAAAAEAGAASG	16	1172.54	P29966	P29966	yes	yes	2	0.053718	54.871	20306000	19974000	19361000	6403100	5032700	5299400	0	0	0	0	0	0	0	0	0	0	0	0	0	0	0	0	0	0	0	0	0	0	0	0	0	0	0	0	0	0	2243800	0	0
661	TPASATASSEPAPASAAK	18	1613.79	P54727-2;P54727;Q5W0S5	P54727-2	yes	no	2	0.0042196	66.893	0	0	0	0	0	0	6754200	6437700	6523000	10906000	7138700	3339200	3944700	4080700	3455400	5374800	3949800	4085100	0	0	0	0	0	0	0	0	0	0	0	0	0	0	0	0	0	0	0	0	0
662	HPAASEGAAAAAASPP	16	1374.65	K7ERT7;B4DPX4;Q99536	K7ERT7	yes	no	2	3.147e-11	135.02	21327000	18939000	20957000	12749000	12310000	16179000	14622000	15701000	18282000	17203000	14231000	7884200	6435200	8180000	9047700	13059000	11244000	9718800	0	0	0	0	0	0	0	0	0	0	0	0	0	0	0	0	0	0	0	0	0
663	TAAANAASTAASSAA	15	1234.58	U3KQ30;O15126	U3KQ30	yes	no	2	0.016681	63.185	0	0	0	0	0	0	11270000	13285000	8948600	9395500	7054900	4486900	0	2720100	0	0	0	0	0	0	0	0	0	0	0	0	0	0	0	0	0	0	0	0	0	0	0	0	0
664	GEPGGGAAGPAAAA	14	1052.49	Q9NX62	Q9NX62	yes	yes	2	0.068229	54.005	0	0	0	12595000	37316000	39362000	0	0	60341000	48233000	36225000	21910000	0	0	0	29735000	29196000	24873000	0	0	0	0	0	0	0	0	0	0	0	0	0	0	0	0	0	0	0	0	0
665	GGEPGGGAAGPAAAA	15	1109.51	Q9NX62	Q9NX62	yes	yes	2	0.051577	55.899	0	0	0	10620000	0	14553000	0	0	0	0	0	0	0	6826700	5123600	0	0	1698800	0	0	0	0	0	0	0	0	0	0	0	0	0	0	0	0	0	0	0	0	0
666	GPRGAGDPGGAGASSGPGAP	20	1591.73	Q7Z7M0-2;Q7Z7M0;F5GZG7	Q7Z7M0-2	yes	no	2	0.0017628	101.92	14586000	15001000	14195000	0	3288800	3882000	4939000	4448200	5866300	6390000	5526400	3013200	9284400	11089000	9631100	12802000	10089000	12080000	0	0	0	0	0	0	0	0	0	0	0	0	0	0	0	0	0	0	0	0	0
667	GPRGAGDPGGAGASSGPGAPA	21	1662.77	Q7Z7M0-2;Q7Z7M0;F5GZG7	Q7Z7M0-2	yes	no	2	0.0037387	72.585	17223000	19873000	17376000	4877700	3671000	4458800	0	0	0	0	6538400	3672600	0	8237800	8645200	0	0	0	0	0	0	0	0	0	0	0	0	0	0	0	0	0	0	0	0	0	0	0	0
668	GPRGAGDPGGAGASSGPG	18	1423.64	Q7Z7M0-2;Q7Z7M0;F5GZG7	Q7Z7M0-2	yes	no	2	6.6441e-08	140.8	36736000	32034000	37434000	7269300	16914000	29420000	13735000	12527000	13741000	12012000	6952500	11965000	18709000	19208000	19711000	22205000	18628000	16821000	0	0	0	0	0	0	0	0	0	0	0	0	0	0	0	0	0	0	0	0	0
669	EAPDGAAAAASGSS	14	1160.49	Q5FWE3;Q5FWE3-2	Q5FWE3	yes	no	2	0.021188	62.088	26943000	24618000	29787000	8998000	10215000	10168000	14044000	13210000	19527000	8579800	6315200	4315400	4770700	4714000	0	4825700	4291700	4542500	0	0	0	0	0	0	0	0	0	0	0	0	0	0	0	0	0	0	0	0	0
670	GPVPQHVVEAPDGAAAAASGSS	22	1973.94	Q5FWE3;Q5FWE3-2	Q5FWE3	yes	no	2	0.0024251	69.03	0	0	0	3352600	0	0	34882000	31628000	28857000	36959000	22745000	15850000	20154000	15187000	19931000	28867000	21932000	16098000	0	0	0	0	0	0	0	0	0	0	0	0	0	0	0	0	0	0	0	0	0
671	APDGAAAAASGSSL	14	1144.54	Q5FWE3;Q5FWE3-2	Q5FWE3	yes	no	2	0.0017836	92.112	0	15936000	28831000	14507000	21153000	16583000	28328000	27094000	0	0	6168500	3497200	35261000	32302000	33158000	26354000	0	22479000	0	0	0	0	0	0	0	0	0	0	0	0	0	0	0	0	0	0	0	0	0
672	APDGAAAAASGSSLD	15	1259.56	Q5FWE3;Q5FWE3-2	Q5FWE3	yes	no	2	0.00079595	100.22	98547000	76172000	92564000	55928000	31913000	46616000	75517000	68635000	81446000	49521000	29829000	22943000	86825000	88610000	79523000	53498000	48336000	53875000	0	0	0	0	0	0	0	0	0	0	0	0	0	0	0	0	0	0	0	0	0
673	APDGAAAAASGSSLDS	16	1346.6	Q5FWE3;Q5FWE3-2	Q5FWE3	yes	no	2	1.394e-05	131.32	71369000	91715000	110070000	64249000	75449000	68363000	140400000	153020000	141870000	44849000	8365900	0	36099000	31347000	27277000	0	0	0	0	0	0	0	0	0	0	0	0	0	0	0	0	0	0	0	0	0	0	0	0
674	APDGAAAAASGSSLDSF	17	1493.66	Q5FWE3;Q5FWE3-2	Q5FWE3	yes	no	2	9.4077e-05	111.85	48661000	53590000	0	43945000	29075000	26744000	57105000	54063000	65917000	27902000	26551000	20827000	44345000	36803000	45586000	42989000	35519000	34465000	0	0	0	0	0	0	0	0	0	0	0	0	0	0	0	0	0	0	0	0	0
675	AAEAAAAPAESAAPA	15	1267.6	P80723	P80723	yes	yes	2	0.0015493	89.44	65011000	57595000	42761000	2795100	28695000	59423000	0	23644000	0	61257000	45861000	27524000	0	0	14372000	0	0	16172000	0	0	0	0	0	0	0	0	0	0	0	0	0	0	0	0	0	0	0	0	0
676	APKAAEAAAAPAESAAPA	18	1563.79	P80723	P80723	yes	yes	2	1.8861e-05	107.03	370640000	337760000	354130000	153530000	179810000	443020000	120980000	132460000	147270000	380900000	276090000	135830000	236840000	220380000	226910000	357400000	231290000	318200000	0	0	568280	0	0	1122700	0	0	807730	1016400	876840	0	0	0	0	0	0	0	0	0	0
677	APKAAEAAAAPAESAAPAAG	20	1691.85	P80723	P80723	yes	yes	2	0.0003957	107.65	52749000	49981000	47019000	25513000	37408000	23130000	17651000	16529000	18690000	61498000	45230000	32350000	26567000	21531000	25906000	40586000	35307000	33680000	0	0	0	0	0	0	0	0	0	0	0	0	0	0	0	0	0	0	0	0	0
678	APGPAAGGEAPKAAE	15	1292.64	P80723	P80723	yes	yes	2	0.0030221	79.652	21509000	0	0	3019700	0	1939200	0	0	0	0	0	0	0	0	6059900	0	0	0	0	0	0	0	0	0	0	0	0	0	0	0	0	0	0	0	0	0	0	0	0
679	APGPAAGGEAPKAAEA	16	1363.67	P80723	P80723	yes	yes	2	6.6298e-05	124.25	29879000	33202000	29550000	4869800	5902600	5120100	8281700	7702100	10755000	22987000	18684000	13131000	17288000	15744000	16490000	27382000	22719000	26517000	0	0	0	0	0	0	0	0	0	0	0	0	0	0	0	0	0	0	0	0	2235600
680	APGPAAGGEAPKAAEAA	17	1434.71	P80723	P80723	yes	yes	2	3.6828e-07	136.34	30623000	39195000	37291000	7390200	6591600	7234400	15624000	9765500	13238000	37581000	25099000	11812000	24006000	22195000	21585000	44787000	36886000	35758000	0	0	0	0	0	0	0	0	0	0	0	0	0	0	0	0	0	0	0	0	0
681	APGPAAGGEAPKAAEAAA	18	1505.75	P80723	P80723	yes	yes	2	0.028896	54.281	0	0	10935000	2513700	0	0	2598100	0	5382700	9267600	0	0	0	0	0	0	0	4430200	0	0	0	0	0	0	0	0	0	0	0	0	0	0	0	0	0	0	0	0	0
682	APGPAAGGEAPKAAEAAAAP	20	1673.84	P80723	P80723	yes	yes	2	0.0022786	94.569	40345000	0	0	9557200	24574000	14006000	12092000	11805000	13585000	28998000	32177000	17506000	51386000	46132000	55521000	77719000	67809000	59160000	0	0	0	2959300	0	2115700	0	0	0	1904900	0	0	0	0	0	0	0	0	0	0	0
683	APGPAAGGEAPKAAEAAAAPAE	22	1873.92	P80723	P80723	yes	yes	2,3	5.6159e-12	129.89	196270000	191740000	198580000	105640000	117120000	136550000	129820000	118390000	99449000	264580000	155120000	130290000	167530000	171220000	177520000	222710000	162630000	161770000	2127200	1835500	1686200	1361300	0	2849500	0	0	0	4310300	2117300	1463300	0	0	0	0	0	0	0	0	0
684	SPGAAEPARAP	11	1022.51	Q96HR8-2;Q96HR8	Q96HR8-2	yes	no	2	0.0027259	110.84	14311000	15937000	11856000	1876100	1804300	1765500	8839800	8220300	8050300	8581700	5145400	3069400	22394000	24256000	22209000	56131000	19692000	25465000	0	0	0	0	0	0	0	0	0	0	0	0	0	0	0	0	0	0	0	0	0
685	SPGAAEPARAPD	12	1137.54	Q96HR8-2;Q96HR8	Q96HR8-2	yes	no	2	5.7751e-06	142.12	35764000	29629000	22459000	3885400	7949200	9879700	24032000	24303000	32357000	27504000	20637000	12315000	17321000	17618000	19469000	33516000	20938000	24850000	345640	329800	0	717270	0	0	416210	409250	0	2914000	0	806300	0	0	0	0	1723100	0	0	0	0
686	SPGAAEPARAPDS	13	1224.57	Q96HR8-2;Q96HR8	Q96HR8-2	yes	no	2	2.9921e-07	140.31	50545000	45173000	46441000	4303100	14871000	4835700	0	0	68782000	55080000	41595000	30408000	0	16874000	0	29505000	21311000	23982000	0	0	0	0	0	0	0	0	0	0	0	0	0	0	0	0	0	0	0	0	0
687	SPGAAEPARAPDSL	14	1337.66	Q96HR8-2;Q96HR8	Q96HR8-2	yes	no	2	0.00028731	111.88	13090000	12167000	0	0	0	0	24502000	27336000	27357000	28389000	15606000	13468000	0	0	0	0	0	5983900	0	0	0	0	0	0	0	0	0	0	0	0	0	0	0	0	0	0	0	0	0
688	APKAAEAAAAPAE	13	1166.59	P80723	P80723	yes	yes	2	0.0028216	86.262	31724000	31300000	27211000	1597800	0	2043400	0	0	0	0	0	0	6021400	6737300	7046200	0	0	0	0	0	0	0	0	0	0	0	0	0	0	0	0	0	0	0	0	0	0	0	0
689	APKAAEAAAAPAES	14	1253.63	P80723	P80723	yes	yes	2	0.00099362	95.428	15144000	9169500	14779000	1452200	4980400	0	3105400	3482400	2644300	7526300	5441800	3254100	3583800	3590100	2637100	5681600	0	4230800	0	0	0	0	0	0	0	0	0	0	0	0	0	0	0	0	0	0	0	0	0
690	GPAAGGEAPKAAEAAAAPAE	20	1705.83	P80723	P80723	yes	yes	2	0.002779	87.676	11313000	16462000	0	9128700	4940800	9079200	5687700	5722400	6177800	19879000	17470000	9185100	16853000	13755000	5237800	19718000	13356000	12731000	0	0	0	0	0	0	0	0	0	0	0	0	0	0	0	0	0	0	0	0	0
691	EAPKAAEAAAAPAE	14	1295.64	P80723	P80723	yes	yes	2	0.0026597	81.904	16510000	16736000	13311000	0	6176400	5098400	0	0	0	0	0	0	0	0	2288600	4384800	0	3484700	0	0	0	0	0	0	0	0	0	0	0	0	0	0	0	0	0	0	0	1795400	0
692	GEAPKAAEAAAAPAE	15	1352.66	P80723	P80723	yes	yes	2	0.00077532	98.654	156240000	138340000	127430000	57999000	57505000	81479000	24123000	26408000	38095000	110590000	71508000	43588000	20540000	20112000	17326000	37460000	22220000	33858000	0	0	0	0	0	0	0	0	0	0	0	0	0	0	0	0	0	0	3509600	3473600	3908800
693	GGEAPKAAEAAAAPAE	16	1409.68	P80723	P80723	yes	yes	2	0.00039859	106.3	118500000	101020000	102610000	41076000	39032000	46916000	28665000	27246000	42277000	89979000	60408000	36323000	27773000	29035000	32278000	59620000	47292000	34991000	0	0	0	0	0	0	0	0	0	516770	0	432270	0	0	0	0	0	0	0	0	0
694	GEAPKAAEAAAAP	13	1152.58	P80723	P80723	yes	yes	2	0.0096728	72.705	24963000	28233000	30759000	7811000	7712500	7892800	2628200	3116600	0	10960000	5416200	3996700	6541200	6874500	6781500	10345000	10003000	10740000	0	0	0	0	0	0	0	0	0	0	0	0	0	0	0	0	0	0	0	0	0
695	GEAPKAAEAAAAPA	14	1223.61	P80723	P80723	yes	yes	2	0.04662	53.3	29349000	17247000	19901000	3176900	8142700	8001500	3610200	3429400	3560300	9261400	7775700	0	2998800	2594100	3484300	0	0	0	0	0	0	0	0	0	0	0	0	0	0	0	0	0	0	0	0	0	0	0	0
696	GGEAPKAAEAAAAPA	15	1280.64	P80723	P80723	yes	yes	2	0.071331	49.188	0	15015000	0	0	3175600	0	0	0	0	0	0	0	2611800	3108900	1630400	0	0	0	0	0	0	0	0	0	0	0	0	0	0	0	0	0	0	0	0	0	0	0	0
697	GGEAPKAAEAAAAP	14	1209.6	P80723	P80723	yes	yes	2	0.0049319	80.96	20420000	13664000	14261000	4198600	4844400	4966800	5172500	4579600	6187900	1885900	7404900	3533500	8692300	8239400	7246900	0	9416000	0	0	0	0	0	0	0	0	0	0	0	0	0	0	0	0	0	0	0	0	0	0
698	GAAAAAAEAGAASG	14	1044.48	P29966	P29966	yes	yes	2	0.0054934	81.625	25961000	26105000	24802000	8080200	7925700	9575200	16175000	16526000	22103000	0	0	0	2032000	1578600	2239300	10822000	6423600	5740600	0	0	0	0	0	0	0	0	0	0	0	0	0	0	0	0	0	0	0	0	0
699	GAAAAAAEAGAASGE	15	1173.53	P29966	P29966	yes	yes	2	0.1027	50.286	0	0	0	0	0	0	0	0	0	0	0	0	0	0	0	0	0	0	0	0	0	0	0	0	0	0	0	0	0	0	0	0	0	0	0	0	0	0	0
700	GAAAAAAEAGAASGEQ	16	1301.58	P29966	P29966	yes	yes	2	0.001834	85.287	52081000	51589000	47075000	24031000	23909000	40452000	50971000	50390000	60608000	70694000	58965000	39217000	21653000	22433000	24877000	36579000	29652000	29853000	0	0	0	0	0	0	0	0	0	0	0	0	0	0	0	0	0	0	0	0	0
701	GGAAAAAAEAGAASGEQ	17	1358.61	P29966	P29966	yes	yes	2	0.0063733	66.331	0	0	0	0	0	0	17109000	0	18546000	0	13221000	10971000	0	0	0	0	0	0	0	0	0	0	0	0	0	0	0	0	0	0	0	0	0	0	0	0	0	0	0
702	TPSGPESGPTPASAEQN	17	1625.72	P49006	P49006	yes	yes	2	3.2926e-24	176.56	0	0	12245000	15491000	15683000	7941700	45160000	44397000	45608000	36477000	26186000	18485000	10900000	10150000	10436000	11888000	8050100	8161500	0	0	0	0	0	0	0	0	0	0	0	0	0	0	0	0	0	0	0	0	0
703	TPSGPESGPTPASAEQNE	18	1754.76	P49006	P49006	yes	yes	2	1.0346e-16	157.35	21899000	0	0	14499000	14591000	16843000	51002000	44713000	44466000	42276000	24426000	20225000	8575000	0	7711900	8064300	7306100	6201300	0	0	0	0	0	0	798440	0	0	0	0	0	0	0	0	0	0	0	0	0	0
704	APGPATTQAGDAARAA	16	1424.7	O43761	O43761	yes	yes	2	0.00048999	102.65	0	0	0	0	0	0	4248300	0	0	12527000	8003400	3427300	0	0	0	7559500	5744900	6206900	0	0	0	0	0	0	0	0	0	0	0	0	0	0	0	0	0	0	0	0	0
705	GPGAPAGAQPAQPP	14	1214.6	O15105-3;O15105	O15105-3	yes	no	2	0.00064435	104.82	148960000	200250000	149880000	94825000	189270000	16848000	178350000	171470000	186170000	212690000	133730000	105040000	183480000	174720000	189950000	192660000	168690000	168100000	0	0	0	0	0	0	0	0	0	0	0	0	0	0	0	0	0	0	0	0	0
706	GPGAPAGAQPAQPPS	15	1301.64	O15105-3;O15105	O15105-3	yes	no	2	0.0020192	84.169	79295000	63310000	55021000	36532000	32612000	29440000	79116000	68512000	80886000	95398000	57602000	35813000	62906000	63263000	60214000	70701000	75573000	65235000	1416000	1065000	826610	3353200	4377600	4398800	0	0	0	0	0	0	0	0	0	0	1957100	1309500	0	1746300	0
707	GPGAPAGAQPAQPPSS	16	1388.67	O15105-3;O15105	O15105-3	yes	no	2	0.0024556	85.469	0	43252000	34043000	12187000	13629000	0	49318000	60574000	65943000	71201000	52211000	0	21624000	22430000	22335000	0	0	25756000	0	0	0	0	0	0	0	0	0	0	0	0	0	0	0	0	0	0	0	0	0
708	GPAAAQGSAAAPAEP	15	1264.6	Q9UHD9	Q9UHD9	yes	yes	2	0.0010033	94.688	0	0	0	4949300	4812700	3852700	23371000	20818000	30090000	25917000	15888000	9147100	10600000	9848100	9965100	16715000	13178000	15362000	0	0	0	0	0	0	0	0	0	0	0	0	0	0	0	0	0	0	0	1789000	0
709	GPAAAQGSAAAPAEPK	16	1392.7	Q9UHD9	Q9UHD9	yes	yes	2	2.4058e-07	140.93	43156000	42344000	0	0	12577000	11130000	27040000	25235000	32259000	44876000	28493000	16856000	28529000	0	12768000	21251000	16041000	17566000	0	0	0	0	0	0	0	0	0	0	0	0	0	0	0	0	0	0	0	0	0
710	GPAAAQGSAAAPAEPKII	18	1618.87	Q9UHD9	Q9UHD9	yes	yes	2	0.0026464	70.334	0	0	0	0	0	0	0	0	0	0	0	0	0	0	0	0	0	0	0	0	0	0	0	0	0	0	0	0	0	0	0	0	0	0	0	0	16803000	18097000	17124000
711	GPPRPSRGPAAAQGSAAAPA	20	1785.92	Q9UHD9	Q9UHD9	yes	yes	3	0.0037337	74.618	48726000	48648000	52831000	12816000	18518000	31085000	31657000	30647000	38898000	45857000	31742000	18253000	8060200	0	6638500	14296000	11003000	16509000	0	0	0	0	0	0	0	0	0	0	0	0	0	0	0	0	0	0	0	0	0
712	GPPRPSRGPAAAQGSAAAPAEP	22	2012.02	Q9UHD9	Q9UHD9	yes	yes	3	0.00065523	86.748	57840000	51417000	57509000	22675000	28342000	30051000	56475000	58077000	62839000	81749000	60443000	26389000	31262000	32202000	36424000	70739000	49035000	53750000	0	0	0	0	0	0	0	0	0	0	0	0	0	0	0	0	0	0	0	0	0
713	GPPRPSRGPAAAQGSAAAPAEPK	23	2140.11	Q9UHD9	Q9UHD9	yes	yes	4	6.8341e-05	98.002	37581000	30875000	32605000	2000400	8490000	13355000	20605000	24219000	21511000	40061000	29676000	13591000	8591800	8470900	9096200	22364000	15932000	16190000	0	0	0	0	0	0	0	0	0	0	0	0	0	0	0	0	0	0	0	0	0
714	TPSGQAGAAASESL	14	1245.58	P04075;J3KPS3;P04075-2;H3BR68	P04075	yes	no	2	0.00016821	117.93	49188000	49972000	63824000	21303000	41876000	25154000	43726000	49592000	54233000	67935000	56819000	47114000	50090000	55858000	50048000	38880000	32364000	39686000	0	0	0	0	0	0	0	0	0	0	0	0	0	0	0	0	0	0	0	0	0
715	EKGEPAAAAAPEAG	14	1267.6	P29966	P29966	yes	yes	2	0.0017372	89.507	11547000	10568000	0	1879700	0	1444500	7062100	7175300	12186000	8792200	6432400	3713800	3904700	4063400	4739200	6365700	5992900	5897700	0	0	0	0	0	0	0	0	0	0	0	0	0	0	0	0	0	0	0	0	0
716	EKGEPAAAAAPEAGASP	17	1522.73	P29966	P29966	yes	yes	2	0.0022769	73.296	0	3865600	7140200	1808500	1008400	0	8142400	10775000	10260000	7882200	5253100	3316400	5817300	7138800	759530	11399000	8624600	8803600	0	0	0	0	0	0	0	0	0	0	0	0	0	0	0	0	0	0	0	0	0
717	KGEPAAAAAPEAGASP	16	1393.68	P29966	P29966	yes	yes	2	0.00091213	91.355	10228000	9163000	6982200	3356000	4942800	2384000	11660000	9615800	21378000	12099000	8977200	4672900	10122000	8932600	10417000	14527000	11342000	12942000	0	0	0	0	0	0	0	0	0	0	0	0	0	0	0	0	0	0	0	0	0
718	SPSAAEKGEPAAAAAP	16	1423.69	P29966	P29966	yes	yes	2	0.00075192	93.909	0	0	0	0	0	0	0	0	0	1138500	0	0	12148000	10167000	10062000	19630000	19269000	13011000	0	0	0	0	0	0	0	0	0	0	0	0	0	0	0	0	0	0	0	0	0
719	SPSAAEKGEPAAAAAPE	17	1552.74	P29966	P29966	yes	yes	2	2.5022e-05	121.45	38855000	31111000	27232000	7979400	7372800	6943400	29749000	27828000	36331000	43901000	34968000	17275000	28563000	29490000	29872000	46911000	0	39360000	0	0	0	0	0	0	0	0	0	0	0	0	0	0	0	0	0	0	0	0	0
720	SPSAAEKGEPAAAAAPEAG	19	1680.8	P29966	P29966	yes	yes	2	0.0011918	86.517	8038700	6837200	5519500	0	2953500	0	7722000	6255000	8813700	13161000	9057300	4475000	10047000	10546000	15532000	20953000	18449000	16647000	1457900	1033900	1158800	0	957500	0	0	1222800	1190300	743030	706460	634100	0	0	0	1434200	1629100	1171200	0	0	0
721	ETPAATEAPSSTPK	14	1385.67	P80723;P80723-2	P80723	yes	no	2	0.025627	53.3	0	0	0	0	0	0	0	0	0	0	0	1936700	0	0	0	4154200	3162600	2993200	0	0	0	0	0	0	0	0	0	0	0	0	0	0	0	0	0	0	0	0	0
722	APESFPAAASPGDSATG	17	1531.68	Q14162-2;Q14162	Q14162-2	yes	no	2	0.028775	51.771	0	0	0	4991100	0	7999100	0	12374000	0	0	0	0	0	0	0	0	0	0	0	0	0	0	0	0	0	0	0	0	0	0	0	0	0	0	0	0	0	0	0
723	APESFPAAASPGDSATGHRRPP	22	2175.05	Q14162-2;Q14162	Q14162-2	yes	no	4	8.1327e-71	212.76	147270000	111480000	134480000	0	52184000	29900000	60936000	29892000	28292000	50059000	0	16595000	0	0	4597300	16383000	11425000	13766000	0	0	0	0	0	0	0	0	0	0	0	0	0	0	0	0	0	0	0	0	0
724	YPAGATGAQAAP	12	1073.51	O14964-2;O14964	O14964-2	yes	no	2	0.0064684	82.831	33410000	30612000	33432000	20335000	11471000	17716000	31270000	32167000	34674000	34866000	20273000	15459000	0	0	25716000	29933000	27151000	28426000	0	0	0	0	0	955810	1322700	1001300	1507600	0	695940	0	0	0	0	1669500	2528700	2342100	0	0	0
725	YPAGATGAQAAPQ	13	1201.57	O14964-2;O14964	O14964-2	yes	no	2	0.020563	63.164	0	32254000	30521000	0	13013000	21426000	0	0	21727000	23359000	19592000	10285000	20798000	0	20564000	0	16189000	21727000	0	0	0	0	0	0	0	0	0	0	0	0	0	0	0	0	0	0	0	0	0
726	YPAGATGAQAAPQAQ	15	1400.67	O14964-2;O14964	O14964-2	yes	no	2	0.00039151	109.44	106680000	100280000	91498000	48765000	48108000	55461000	95336000	84788000	88244000	133460000	16572000	52705000	61180000	0	57903000	65550000	58333000	55254000	0	0	0	0	0	0	0	0	0	0	0	0	0	0	0	0	0	0	0	0	0
727	YPAGATGAQAAPQAQA	16	1471.71	O14964-2;O14964	O14964-2	yes	no	2	0.0041703	71.513	0	17120000	0	0	0	6750800	18467000	17123000	18320000	30378000	2821100	16205000	5010900	5969300	6411300	0	0	0	0	0	0	0	0	0	0	0	0	0	0	0	0	0	0	0	0	0	0	0	0
728	YPAGATGAQAAPQAQAGPT	19	1726.83	O14964-2;O14964	O14964-2	yes	no	2	0.01097	57.595	11240000	0	0	0	0	1961500	0	0	0	11521000	8058600	0	0	0	0	0	0	0	0	0	0	0	0	0	0	0	0	0	0	0	0	0	0	0	0	0	0	0	0
729	RPAGPGAPEAAGTEASSEE	19	1782.8	C9JZG1;P55884;P55884-2	C9JZG1	yes	no	2	0.0011336	85.563	8749900	0	9855800	0	2513400	0	0	4937000	7009300	8139200	7121700	2307800	7383000	6634200	6913200	11354000	8973400	10804000	0	0	0	0	0	0	0	0	0	0	0	0	0	0	0	0	0	0	0	0	0
730	RPAGPGAPEAAGTEASSEEV	20	1881.87	C9JZG1;P55884;P55884-2	C9JZG1	yes	no	2	0.022929	52.185	0	0	0	0	0	0	0	0	0	0	0	0	7932800	8233700	7424400	13407000	10721000	9123600	0	0	0	0	0	0	0	0	0	4108900	0	0	0	0	0	0	0	0	0	0	0
731	RPAGPGAPEAAGTEASSEEVG	21	1938.89	C9JZG1;P55884;P55884-2	C9JZG1	yes	no	2	0.0019983	77.08	0	0	0	0	1704600	0	8529100	5695100	5390500	11816000	8840100	5149700	15410000	14982000	12991000	20834000	14032000	15578000	595470	0	454240	0	0	0	0	672840	0	0	0	0	0	0	0	0	0	0	0	0	0
732	ADDTAGAAAATGN	13	1104.47	H0Y9C7;P20933	H0Y9C7	yes	no	2	0.0059645	80.623	15231000	16572000	16506000	0	2211300	0	0	0	2996700	0	0	0	0	0	963260	943190	538540	594420	0	0	0	0	0	0	0	0	0	0	0	0	0	0	0	0	0	0	0	0	0
733	ADDTAGAAAATGNGDI	16	1389.6	H0Y9C7;P20933	H0Y9C7	yes	no	2	0.0033436	75.911	0	0	13651000	8712900	11665000	9902700	28787000	34886000	36160000	0	24273000	17563000	5484800	0	4416500	0	5194300	0	0	0	0	0	0	0	0	0	0	0	0	0	0	0	0	0	0	0	0	0	0
734	SPIPGAGAYADDTAGAAAATG	21	1803.83	H0Y9C7;P20933	H0Y9C7	yes	no	2	0.0029987	73.928	0	0	0	0	0	0	14812000	0	8782800	0	9488400	10284000	0	35876000	32858000	36830000	32792000	28255000	0	0	0	0	0	0	0	0	0	0	0	0	0	0	0	0	0	0	0	0	0
735	SPIPGAGAYADDTAGAAAATGN	22	1917.87	H0Y9C7;P20933	H0Y9C7	yes	no	2	5.0776e-08	130.56	74479000	81174000	79351000	49886000	44770000	52422000	202850000	186860000	212260000	250720000	175310000	156020000	126500000	154340000	156660000	182320000	151880000	146660000	0	0	0	0	0	0	0	0	0	0	0	0	0	0	0	0	0	0	0	0	0
736	SPIPGAGAYADDTAGAAAATGNG	23	1974.89	H0Y9C7;P20933	H0Y9C7	yes	no	2	4.3009e-05	103.73	0	0	0	11621000	0	21313000	45091000	38642000	43728000	50203000	29822000	29885000	11778000	12509000	9057600	11166000	11897000	9409000	0	0	0	0	0	0	0	0	0	0	0	0	0	0	0	0	0	0	0	0	0
737	YADDTAGAAAATGN	14	1267.53	H0Y9C7;P20933	H0Y9C7	yes	no	2	5.9188e-06	132.79	71318000	71002000	66243000	29452000	22817000	32167000	61031000	56949000	66898000	75015000	66675000	37345000	45666000	48239000	39479000	33754000	24139000	29472000	0	0	0	0	0	0	0	0	0	0	0	0	0	0	0	0	0	0	0	0	0
738	YADDTAGAAAATGNG	15	1324.55	H0Y9C7;P20933	H0Y9C7	yes	no	2	0.0081713	67.019	15939000	12801000	0	6334500	6357200	0	10746000	10220000	11970000	19051000	16062000	8365200	0	0	0	0	0	0	0	0	0	0	0	0	0	0	0	0	0	0	0	0	0	0	0	0	0	0	0
739	APSPVGAGTAAPAPSQ	16	1377.69	Q8WUM4;Q8WUM4-2	Q8WUM4	yes	no	2	0.00072681	95.854	17587000	13360000	0	12140000	8625100	13944000	0	0	6096000	15902000	7546900	8422300	2096900	4199800	2431100	10279000	7601900	9974200	0	0	0	0	0	0	0	0	0	0	0	0	0	0	0	0	0	0	0	0	0
740	APSPVGAGTAAPAPSQTPG	19	1632.81	Q8WUM4;Q8WUM4-2	Q8WUM4	yes	no	2	0.00081942	97.235	0	0	0	0	0	0	0	0	0	27517000	11330000	9140600	7041300	0	8793100	19419000	15168000	13242000	0	0	0	0	0	0	0	0	0	0	0	0	0	0	0	0	0	0	12651000	12602000	8294900
741	APVPAAAPASSSDP	14	1236.6	E9PQV8;O00303;B3KSH1	E9PQV8	yes	no	2	0.0028242	82.489	17267000	0	0	11105000	11605000	11044000	24112000	0	22845000	29649000	18782000	11061000	35510000	37590000	33883000	41950000	9994100	27399000	0	0	0	0	0	0	0	0	0	0	0	0	438350	0	0	0	0	0	0	0	0
742	APVPAAAPASSSDPA	15	1307.64	E9PQV8;O00303;B3KSH1	E9PQV8	yes	no	2	0.012863	64.121	31183000	29570000	26765000	25212000	27812000	27077000	36007000	42279000	47893000	31265000	24156000	19065000	27442000	27659000	0	20550000	18315000	15218000	0	0	0	0	0	0	0	0	0	0	0	0	0	0	0	0	0	0	0	0	0
743	TPASITPASATASSEPAP	18	1654.81	P54727-2;P54727;Q5W0S5	P54727-2	yes	no	2	1.6016e-06	118.52	0	0	0	7636200	41444000	14786000	38927000	44750000	51799000	0	0	0	34051000	37788000	31835000	0	0	0	0	0	0	0	0	0	0	0	0	0	0	0	0	0	0	0	0	0	0	0	0
744	TPASITPASATASSEPAPA	19	1725.84	P54727-2;P54727;Q5W0S5	P54727-2	yes	no	2	0.00077098	96.247	0	20664000	0	7424000	9857300	11158000	38355000	34585000	39247000	38416000	26856000	25352000	27948000	27358000	24633000	30500000	27659000	24018000	0	0	0	0	0	0	0	0	0	0	0	0	0	0	0	0	0	0	13736000	14610000	13012000
745	AVAPAAGQGSHSR	13	1207.61	Q86SR1;Q86SR1-2;Q86SR1-3;F2Z2M7	Q86SR1	yes	no	2,3	1.7401e-10	158.04	0	97400000	81500000	0	3586400	6774900	6422100	0	2534800	0	1197700	539920	0	0	1890900	2778600	4786000	1929500	0	0	0	0	0	0	0	0	0	0	0	0	0	0	0	0	0	0	0	0	0
746	AVAPAAGQGSHSRQ	14	1335.66	Q86SR1;Q86SR1-2;Q86SR1-3;F2Z2M7	Q86SR1	yes	no	3	6.4874e-08	134.68	0	52167000	49425000	0	1624200	3111800	0	0	0	0	1497600	0	0	395360	0	0	0	0	0	0	0	0	0	0	0	0	100030	0	0	0	0	0	0	0	0	0	0	0	0
747	TPGGSGAAVAPAAGQGSHSRQ	21	1862.9	Q86SR1;Q86SR1-2;Q86SR1-3;F2Z2M7	Q86SR1	yes	no	3	1.2912e-33	177.12	61300000	56184000	52941000	7539900	14780000	13875000	18994000	26984000	20213000	33266000	20806000	17294000	0	0	0	30597000	20848000	19617000	0	0	0	0	0	0	0	0	0	0	0	0	0	0	0	0	0	0	0	0	0
748	TPGGSGAAVAPAAGQGSHSRQK	22	1990.99	Q86SR1;Q86SR1-2;Q86SR1-3;F2Z2M7	Q86SR1	yes	no	4	3.372e-05	112.44	29661000	52855000	30332000	0	0	0	0	6050100	3187300	8694100	1766000	789510	0	0	0	0	0	0	0	0	0	0	0	0	0	0	0	0	0	0	0	0	0	0	0	0	0	0	0
749	TPGGSGAAVAPAAGQ	15	1210.59	Q86SR1;Q86SR1-2;Q86SR1-3;F2Z2M7	Q86SR1	yes	no	2	0.00086532	99.161	63579000	44257000	44459000	5960500	20302000	35658000	32607000	34592000	45213000	29849000	0	11372000	65296000	60028000	57966000	5866300	56003000	0	0	0	0	0	0	0	0	0	0	0	0	0	0	0	0	0	0	0	0	0	0
750	TPGGSGAAVAPAAGQG	16	1267.62	Q86SR1;Q86SR1-2;Q86SR1-3;F2Z2M7	Q86SR1	yes	no	2	8.4077e-08	146.67	208030000	204200000	230070000	56034000	59215000	69582000	135540000	131730000	152940000	112970000	82186000	48232000	134210000	156240000	132650000	167460000	132980000	156880000	0	0	0	0	0	0	1330100	940300	1210100	0	0	0	0	0	0	0	0	614850	0	0	0
751	TPGGSGAAVAPAAGQGSH	18	1491.71	Q86SR1;Q86SR1-2;Q86SR1-3;F2Z2M7	Q86SR1	yes	no	2	7.5706e-08	138.66	0	16169000	16009000	2088400	2654000	4866400	5550200	4850700	7196700	10367000	6414200	3094900	7888200	7190800	6369400	15029000	14492000	13570000	0	0	0	0	0	0	0	0	0	0	0	0	0	0	0	0	0	0	0	0	0
752	TPGGSGAAVAPAAGQGSHS	19	1578.74	Q86SR1;Q86SR1-2;Q86SR1-3;F2Z2M7	Q86SR1	yes	no	2	5.4058e-33	188.41	41837000	31768000	27598000	3892400	6428900	8097300	8229200	8705200	11433000	13821000	9323600	4520100	16849000	20332000	19043000	29143000	30625000	28367000	0	0	0	0	0	0	0	0	0	0	0	0	0	0	0	0	0	0	0	0	0
753	TPGGSGAAVAPAAGQGSHSR	20	1734.84	Q86SR1;Q86SR1-2;Q86SR1-3;F2Z2M7	Q86SR1	yes	no	3	1.4818e-18	161.1	88957000	76123000	85882000	22325000	36163000	41525000	23836000	28879000	26717000	43024000	23398000	17219000	34034000	36885000	35739000	97026000	82145000	71957000	0	0	0	0	822020	0	0	0	0	0	0	0	0	0	0	0	0	0	0	0	0
754	GPGAGGAGSAVPGGAGP	17	1235.59	K7EK20;K7EPK1;Q86X55-2;Q86X55-1;Q86X55	K7EK20	yes	no	2	0.00062961	92.856	0	0	0	5639600	5236900	9394100	12177000	11950000	15396000	8904700	5772200	4233000	26453000	24002000	24898000	45301000	18007000	34333000	0	0	0	0	0	0	0	0	0	0	0	0	0	0	0	0	0	0	0	0	0
755	GPGGSGAGPGGGLTPSAPP	19	1489.72	Q86T03-3;Q86T03;Q86T03-2	Q86T03-3	yes	no	2	6.3652e-10	121.13	477310000	471450000	439620000	389340000	841200000	437870000	584570000	623930000	589950000	552600000	383930000	333860000	640180000	695710000	649420000	650930000	583750000	520940000	0	0	0	0	0	0	0	0	0	0	0	0	0	0	0	0	0	0	0	0	0
756	GPGGSGAGPGGGLTPSAPPY	20	1652.78	Q86T03-3;Q86T03;Q86T03-2	Q86T03-3	yes	no	2	4.2042e-05	119.58	281110000	294270000	269130000	523520000	410390000	210250000	508550000	553670000	517230000	395760000	260600000	278720000	544680000	588530000	551220000	538600000	465020000	429130000	0	0	0	0	0	0	0	0	0	0	0	0	0	0	0	0	0	0	0	0	0
757	GPGGSGAGPGGGLTPSAPPYG	21	1709.8	Q86T03-3;Q86T03;Q86T03-2	Q86T03-3	yes	no	2	0.0016162	87.088	138070000	114820000	115930000	95308000	113640000	104870000	207360000	194590000	207510000	210690000	133030000	137330000	89011000	75429000	90738000	115260000	96008000	90493000	0	0	0	0	0	0	0	0	0	0	0	0	0	0	0	0	0	0	0	0	13216000
758	TPGGSGAAVAPAA	13	1025.51	Q86SR1;Q86SR1-2;Q86SR1-3;F2Z2M7	Q86SR1	yes	no	2	0.10671	37.327	0	0	0	0	0	0	0	0	0	0	0	0	0	0	0	0	0	0	0	0	0	0	0	0	0	0	0	0	0	0	0	0	0	0	0	0	0	0	0
759	TPGGSGAAVAPAAG	14	1082.54	Q86SR1;Q86SR1-2;Q86SR1-3;F2Z2M7	Q86SR1	yes	no	2	0.0049044	81.92	50499000	40256000	50072000	7179700	14944000	16936000	29092000	28410000	29023000	24539000	13675000	8852700	30357000	30654000	31771000	35198000	27818000	33221000	0	0	0	0	0	0	0	0	0	250840	0	0	0	0	0	0	0	0	0	0	0
760	VPAPTPAPAAAPVPAAAPA	19	1635.9	E9PQV8;O00303;B3KSH1	E9PQV8	yes	no	2	0.034915	51.591	0	0	0	6295900	14982000	0	35812000	28903000	35804000	30783000	19861000	20179000	0	26164000	20009000	30730000	21572000	19088000	0	0	0	0	0	0	0	0	0	0	0	0	0	0	0	0	0	0	0	0	0
761	GPSGAPPMPGGPH	13	1157.53	Q8NDC0	Q8NDC0	yes	yes	2	0.0018054	93.096	21068000	24002000	30769000	8213600	12391000	11840000	14386000	13404000	17300000	18048000	8072800	7265700	26562000	23594000	26060000	23055000	22461000	21286000	0	0	0	0	0	0	0	0	0	0	0	0	0	0	0	0	0	0	0	0	0
762	SGPSGAPPMPGGPH	14	1244.56	Q8NDC0	Q8NDC0	yes	yes	2	0.0035379	80.834	15567000	0	21716000	6517400	6084100	0	9658700	10356000	9985700	0	0	0	9817400	10865000	8575900	4692900	3935000	3973500	0	0	0	0	0	0	0	0	0	0	0	0	0	0	0	0	0	0	0	0	0
763	VPSGPSGAPPMPGGPH	16	1440.68	Q8NDC0	Q8NDC0	yes	yes	2	8.1231e-25	181.44	346430000	648500000	539470000	255490000	497870000	251330000	822730000	788970000	834600000	857110000	585260000	348160000	524840000	546420000	541760000	570600000	468720000	480620000	0	0	0	0	0	0	0	0	0	0	0	0	0	0	0	0	0	0	0	0	0
764	VPSGPSGAPPMPGGPHS	17	1527.71	Q8NDC0	Q8NDC0	yes	yes	2	3.1033e-33	191.19	53470000	53968000	51311000	0	9002500	22401000	98476000	94964000	90183000	135060000	90580000	48875000	25384000	26755000	19783000	33505000	22286000	29472000	0	0	0	0	0	0	0	0	0	0	0	0	0	0	0	0	0	0	0	0	0
765	GPPPAPPGLPAGADCLNSFT	20	1877.9	O43278-2;O43278;H3BTQ8;H3BSM2	O43278-2	yes	no	2	0.012967	58.246	20836000	21574000	0	15751000	20657000	13630000	37061000	38579000	38671000	13584000	10433000	8413400	35452000	26817000	32971000	13996000	11056000	15755000	0	0	0	0	0	0	0	15934000	0	0	0	0	0	0	0	0	0	0	20514000	0	0
766	SPTAGTTEPGHQ	12	1181.53	Q9UMX0-2;Q9UMX0;H0YEZ9	Q9UMX0-2	yes	no	2	0.00038243	124.6	0	14764000	13443000	0	2175200	3576900	1897300	2968900	1985000	3568800	1611900	0	5198700	5089100	5529100	9046100	7509200	7988500	0	0	0	0	0	0	0	0	0	0	0	0	0	0	0	0	0	0	0	0	0
767	SPTAGTTEPGHQQ	13	1309.59	Q9UMX0-2;Q9UMX0;H0YEZ9	Q9UMX0-2	yes	no	2	7.4829e-15	161.48	16437000	93774000	74856000	6266700	5459600	10170000	10102000	12652000	0	10428000	8964100	6829400	14111000	9679200	0	17703000	0	0	0	0	0	0	0	0	0	0	0	0	0	0	0	0	0	0	0	0	0	0	0
768	TPSENTSPTAGTTEPGHQQ	19	1938.86	Q9UMX0-2;Q9UMX0;H0YEZ9	Q9UMX0-2	yes	no	2,3	1.5666e-11	133.52	0	7965300	10096000	3900700	3233300	5983800	10931000	10594000	12411000	20904000	19167000	11754000	1562600	1549200	1640200	2536100	2422300	2008900	0	0	0	0	0	0	0	0	0	0	0	0	0	0	0	0	0	0	0	0	0
769	TSPTAGTTEPGHQQ	14	1410.64	Q9UMX0-2;Q9UMX0;H0YEZ9	Q9UMX0-2	yes	no	2	0.00040507	106.32	18494000	20466000	20499000	7681000	9408800	15081000	9532400	11392000	12592000	14961000	8973400	5947500	4044000	4426500	4318900	7727900	5552900	5620500	0	0	0	0	0	0	0	0	0	0	496400	0	1542400	1203200	0	1517000	0	0	0	0	0
770	TSPTAGTTEPGHQQF	15	1557.71	Q9UMX0-2;Q9UMX0;H0YEZ9	Q9UMX0-2	yes	no	2	0.010385	59.864	30948000	22735000	26802000	0	0	0	20552000	16772000	0	32188000	24627000	13251000	5695000	4289900	3740300	0	12918000	0	0	0	0	0	0	0	0	0	0	0	0	0	0	0	0	0	0	0	0	0	0
771	APAEEPAAAAASSA	14	1212.56	P29966	P29966	yes	yes	2	0.0016979	91.123	0	18276000	0	12665000	8107700	11553000	21202000	20125000	21536000	31921000	21740000	14876000	36314000	40359000	41560000	52437000	39202000	46590000	0	0	0	0	0	0	0	0	0	0	0	0	0	0	0	0	0	0	0	0	0
772	EPAAAAASSACAAPSQ	16	1401.62	P29966	P29966	yes	yes	2	0.021606	56.527	0	0	0	4194100	0	0	0	12517000	16968000	0	0	0	16508000	17800000	15376000	0	0	0	0	0	0	0	0	0	0	0	0	0	0	0	0	0	0	0	0	0	0	0	0
773	PAEEPAAAAASSACAAPSQ	19	1698.75	P29966	P29966	yes	yes	2	0.002975	70.41	70532000	48110000	66675000	22728000	38281000	26204000	102870000	95006000	99621000	156930000	98543000	78326000	123430000	123310000	132730000	199710000	163000000	140760000	0	0	0	0	0	0	0	0	0	0	0	0	0	0	0	0	0	0	0	0	0
774	KPSEEEAAVAAGGPPG	16	1465.7	P13498	P13498	yes	yes	2	1.9237e-08	143.05	48906000	49876000	29020000	21782000	34479000	41508000	28647000	32099000	29067000	78644000	30676000	32965000	12957000	9901000	12712000	22023000	14910000	15979000	0	0	0	0	0	0	0	0	0	0	0	0	0	0	0	0	0	0	0	0	0
775	KPSEEEAAVAAGGPPGGPQ	19	1747.84	P13498	P13498	yes	yes	2	0.00030048	105.01	16368000	45892000	0	25603000	36254000	34721000	0	44010000	46850000	20116000	21603000	13657000	67624000	70113000	0	19541000	16186000	14349000	0	0	0	0	0	0	0	0	0	0	0	0	0	0	0	0	0	0	0	0	0
776	APPAPSAPNSAPSNLGP	17	1543.76	Q6UWD8	Q6UWD8	yes	yes	2	0.0010923	79.337	32822000	26173000	23888000	38775000	42087000	56490000	0	29652000	30569000	38904000	20105000	19834000	0	0	0	0	0	0	0	0	0	0	0	0	7502800	0	8818300	9087300	6483400	6864500	0	0	0	9513400	0	0	0	0	0
777	APPAPSAPNSAPSNLGPQ	18	1671.82	Q6UWD8	Q6UWD8	yes	yes	2	1.2985e-07	131.4	26922000	0	29680000	39649000	33045000	45871000	29043000	23665000	29218000	33270000	20569000	16217000	9541300	8044600	7305700	12410000	6382500	8196400	0	0	0	0	0	0	0	0	0	0	0	0	0	0	0	0	0	0	0	0	0
778	APPAPSAPNSAPSNLGPQT	19	1772.87	Q6UWD8	Q6UWD8	yes	yes	2	0.024806	51.76	0	0	16252000	9535600	0	14581000	12608000	12655000	20060000	13842000	8448400	9328100	0	0	0	0	0	0	0	0	0	0	0	0	0	0	0	0	0	0	0	0	0	0	0	0	0	0	0
779	GPGGAAAEVGP	11	881.424	Q3MIP1	Q3MIP1	yes	yes	2	0.0060867	97.431	32646000	31389000	26613000	38779000	26833000	35444000	75643000	76689000	82504000	77792000	58190000	35512000	22857000	28158000	21492000	32654000	28694000	28774000	0	0	0	0	0	0	0	0	0	0	0	0	0	0	0	0	0	0	0	0	0
780	GPGGAAAEVGPLPK	14	1219.66	Q3MIP1	Q3MIP1	yes	yes	2	0.0005784	106.32	24616000	0	0	0	0	9326200	28231000	29027000	29133000	40565000	19424000	12998000	6766500	0	3724000	0	0	12558000	0	0	0	0	0	0	0	0	0	0	0	0	0	0	0	0	0	0	0	0	0
781	GIGSPSTDASASDVH	15	1399.62	B4DDM3;Q15036-2;Q15036	B4DDM3	yes	no	2	0.0067638	67.997	0	0	0	0	0	0	0	0	0	0	0	0	0	0	0	0	0	0	0	0	0	0	0	0	0	0	0	0	0	0	0	0	0	0	0	0	0	0	0
782	GIGSPSTDASASDVHG	16	1456.64	B4DDM3;Q15036-2;Q15036	B4DDM3	yes	no	2	9.8423e-05	117.93	0	0	0	0	0	0	0	0	0	0	0	0	0	0	0	0	0	0	0	0	0	0	0	0	0	0	0	0	0	0	0	0	0	0	0	0	21920000	21907000	21157000
783	GIGSPSTDASASDVHGN	17	1570.69	B4DDM3;Q15036-2;Q15036	B4DDM3	yes	no	2	0.00018153	101.42	0	0	0	0	0	0	0	0	0	0	0	0	0	0	0	0	0	0	0	0	0	0	0	0	0	0	0	0	0	0	0	0	0	1151700	0	1458600	14928000	14782000	16063000
784	IGSPSTDASASDVH	14	1342.6	B4DDM3;Q15036-2;Q15036	B4DDM3	yes	no	2	0.027544	53.448	0	0	0	0	0	0	0	0	0	0	0	0	0	0	0	0	0	0	0	0	0	0	0	0	0	0	0	0	0	0	0	0	0	0	0	0	0	0	0
785	IGSPSTDASASDVHG	15	1399.62	B4DDM3;Q15036-2;Q15036	B4DDM3	yes	no	2	0.00092013	92.856	0	0	0	0	0	0	0	0	0	0	0	0	0	0	0	0	0	0	0	0	0	0	0	0	0	0	0	0	0	0	0	0	0	0	0	0	20558000	19576000	19603000
786	AGPGGGSPEPYH	12	1124.49	Q6ZUX7	Q6ZUX7	yes	yes	2	0.0028505	93.325	30678000	30691000	25975000	8098600	6277200	7624700	11453000	12083000	15681000	11832000	0	0	0	0	0	0	0	0	0	0	0	0	0	0	0	0	0	0	0	0	0	0	0	0	0	0	0	0	0
787	EPAGPGGGSPEPYH	14	1350.58	Q6ZUX7	Q6ZUX7	yes	yes	2	9.9619e-31	194.96	287810000	245370000	209640000	250410000	142590000	281720000	444530000	15235000	466020000	568950000	407480000	270910000	0	141500000	133590000	237650000	210810000	193490000	0	0	0	0	0	0	0	0	495020	0	0	0	0	0	0	0	0	0	0	0	0
788	EPAGPGGGSPEPYHP	15	1447.64	Q6ZUX7	Q6ZUX7	yes	yes	2	2.7705e-11	145.29	96688000	97758000	65007000	84540000	29591000	105130000	192510000	176350000	195110000	206980000	131760000	94672000	67727000	60651000	62946000	90786000	67856000	72383000	0	0	0	0	0	0	0	0	0	0	0	0	0	0	0	0	0	0	0	0	0
789	EPAGPGGGSPEPYHPT	16	1548.68	Q6ZUX7	Q6ZUX7	yes	yes	2	6.635e-07	129.77	0	0	0	37108000	51214000	55933000	116320000	112680000	117880000	144510000	99033000	53238000	0	0	0	91411000	61056000	69236000	0	0	0	0	0	0	0	0	0	0	0	0	0	0	0	0	0	0	0	0	0
790	GPGGGSPEPYH	11	1053.45	Q6ZUX7	Q6ZUX7	yes	yes	2	3.0013e-11	152.86	14894000	19944000	20735000	0	2527000	5255800	19217000	18666000	25389000	36790000	11554000	6642500	5654300	5693600	5338300	7516900	4945700	6320100	0	0	0	0	0	0	0	0	0	0	0	0	0	0	0	0	0	0	0	0	0
791	VEPAGPGGGSPEPYH	15	1449.65	Q6ZUX7	Q6ZUX7	yes	yes	2	8.598e-05	117.2	0	0	0	0	0	0	16061000	11270000	15515000	21264000	10598000	8315100	0	0	7672800	12720000	8071800	11080000	0	0	0	0	0	0	0	0	0	0	0	0	0	0	0	0	0	0	0	0	0
792	APAPASATEILL	12	1152.64	Q9NQX7;Q9NQX7-2;Q9NQX7-3;C9JG41	Q9NQX7	yes	no	2	0.0006482	109.66	0	0	0	0	0	0	0	0	0	5955100	0	0	0	0	0	0	0	0	0	0	0	0	0	0	13389000	0	0	0	0	0	0	0	0	8510700	0	11292000	434080000	429150000	401550000
793	APAPASATEILLTPA	15	1421.78	Q9NQX7;Q9NQX7-2;Q9NQX7-3;C9JG41	Q9NQX7	yes	no	2	0.00073152	98.407	0	0	0	0	0	0	0	0	0	0	0	0	0	0	0	0	0	0	0	0	0	0	0	0	0	0	0	0	0	0	0	0	0	0	0	0	92687000	99025000	108000000
794	SAPAPASATEILLTPA	16	1508.81	Q9NQX7;Q9NQX7-2;Q9NQX7-3;C9JG41	Q9NQX7	yes	no	2	0.018667	55.724	14854000	0	0	0	0	0	12032000	16582000	15371000	13198000	2998700	0	13102000	15295000	15613000	5709200	5514000	0	0	0	0	0	0	0	0	0	0	0	0	0	0	0	0	0	0	0	18127000	29133000	19063000
795	SAPAPASATEILL	13	1239.67	Q9NQX7;Q9NQX7-2;Q9NQX7-3;C9JG41	Q9NQX7	yes	no	2	7.5986e-05	119.27	0	0	0	0	0	0	0	0	0	0	0	0	0	0	0	0	0	0	0	0	0	0	0	0	0	0	0	0	0	0	0	0	0	0	6122100	0	300390000	299220000	292140000
796	QASAAAATAELLKKQ	15	1499.83	O14828-2;O14828	O14828-2	yes	no	2	0.0013433	100.23	0	0	0	0	0	0	22732000	0	24349000	30706000	18888000	13924000	10562000	0	0	0	8608000	8468000	0	0	0	0	0	0	0	0	0	0	0	0	0	4275900	0	0	0	0	0	0	0
797	QASAAAATAELLKKQE	16	1628.87	O14828-2;O14828	O14828-2	yes	no	2	0.0016798	93.226	0	0	0	0	0	0	12929000	12090000	19491000	16131000	15324000	11370000	0	10336000	0	9953900	7465200	0	0	0	0	0	0	0	0	0	0	0	0	0	0	0	0	0	0	0	0	0	0
798	SYSTQASAAAATAE	14	1327.59	O14828-2;O14828	O14828-2	yes	no	2	0.022556	57.034	18725000	15898000	14656000	7740500	10763000	12009000	13658000	11094000	14931000	10701000	7778700	4997600	10900000	11234000	10319000	7841000	7191100	6148300	0	0	0	0	0	0	0	0	0	0	0	0	0	0	0	0	0	0	0	0	0
799	SYSTQASAAAATAEL	15	1440.67	O14828-2;O14828	O14828-2	yes	no	2	0.00275	76.759	75414000	92223000	108310000	120290000	79670000	83362000	227020000	215820000	206110000	157230000	110000000	96634000	86714000	0	78579000	65548000	69927000	54652000	0	0	0	0	0	0	0	0	0	0	0	0	0	0	0	0	0	0	0	0	0
800	SYSTQASAAAATAELL	16	1553.76	O14828-2;O14828	O14828-2	yes	no	2	0.0088575	60.55	20307000	0	11431000	0	0	13193000	45048000	40111000	85376000	21936000	32387000	16336000	0	0	0	0	0	9088900	0	0	0	0	0	0	0	0	0	0	0	0	0	0	0	0	0	0	0	0	0
801	GGGGSGGIAEAGSGHM	16	1300.55	P54727-2;P54727	P54727-2	yes	no	2	0.006112	69.92	16245000	12083000	9536900	0	0	0	5890200	6084900	7733900	0	0	0	3083900	0	0	0	0	0	0	0	0	0	0	0	0	0	0	0	0	0	0	0	0	0	0	0	0	0	0
802	SPAPTTVPEAPG	12	1122.56	Q7Z4F1	Q7Z4F1	yes	yes	2	0.01142	72.922	0	0	0	0	0	0	0	0	0	0	0	0	0	0	0	0	0	0	1362400	0	0	0	0	0	0	0	0	0	0	0	0	0	0	0	0	0	44264000	0	0
803	SPAPTTVPEAPGP	13	1219.61	Q7Z4F1	Q7Z4F1	yes	yes	2	0.0043338	80.834	0	0	0	0	0	0	0	0	0	0	0	0	0	0	0	0	0	0	10617000	9256200	12771000	11538000	5576400	7892000	9099100	10997000	10925000	7804500	4879400	5255500	3709800	2843900	0	18312000	14429000	18266000	211640000	227910000	217570000
804	TSPAPTTVPEAPGP	14	1320.66	Q7Z4F1	Q7Z4F1	yes	yes	2	0.07889	45.891	0	0	0	0	0	0	0	0	0	0	0	0	28110000	13515000	24062000	39839000	32697000	24551000	0	0	0	0	0	0	0	0	0	0	0	0	0	0	0	0	0	0	0	0	0
805	SPAPTTVPEAPGPL	14	1332.69	Q7Z4F1	Q7Z4F1	yes	yes	2	0.01141	65.408	0	0	0	0	0	0	0	0	0	0	0	3544400	0	0	0	0	0	0	0	0	0	0	0	0	0	0	0	0	0	0	0	0	0	0	0	0	11773000	9593300	11252000
806	SPAPTTVPEAPGPLP	15	1429.75	Q7Z4F1	Q7Z4F1	yes	yes	2	0.013886	60.47	0	0	0	0	0	0	0	0	0	0	0	0	0	0	0	0	0	0	0	0	0	0	0	0	0	0	0	0	0	0	0	0	0	0	0	0	46074000	48840000	47777000
807	SPAPTTVPEAPGPLPS	16	1516.78	Q7Z4F1	Q7Z4F1	yes	yes	2	0.013098	58.885	0	0	0	0	0	0	0	0	0	0	0	0	0	0	0	0	0	0	0	0	0	0	0	0	0	0	0	0	0	0	0	0	0	6303400	0	0	41172000	43669000	35029000
808	GPGVPQASGAPATPSA	16	1363.67	B4DDY7;Q5T4K3;Q9NY26;Q5T4K2;Q5T4K4	B4DDY7	yes	no	2	0.0022695	79.885	72899000	54521000	66332000	19715000	64585000	73103000	48256000	52049000	0	58560000	32996000	32310000	34565000	28822000	25996000	31125000	0	0	0	0	0	0	0	0	0	0	0	0	12128000	0	0	0	0	0	30264000	25827000	4204800	4143500	4215800
809	GPGVPQASGAPATPSALR	18	1632.86	B4DDY7;Q5T4K3;Q9NY26;Q5T4K2;Q5T4K4	B4DDY7	yes	no	2	3.374e-11	144.97	87976000	68673000	87586000	35682000	60498000	53309000	34085000	34696000	33510000	67467000	36963000	31187000	48130000	53883000	54772000	85204000	51289000	43034000	0	0	0	0	0	0	0	0	0	0	0	0	0	0	0	0	0	0	0	0	0
810	SPDPSSASAAPIG	13	1155.54	Q9NX61-2;K7EPA3;Q9NX61	Q9NX61-2	yes	no	2	0.00036819	99.343	0	0	0	0	0	0	24998000	21158000	19040000	28162000	19281000	13862000	47813000	21858000	0	20465000	16580000	20166000	0	0	0	0	0	0	0	0	0	0	0	0	0	0	0	0	0	0	0	0	0
811	VPEPEPGPGGAGAAPLG	17	1471.73	Q96GS6;Q96GS6-2;Q96GS6-3;Q96GS6-4;K7EQ25	Q96GS6	yes	no	2	0.033466	51.03	0	0	0	0	0	0	43896000	51232000	44845000	43552000	0	21207000	0	0	23775000	27922000	21857000	0	0	0	0	0	0	0	0	0	0	0	0	0	0	0	0	0	0	0	0	0	0
812	VPEPEPGPGGAGAAPLGT	18	1572.78	Q96GS6;Q96GS6-2;Q96GS6-3;Q96GS6-4;K7EQ25	Q96GS6	yes	no	2	0.033542	50.827	0	0	0	0	0	0	25542000	22680000	0	0	0	0	19421000	12487000	29715000	0	0	0	0	0	0	0	0	0	0	0	0	0	0	0	0	0	0	0	0	0	0	0	0
813	EPRPTAPSSGAPGLAG	16	1463.74	G3XAL9;P55011-3;P55011	G3XAL9	yes	no	2	0.0015636	83.823	118920000	132770000	137930000	63129000	73056000	69895000	95277000	107750000	90118000	146270000	0	0	62424000	53681000	0	0	0	0	0	0	0	0	0	0	0	0	0	0	0	0	0	0	0	0	0	0	0	0	0
814	EPRPTAPSSGAPGLAGVG	18	1619.83	G3XAL9;P55011-3;P55011	G3XAL9	yes	no	2	0.002956	69.61	0	0	0	0	0	6499400	19359000	12814000	14703000	21969000	11438000	9476000	35658000	32197000	37632000	49436000	31384000	32314000	0	0	0	0	0	0	0	0	0	0	0	0	0	0	0	0	0	0	0	0	0
815	APPHQEGEPGAGVTPAS	17	1600.75	B8ZZ95;Q96G27;A8MX15	B8ZZ95	yes	no	2	8.0654e-05	99.055	0	0	0	0	0	0	0	0	0	0	0	0	0	0	0	0	0	0	0	0	0	0	0	0	0	0	0	0	0	0	0	0	0	0	0	0	0	0	0
816	APPHQEGEPGAGVTPASTP	19	1798.85	B8ZZ95;Q96G27;A8MX15	B8ZZ95	yes	no	2	0.00078233	94.203	17930000	19339000	24943000	11216000	4399700	11448000	6238300	4212200	5604700	20936000	12254000	6254500	16974000	19755000	19821000	30204000	23366000	23389000	0	0	0	0	0	0	0	0	0	0	0	0	0	0	0	0	0	0	0	0	0
817	APPHQEGEPGAGVTPASTPP	20	1895.9	B8ZZ95;Q96G27;A8MX15	B8ZZ95	yes	no	2,3	2.2007e-18	156.1	453810000	457650000	487920000	903740000	591650000	597940000	552810000	550540000	598150000	941300000	692820000	464940000	432800000	427110000	439230000	693380000	544970000	515050000	0	0	0	0	0	0	0	0	0	0	0	2311700	0	0	0	0	0	0	0	0	0
818	APPHQEGEPGAGVTPASTPPS	21	1982.93	B8ZZ95;Q96G27;A8MX15	B8ZZ95	yes	no	2,3	1.1392e-11	133.21	236730000	271450000	185130000	184460000	155070000	222780000	202970000	215820000	231710000	364900000	231170000	176150000	178120000	165200000	198230000	222250000	186810000	256310000	0	0	0	0	0	0	0	0	0	0	0	0	0	0	0	0	0	0	0	0	0
819	PPHQEGEPGAGVTPASTPP	19	1824.86	B8ZZ95;Q96G27;A8MX15	B8ZZ95	yes	no	2	0.0012155	82.449	0	0	0	8183800	6995700	5645300	12097000	10678000	11651000	25961000	18122000	12125000	0	0	5154900	6930500	5175400	0	0	0	0	0	0	0	0	0	0	0	0	0	0	0	0	0	0	0	0	0	0
820	AAKSIAAATSALVK	14	1300.77	Q9Y490;Q5TCU6;H0YMT1;Q9Y4G6	Q9Y490	yes	no	3	0.00065671	102.45	0	16759000	0	0	4959400	5219100	3859500	5395300	5169600	13865000	12987000	6914200	4881100	5123500	4930300	7105100	6738000	5196600	0	0	0	0	0	0	0	0	0	0	0	0	0	0	0	0	0	0	0	0	0
821	HMAGAAAAGAVVG	13	1081.53	P04156-2;A2A2V1;P04156	P04156-2	yes	no	2	0.018706	67.334	41167000	37300000	37354000	9120200	8122300	13660000	0	0	0	0	0	0	0	0	0	0	0	0	0	0	0	0	0	0	0	0	0	0	0	0	0	0	0	0	0	0	0	0	0
822	KVAPAPAVVK	10	978.623	P62424;Q5T8U3	P62424	yes	no	2	0.03199	70.363	0	0	0	0	0	0	0	0	0	0	0	0	0	0	0	0	0	0	364930	436370	0	0	0	0	0	0	0	2863900	0	0	0	0	0	0	0	0	0	0	0
823	DVSAGAAGGVVSPR	14	1241.64	Q14849-2;Q14849-3;Q14849;J3QLM1	Q14849-2	yes	no	2	0.00018519	117.48	8294900	0	0	66263000	81851000	19621000	13941000	13076000	16107000	37698000	24581000	18935000	14622000	11086000	0	25878000	21505000	16839000	0	0	0	0	0	0	0	0	0	0	0	0	0	0	0	0	0	0	0	0	0
824	ISYDVSAGAAGGVVSPR	17	1604.82	Q14849-2;Q14849-3;Q14849;J3QLM1	Q14849-2	yes	no	2	6.3755e-05	112.16	59431000	64277000	78540000	40276000	47969000	51361000	0	15343000	0	106320000	74500000	54681000	0	14597000	0	60733000	52385000	48939000	0	0	0	0	0	0	0	0	0	0	0	0	0	0	0	0	0	0	0	0	0
825	APVPTAPAAGAPLMDFGN	18	1695.83	F8W914;Q9NQC3-2;Q9NQC3-5;Q9NQC3	F8W914	yes	no	2	0.03964	45.452	0	0	0	0	0	0	39111000	0	0	0	0	0	0	0	0	0	0	0	0	0	0	0	0	0	0	0	0	0	0	0	0	0	0	0	0	0	0	0	0
826	DEGSPSASTPMINK	14	1432.65	E9PMF9;Q7L1W4	E9PMF9	yes	no	2	0.00084012	94.781	45847000	41351000	33193000	17115000	0	20732000	0	0	7110700	34523000	25681000	16362000	0	0	0	8193300	4775600	0	0	0	0	0	0	0	0	0	0	0	0	0	0	0	0	0	0	0	0	0	0
827	DEGSPSASTPMINKTG	16	1590.72	E9PMF9;Q7L1W4	E9PMF9	yes	no	2	0.001148	84.508	30428000	17975000	0	8436000	11738000	0	22245000	18183000	18169000	0	0	6465700	0	0	0	0	0	0	0	0	0	0	0	0	0	0	0	0	0	0	0	0	0	0	0	0	0	0	0
828	SPSASTPMINK	11	1131.56	E9PMF9;Q7L1W4	E9PMF9	yes	no	2	2.5172e-07	160.98	39015000	36096000	36043000	7052700	9724800	19185000	14964000	12112000	18966000	4318400	0	1406600	0	0	0	2488600	0	0	0	0	0	0	0	0	0	0	0	0	0	0	0	0	0	0	0	0	0	0	0
829	APTGSSPQPLQ	11	1081.54	P14784	P14784	yes	yes	2	0.066803	55.353	0	0	0	7003900	9012500	0	26667000	24405000	23515000	0	16971000	8247900	0	0	0	0	0	0	0	0	0	0	0	0	0	0	0	0	0	0	0	0	0	0	0	0	0	0	0
830	GAPTGSSPQPLQ	12	1138.56	P14784	P14784	yes	yes	2	0.0038527	87.667	0	0	0	36674000	28980000	58209000	66121000	69231000	69036000	158960000	46429000	34268000	42286000	35748000	38719000	44385000	33473000	41098000	0	0	0	0	0	0	0	0	0	0	0	0	0	0	0	0	0	0	0	0	0
831	GAPTGSSPQPLQPL	14	1348.7	P14784	P14784	yes	yes	2	0.021254	57.52	0	0	0	38236000	12266000	29894000	0	0	0	0	0	0	13801000	0	14988000	0	0	0	0	0	0	0	0	0	0	0	0	0	0	0	0	0	0	0	0	0	0	0	0
832	IRYMSGGTATG	11	1112.53	Q96IU6;O43405;E7EN67;H0YJW4;G3V4C4	Q96IU6	yes	no	2	0.0033898	99.283	0	0	0	12071000	9254300	11726000	11978000	11332000	11280000	6601700	4071200	2716700	1286200	1474500	1676400	0	0	0	0	0	0	0	0	0	0	0	0	0	0	0	0	0	0	0	0	0	0	0	0
833	IRYMSGGTATGDA	13	1298.59	Q96IU6;O43405;E7EN67;H0YJW4;G3V4C4	Q96IU6	yes	no	2	1.9915e-16	145.83	59397000	66994000	50757000	21033000	17861000	34361000	16389000	15519000	19563000	46144000	28685000	17830000	0	0	0	4412400	0	0	0	0	0	0	0	0	0	0	0	0	0	0	0	0	0	0	0	0	0	0	0
834	IRYMSGGTATGDAI	14	1411.68	Q96IU6;O43405;E7EN67;H0YJW4;G3V4C4	Q96IU6	yes	no	2	0.00029184	109.95	0	29777000	27977000	24868000	36293000	27086000	15598000	11135000	14771000	26614000	7966300	11254000	0	0	8323900	0	0	0	0	0	0	0	0	0	0	0	0	0	0	0	0	0	0	0	0	0	0	0	0
835	IRYMSGGTATGDAIS	15	1498.71	Q96IU6;O43405;E7EN67;H0YJW4;G3V4C4	Q96IU6	yes	no	2	0.00038267	107.35	54144000	64425000	78107000	33899000	37631000	39240000	43595000	38746000	35606000	81835000	49529000	31292000	17571000	17336000	10702000	20755000	8892400	8496200	0	0	0	0	0	0	0	0	0	1957400	0	0	0	0	0	0	0	0	8564400	8066900	7450700
836	NIRYMSGGTATGDAIS	16	1612.75	Q96IU6;O43405;E7EN67;H0YJW4;G3V4C4	Q96IU6	yes	no	2	1.7397e-07	136.81	142140000	145840000	146710000	61346000	52217000	67009000	75847000	67818000	71990000	71066000	7087800	3070900	31056000	3438600	28067000	0	0	0	0	0	0	0	0	0	0	0	0	0	0	0	0	0	0	0	0	0	0	0	0
837	NIRYMSGGTATG	12	1226.57	Q96IU6;O43405;E7EN67;H0YJW4;G3V4C4	Q96IU6	yes	no	2	0.000116	132.32	49958000	48786000	59576000	15226000	13900000	18819000	48293000	41529000	51738000	59866000	42564000	23434000	6778700	7391200	6706100	3232700	0	0	0	0	0	0	0	0	0	0	0	0	0	0	0	0	0	0	0	0	0	0	0
838	NIRYMSGGTATGDA	14	1412.64	Q96IU6;O43405;E7EN67;H0YJW4;G3V4C4	Q96IU6	yes	no	2	8.2484e-13	155.39	88655000	68492000	74234000	30762000	35794000	19294000	23000000	27791000	0	26418000	8496600	7783800	6736900	9388500	18870000	12741000	15724000	12440000	51699000	36453000	0	0	0	0	0	0	0	0	0	0	0	0	0	0	0	0	0	0	0
839	NIRYMSGGTATGDAI	15	1525.72	Q96IU6;O43405;E7EN67;H0YJW4;G3V4C4	Q96IU6	yes	no	2	0.0018249	80.746	38034000	26821000	17747000	14225000	14067000	0	0	13688000	18945000	22543000	18327000	18253000	0	0	0	18960000	8867200	9648800	0	0	0	0	0	0	0	0	0	0	0	0	0	0	0	0	0	0	0	0	0
840	DKRDFVSAGAAAGVAA	16	1504.76	P51797-6;P51797;P51797-5;P51797-3	P51797-6	yes	no	3	0.042028	48.216	0	0	0	0	0	0	0	0	0	9128000	6348600	7644400	0	0	0	14157000	13035000	13786000	0	0	0	0	0	0	0	0	0	0	0	0	0	0	0	0	0	0	0	0	0
841	FIGASAASML	10	966.484	Q96QD8;F8VQW8;Q96QD8-2	Q96QD8	yes	no	2	0.031513	70.856	21491000	40826000	22749000	9191300	0	5375000	55473000	62567000	56127000	0	0	0	100870000	100220000	120380000	0	0	0	0	0	0	0	0	0	0	1455200	1757300	0	0	0	0	0	0	0	0	0	0	0	0
842	FIGASAASMLI	11	1079.57	Q96QD8;F8VQW8;Q96QD8-2	Q96QD8	yes	no	2	0.010152	83.783	0	0	0	0	0	0	22016000	23178000	21297000	0	0	0	23769000	23923000	31460000	0	0	6578500	0	0	0	0	0	0	0	0	0	0	0	0	0	0	0	0	0	0	0	0	0
843	GFIGASAASML	11	1023.51	Q96QD8;F8VQW8;Q96QD8-2	Q96QD8	yes	no	2	0.11714	54.982	0	0	0	0	0	0	0	0	0	0	0	0	0	0	0	0	0	0	0	0	0	0	0	0	0	0	0	0	0	0	0	0	0	0	0	0	0	0	0
844	TPALAYLASAPPPLCPSG	18	1724.88	Q8IV08;M0QZI4	Q8IV08	yes	no	2,3	0.013597	55.097	0	0	0	0	0	0	0	0	0	0	8637700	4094400	31240000	26087000	27837000	56039000	44027000	43244000	0	0	0	0	0	0	0	0	0	0	0	0	0	0	0	0	0	0	0	0	0
845	VFIGTGATGATLY	13	1269.66	O00483	O00483	yes	yes	2	0.040583	53.567	93877000	154400000	96568000	65033000	43582000	49622000	0	0	0	0	0	0	0	0	0	0	0	0	0	0	0	0	0	0	0	0	0	0	0	0	0	0	0	0	0	0	0	0	0
846	VPIPWVSGTSASTP	14	1397.72	O14773;O14773-2	O14773	yes	no	2	0.00015021	114.86	108970000	61642000	0	0	18620000	23513000	251350000	270930000	287610000	144720000	133840000	114460000	172360000	156100000	163810000	116840000	99656000	111480000	0	0	0	0	0	0	0	0	0	0	0	0	0	0	0	0	0	0	0	0	0
847	VPIPWVSGTSASTPV	15	1496.79	O14773;O14773-2	O14773	yes	no	2	0.012039	60.161	9009900	34529000	26296000	20960000	6647400	20108000	79573000	71395000	83118000	38886000	27622000	29711000	22941000	0	25763000	16870000	14663000	19309000	0	0	0	0	0	0	0	26117000	0	0	0	0	6699600	7547300	7506900	39117000	0	46808000	0	0	0
848	VPIPWVSGTSASTPVF	16	1643.86	O14773;O14773-2	O14773	yes	no	2,3	0.00048779	97.463	21720000	51642000	0	9671300	12670000	12901000	224190000	206420000	205220000	103480000	116040000	97774000	60653000	71832000	62651000	50067000	38395000	61877000	0	0	0	0	0	0	0	0	0	0	0	0	0	0	0	0	0	0	0	0	0
849	VPIPWVSGTSASTPVFG	17	1700.88	O14773;O14773-2	O14773	yes	no	2,3	2.5712e-05	117.7	219870000	248230000	254250000	60384000	69396000	76996000	920340000	894600000	902540000	378340000	494130000	411460000	450610000	394260000	391030000	353630000	337540000	361070000	0	0	0	0	0	0	0	0	0	0	0	0	0	0	0	0	0	0	0	0	0
850	VPIPWVSGTSASTPVFGG	18	1757.9	O14773;O14773-2	O14773	yes	no	2	0.013351	54.402	0	0	6436400	0	0	0	35672000	29729000	29142000	17007000	17318000	17174000	0	0	0	0	5125800	6260000	0	0	0	0	0	0	0	0	0	0	0	0	0	0	0	0	0	0	0	0	0
851	GSRYIAGGGGTGSIG	15	1308.64	Q3T906	Q3T906	yes	yes	2	0.010928	65.467	17624000	0	15820000	6512000	8564800	11044000	23984000	24433000	29426000	29827000	23221000	12761000	7264600	8691300	7504600	0	12400000	0	0	0	0	0	0	0	0	0	0	0	0	0	0	0	0	0	0	0	0	0	0
852	SRYIAGGGGTGSIG	14	1251.62	Q3T906	Q3T906	yes	yes	2	0.0046472	88.282	0	0	0	53410000	36943000	40716000	0	0	0	2502100	0	0	0	0	0	0	0	0	0	0	0	0	0	0	0	0	0	0	0	0	0	0	0	0	0	0	0	0	0
853	TAAKFIGAGAATVG	14	1233.67	I3L0Y5;D6R9H7;E7EQ97;E7EPU7;P05496;Q06055;P48201;Q06055-3;Q06055-2	I3L0Y5	yes	no	2	0.00056471	106.32	0	0	0	0	0	0	5071400	6636200	0	5905600	8586400	5485100	35493000	31527000	33055000	51668000	37704000	39819000	0	0	0	0	0	0	0	0	0	0	0	0	0	0	0	0	0	0	0	0	0
854	LPLIAGSAAAGVV	13	1137.68	P54762;B3KTB2	P54762	yes	no	2	0.013399	69.672	0	11496000	0	0	0	4064800	0	6728100	0	0	0	0	0	0	0	0	0	0	0	0	0	0	0	0	0	0	0	0	0	0	0	0	0	0	0	0	0	0	0
855	LPLIAGSAAAGVVF	14	1284.74	P54762;B3KTB2	P54762	yes	no	2	0.0054358	83.045	5609000	0	0	4045500	0	3248900	7166200	0	0	0	7402200	6039900	0	0	0	0	0	0	0	0	0	0	0	0	0	0	0	0	0	0	0	0	0	0	0	0	0	0	0
856	AGAAAAGAVVGGLG	14	1040.56	P04156-2;A2A2V1;P04156	P04156-2	yes	no	2	0.013232	71.03	44243000	54929000	30092000	33599000	22119000	35214000	12028000	0	0	24391000	13772000	13223000	0	0	71701000	91876000	93131000	110680000	0	0	0	0	0	0	0	0	0	0	0	0	0	0	0	0	0	0	0	0	0
857	LVTGATVLGTIT	12	1144.67	Q969P0;Q969P0-3;Q969P0-2	Q969P0	yes	no	2	0.0019545	97.597	27001000	14042000	0	0	5584700	5638400	51102000	42551000	47914000	39981000	29661000	32989000	66048000	62833000	47144000	90640000	73960000	73037000	0	0	0	0	0	0	0	0	0	0	0	0	0	0	0	0	0	0	0	0	0
858	VTGATVLGTIT	11	1031.59	Q969P0;Q969P0-3;Q969P0-2	Q969P0	yes	no	2	0.01524	76.943	0	0	0	0	0	0	18995000	21791000	22572000	0	0	5063200	0	0	0	0	8501700	8305900	0	0	0	0	0	0	0	0	0	0	0	0	0	0	0	0	0	0	0	0	0
859	DPELVDPVVAAGAVVT	16	1550.82	Q99519	Q99519	yes	yes	2	0.010113	59.864	0	0	0	0	0	0	0	0	0	8978700	0	0	0	0	0	19881000	19025000	19803000	0	0	0	0	0	0	0	0	0	0	0	0	0	0	0	0	0	0	0	0	0
860	VDPVVAAGAVVT	12	1096.61	Q99519	Q99519	yes	yes	2	0.07346	51.727	0	0	25803000	9476000	8430100	9300200	41183000	39228000	42486000	0	0	0	22377000	21750000	21098000	0	0	0	0	0	0	0	0	0	0	0	0	0	0	0	0	0	0	0	0	0	0	0	0
861	QPILTAGTVLPIF	13	1368.8	Q9NV96-2;Q9NV96	Q9NV96-2	yes	no	2	0.0010302	93.623	0	0	0	0	0	0	0	0	0	3486500	5302800	3471900	0	0	0	5343800	4943900	5549400	0	0	0	0	0	0	0	0	0	0	0	0	0	0	0	0	0	0	0	0	0
862	GSPTAYGVIAAAA	13	1147.59	Q9NPF0-2;Q9NPF0	Q9NPF0-2	yes	no	2	0.030231	58.132	20076000	0	19656000	6755700	11329000	7249300	22027000	23205000	21270000	18644000	11952000	12450000	38378000	42886000	44264000	36105000	38542000	31638000	0	0	0	0	0	0	0	0	0	0	0	0	0	0	0	0	0	0	0	0	0
863	GSPTAYGVIAAAAV	14	1246.66	Q9NPF0-2;Q9NPF0	Q9NPF0-2	yes	no	2	0.0087518	70.089	0	0	0	0	0	11191000	15948000	16258000	16785000	10619000	0	13415000	38698000	38329000	35416000	34615000	27535000	25959000	0	0	0	0	0	0	0	0	0	0	0	0	0	0	0	0	0	0	0	0	0
864	GSPTAYGVIAAAAVL	15	1359.74	Q9NPF0-2;Q9NPF0	Q9NPF0-2	yes	no	2	0.0071579	67.997	0	17888000	0	0	0	0	21241000	22386000	0	0	0	0	23612000	24632000	30433000	0	0	4189100	0	0	0	0	0	0	0	0	0	0	0	0	0	0	0	0	0	0	0	0	0
865	SPTAYGVIAAAA	12	1090.57	Q9NPF0-2;Q9NPF0	Q9NPF0-2	yes	no	2	0.0074412	80.706	0	0	0	0	0	0	11701000	11512000	11161000	9754300	6969500	6284000	40124000	38986000	41247000	32491000	33216000	31755000	0	0	0	0	0	2054600	0	0	0	0	0	0	0	0	0	0	0	0	15230000	0	12199000
866	SPTAYGVIAAAAV	13	1189.63	Q9NPF0-2;Q9NPF0	Q9NPF0-2	yes	no	2	0.00047954	107.06	0	0	0	0	0	0	13545000	14047000	16691000	7891400	0	6135000	48014000	52764000	52215000	44622000	41121000	35077000	0	0	0	0	0	0	0	0	0	0	0	0	0	0	0	0	0	0	0	0	0
867	SPTAYGVIAAAAVL	14	1302.72	Q9NPF0-2;Q9NPF0	Q9NPF0-2	yes	no	2	0.016709	67.519	0	0	33756000	0	4340400	3752500	0	0	0	12393000	1146600	11137000	0	0	0	32353000	0	59751000	0	0	0	0	0	0	0	0	0	0	0	0	0	0	0	0	0	0	0	0	0
868	SPTAYGVIAAAAVLSA	16	1460.79	Q9NPF0-2;Q9NPF0	Q9NPF0-2	yes	no	2	0.0045801	68.972	0	0	0	0	0	0	0	0	0	0	5685000	5402400	0	0	0	9923600	6441300	9213700	0	0	0	0	0	0	0	0	0	0	0	0	0	0	0	0	0	0	0	0	0
869	GVIAAAAVLSAS	12	1028.59	Q9NPF0-2;Q9NPF0	Q9NPF0-2	yes	no	2	0.032301	52.725	0	0	0	0	0	0	0	0	0	0	0	0	9320800	8896700	8802500	3221300	816310	4073200	0	0	0	0	0	0	0	0	0	0	0	0	0	0	0	0	0	0	0	0	0
870	SPTAYGVIAAAAVLSAS	17	1547.82	Q9NPF0-2;Q9NPF0	Q9NPF0-2	yes	no	2	0.0032735	69.878	0	0	0	0	0	0	0	0	0	7991200	11869000	7518800	0	0	0	38684000	20452000	27489000	0	0	0	0	0	0	0	0	0	0	0	0	0	0	0	0	0	0	0	0	0
871	ARLPISSGSTSSSR	14	1404.73	F5H144;Q9Y653-5;Q9Y653-4;Q9Y653-2;Q9Y653-3;Q9Y653	F5H144	yes	no	3	0.0010902	91.076	12113000	11864000	10210000	0	0	0	0	0	0	0	0	0	0	0	0	0	846950	0	0	0	0	0	0	0	0	0	0	0	0	0	0	0	0	0	0	0	0	0	0
872	ARLPISSGSTSSSRI	15	1517.82	F5H144;Q9Y653-5;Q9Y653-4;Q9Y653-2;Q9Y653-3;Q9Y653	F5H144	yes	no	2,3	3.15e-05	123.92	88278000	67876000	71146000	5074900	8726200	0	9665800	20737000	18923000	82720000	59897000	42974000	0	10068000	5843900	12362000	6561300	5636200	0	0	0	0	0	0	0	0	0	0	0	0	0	0	0	0	0	0	0	0	0
873	LPISSGSTSSSR	12	1177.59	F5H144;Q9Y653-5;Q9Y653-4;Q9Y653-2;Q9Y653-3;Q9Y653	F5H144	yes	no	2	0.00079697	111.94	41917000	44614000	45701000	3932500	3875200	3757500	1423600	2625400	6638900	12586000	8136300	4561800	3825400	4186300	3716600	8176300	5416800	5324300	0	0	0	0	0	0	0	0	0	0	0	0	0	0	0	0	0	0	0	0	0
874	LPISSGSTSSSRI	13	1290.68	F5H144;Q9Y653-5;Q9Y653-4;Q9Y653-2;Q9Y653-3;Q9Y653	F5H144	yes	no	2	0.00077869	99.669	48324000	31635000	55810000	0	0	0	24015000	9361200	7242500	29505000	14392000	12236000	5021900	3593700	0	0	5208800	5834000	0	0	0	0	0	3166900	0	0	0	0	0	0	0	0	0	0	0	0	0	0	0
875	VDYKAFIPGGPSPGSR	16	1646.84	Q8NHP8	Q8NHP8	yes	yes	2,3	0.00019109	109.04	27911000	40872000	58546000	0	15919000	11317000	18098000	26239000	16671000	19633000	20140000	9443100	73716000	9772700	67773000	109890000	85243000	66319000	4693600	0	0	0	0	0	0	0	0	0	0	6290700	0	0	0	0	0	0	0	0	0
876	VDYKAFIPGGPSPGSRV	17	1745.91	Q8NHP8	Q8NHP8	yes	yes	3	0.00033843	87.388	0	0	0	0	0	0	0	0	0	11516000	0	0	0	0	20046000	25791000	18019000	18179000	0	0	0	0	0	0	0	0	0	0	0	0	0	0	0	0	0	0	0	0	0
877	DPDEGVAGAPTGSSP	15	1355.58	P14784	P14784	yes	yes	2	0.0043206	74.987	9410200	0	0	8553800	10055000	10417000	18783000	21750000	22086000	15890000	13259000	13365000	0	0	0	0	0	0	0	0	0	0	0	0	0	0	0	0	0	0	0	0	0	0	0	0	0	0	0
878	IVDPAISSSGPAGSYRPYD	19	1950.93	P10253	P10253	yes	yes	2	0.027709	46.494	0	0	0	0	0	0	0	0	0	0	0	0	0	0	0	11071000	8108400	6665000	0	0	0	0	0	0	0	0	0	0	0	0	0	0	0	0	0	0	0	0	0
879	VDPAISSSGPAGSYR	15	1462.71	P10253	P10253	yes	yes	2	0.00014707	115.1	64261000	43869000	50721000	30329000	21564000	32388000	45045000	44025000	47210000	0	0	0	132040000	125200000	134150000	185510000	0	0	0	0	0	0	0	0	0	0	0	0	0	0	0	0	0	0	0	0	0	0	0
880	VDPAISSSGPAGSYRP	16	1559.76	P10253	P10253	yes	yes	2	0.0025558	74.141	0	0	0	6360800	0	10127000	0	8123200	11351000	21634000	13069000	9231500	38049000	35680000	43391000	0	10006000	8129700	0	0	0	5484100	5177400	0	0	0	3820700	0	0	0	0	0	0	0	0	0	0	0	0
881	VDPAISSSGPAGSYRPY	17	1722.82	P10253	P10253	yes	yes	2	0.0040589	63.46	0	71908000	18680000	55105000	44846000	67042000	71819000	77680000	73744000	144790000	78327000	0	169180000	131670000	160050000	273330000	230140000	189380000	0	0	0	0	0	0	0	0	0	0	0	0	0	0	0	0	0	0	0	0	0
882	VDPAISSSGPAGSYRPYD	18	1837.85	P10253	P10253	yes	yes	2	0.0092727	54.103	0	0	0	0	0	0	0	0	0	0	0	13995000	0	0	0	0	7367200	0	0	0	0	0	0	0	0	0	0	0	0	0	0	0	0	0	0	0	0	0	0
883	TPGPASGSTFRGR	13	1289.65	Q86VR2;K7ENZ6;K7EMF4;K7ELM8;K7EJ34;K7ENF4	Q86VR2	yes	no	2,3	6.0262e-11	142.51	52221000	49726000	51655000	11316000	0	13375000	0	59110000	0	0	68812000	38575000	69817000	0	0	0	108470000	126330000	0	0	0	0	0	0	0	0	0	0	0	0	0	0	0	0	14242000	0	0	0	0
884	TPGPASGSTFRGRRD	15	1560.78	Q86VR2;K7ENZ6;K7EMF4;K7ELM8;K7EJ34;K7ENF4	Q86VR2	yes	no	4	0.00084826	91.307	64979000	44081000	59513000	2993000	17365000	6401700	89327000	102200000	102760000	203660000	104900000	95486000	0	0	17213000	50537000	40711000	36303000	0	0	0	0	0	0	0	0	0	0	0	0	0	0	0	0	0	0	0	0	0
885	TPGPASGSTFRGRRDVS	17	1746.88	Q86VR2;K7ENZ6;K7EMF4;K7ELM8;K7EJ34;K7ENF4	Q86VR2	yes	no	4	0.010497	55.097	0	0	0	0	0	0	0	0	0	8046200	4620300	3049300	0	0	0	9213500	6133300	6730300	0	0	0	0	0	0	0	0	0	0	0	0	0	0	0	0	0	0	0	0	0
886	VPTTPGPASGSTFRGR	16	1586.82	Q86VR2;K7ENZ6;K7EMF4;K7ELM8;K7EJ34;K7ENF4	Q86VR2	yes	no	3	0.00011633	113.52	0	0	0	6574500	0	0	28657000	0	0	38490000	28276000	0	40564000	38975000	39861000	70952000	54772000	61165000	0	0	0	0	0	0	0	0	0	0	0	0	0	0	0	0	0	0	0	0	0
887	VPTTPGPASGSTFRGRR	17	1742.92	Q86VR2;K7ENZ6;K7EMF4;K7ELM8;K7EJ34;K7ENF4	Q86VR2	yes	no	4	0.0013344	71.354	0	0	0	0	1720900	0	8365100	8094600	7009500	12455000	10704000	6798100	0	0	0	15460000	11037000	26154000	0	0	0	0	0	0	0	0	0	0	0	0	0	0	0	0	0	0	0	0	0
888	VPTTPGPASGSTFRGRRD	18	1857.94	Q86VR2;K7ENZ6;K7EMF4;K7ELM8;K7EJ34;K7ENF4	Q86VR2	yes	no	3,4	0.0011071	69.979	61621000	49054000	46720000	3699000	10372000	4633100	22659000	18281000	24104000	136630000	104660000	46664000	3501700	17767000	22780000	52839000	41120000	42293000	0	0	0	0	0	0	0	0	0	0	0	0	0	0	0	0	0	0	0	0	0
889	GPPYDRAHVTGASSSSSSST	20	1949.87	H0YGW5;F5H7J9;O75581	H0YGW5	yes	no	3	0.0023906	86.573	0	0	45752000	0	6940200	7740400	14819000	15703000	18651000	28938000	18981000	12364000	11762000	10890000	10800000	17436000	13541000	16836000	2959900	2931200	2041500	0	0	2153600	0	0	0	0	0	0	0	0	0	0	0	0	0	0	0
890	GPPYDRAHVTGASSSSSSSTK	21	2077.97	H0YGW5;F5H7J9;O75581	H0YGW5	yes	no	3	0.00050782	97.69	0	10799000	12003000	0	0	0	0	0	0	3274600	3654000	1527900	0	0	0	0	0	0	0	0	0	0	0	0	0	0	0	0	0	0	0	0	0	0	0	0	0	0	0
891	AVNSYYPTPPAPMPGP	16	1657.78	I3L2E2;I3L409;I3L2T1;I3L2T6;I3L329;I3L1P1;I3L1I9;Q99732-3;I3L3U8;Q99732;Q99732-2	I3L2E2	yes	no	2	0.022057	50.108	0	0	0	0	0	0	0	0	0	0	0	0	0	0	0	0	0	0	0	0	0	0	0	0	55912000	63799000	49263000	15259000	19040000	22054000	11845000	16385000	13578000	43667000	42037000	51955000	0	0	0
892	AVNSYYPTPPAPMPGPT	17	1758.83	I3L2E2;I3L409;I3L2T1;I3L2T6;I3L329;I3L1P1;I3L1I9;Q99732-3;I3L3U8;Q99732;Q99732-2	I3L2E2	yes	no	2	0.0016747	69.331	0	0	0	0	0	0	0	0	0	0	0	0	0	0	0	0	0	0	0	14995000	0	0	0	0	72276000	97315000	96999000	33008000	26713000	39006000	0	22270000	22240000	0	71068000	79789000	38253000	46202000	31894000
893	ETPSAAALAAAR	12	1127.59	G3XAL9;P55011-3;P55011	G3XAL9	yes	no	2	0.0034816	89.9	63020000	67422000	65917000	36357000	35740000	31973000	45887000	37028000	48256000	75067000	37680000	30999000	30802000	23312000	27607000	0	33046000	23500000	0	0	0	0	0	0	0	0	0	0	0	0	0	0	0	0	0	0	0	0	0
894	VGETPSAAALAAAR	14	1283.68	G3XAL9;P55011-3;P55011	G3XAL9	yes	no	2	0.00091713	96.464	0	0	0	0	0	13589000	0	33055000	39627000	104400000	65520000	40523000	0	16612000	17389000	90001000	72630000	60983000	0	0	0	11499000	0	0	0	0	0	0	0	0	0	0	0	0	0	0	0	0	0
895	VGETPSAAALAAARVE	16	1511.79	G3XAL9;P55011-3;P55011	G3XAL9	yes	no	2	0.00082475	89.358	0	41124000	28104000	156920000	11037000	7854900	32381000	26927000	27915000	0	24280000	18662000	21658000	26386000	22029000	30765000	19006000	17774000	0	0	0	0	0	0	0	0	0	0	0	0	0	0	0	0	0	0	0	0	0
896	TPSAAALAAARVE	13	1226.66	G3XAL9;P55011-3;P55011	G3XAL9	yes	no	2	0.0016191	92.65	0	0	0	1606900	0	2612400	0	8462100	8345500	0	0	5252400	0	9732400	9238500	16815000	12265000	8236400	0	0	0	0	0	0	0	0	0	0	0	0	0	0	0	0	0	0	0	0	0
897	TPSAAALAAARVELPGTA	18	1665.9	G3XAL9;P55011-3;P55011	G3XAL9	yes	no	2	0.0057967	62.069	0	0	0	0	0	0	10110000	12530000	9581900	11343000	8804200	4370000	13809000	12128000	0	16045000	13625000	12187000	0	0	0	0	0	0	0	0	0	0	0	0	0	0	0	0	0	0	0	0	0
898	GPGPGGGVSGGKAE	14	1125.54	O95081-2;O95081	O95081-2	yes	no	2	0.046175	55.724	3637600	8200200	5942000	0	0	1458400	0	0	0	0	0	0	0	880970	940930	1556200	1233800	1360200	0	0	0	0	0	0	302030	249890	330970	291820	0	0	0	0	0	0	0	0	0	0	0
899	GPGPGGGVSGGKAEAEAA	18	1467.7	O95081-2;O95081	O95081-2	yes	no	2	0.00031473	91.932	9924200	7596100	7859400	3959600	3955500	4284800	7256500	5772500	6256100	16964000	10565000	8652600	6925700	6394400	6486900	14983000	12466000	13188000	0	0	0	0	0	0	0	0	0	0	0	0	0	0	0	0	0	0	0	0	0
900	SAKQTPAPAAS	11	1027.53	P46013-2;P46013	P46013-2	yes	no	2	0.02833	68.355	5047100	11914000	16054000	1189400	1713700	2155400	14670000	0	0	17201000	10064000	8488600	0	0	7841200	0	5640600	5751100	0	0	0	0	0	0	0	0	0	0	0	0	0	0	0	0	0	0	0	0	0
901	SPGSRETSAATLSPGAS	17	1574.75	Q9Y6I9	Q9Y6I9	yes	yes	2	3.7701e-05	117.48	0	0	0	0	0	0	16241000	16388000	22961000	17462000	14130000	6555300	28707000	24131000	27817000	39892000	25991000	29089000	0	0	0	0	0	0	0	0	0	0	0	0	0	0	0	0	0	0	2252400	2454100	2496600
902	SPGSRETSAATLSPGASS	18	1661.79	Q9Y6I9	Q9Y6I9	yes	yes	2	0.0012051	73.279	0	0	0	0	0	0	11875000	10575000	13904000	15967000	10084000	8148000	15903000	18257000	15322000	20363000	15127000	14718000	0	0	0	0	0	0	0	0	0	0	0	0	0	0	0	0	0	0	0	0	0
903	EPASPGVSPACASP	14	1268.57	D3YTD8;P28908	D3YTD8	yes	no	2	0.00044128	108.56	0	0	0	0	0	3077800	15683000	17939000	19793000	0	0	0	139130000	138860000	139680000	22203000	14339000	15804000	0	0	0	0	0	0	0	0	0	0	0	0	0	0	0	0	0	0	0	0	0
904	EPASPGVSPACASPE	15	1397.61	D3YTD8;P28908	D3YTD8	yes	no	2	0.003895	75.012	0	0	0	4231200	0	0	33800000	0	26513000	0	0	0	86464000	75567000	84101000	0	0	0	0	0	0	0	0	0	0	0	0	0	0	0	0	0	0	0	0	0	0	0	0
905	EPASPGVSPACASPEN	16	1511.66	D3YTD8;P28908	D3YTD8	yes	no	2	3.4021e-07	136.33	38741000	51854000	35486000	61712000	25694000	41889000	174990000	167780000	188100000	48940000	26352000	17985000	120310000	128840000	128460000	50787000	0	17522000	0	0	0	0	0	0	0	0	0	0	0	0	0	0	0	0	0	0	0	0	0
906	DPDRPSAPTIGGSSCARMDAE	21	2131.93	O60449;O60449-3;O60449-2	O60449	yes	no	3	0.0037357	61.345	0	0	0	0	0	7960900	29248000	32656000	28067000	0	0	0	14223000	14643000	10818000	0	0	0	0	0	0	0	0	0	0	0	0	0	0	0	0	0	0	0	0	0	0	0	0
907	EPETWEQILRRNVLQHGAAAAPVS	24	2671.38	B4E076;P24394	B4E076	yes	no	4	0.052652	35.17	0	0	0	0	0	0	0	24266000	18066000	30843000	26133000	25099000	14718000	11458000	0	12605000	9599700	8187500	0	0	0	0	0	0	0	0	0	0	0	0	0	0	0	0	0	0	0	0	0
908	NVLQHGAAAAPVS	13	1233.65	B4E076;P24394	B4E076	yes	no	2	0.00023615	111.63	152870000	150150000	151790000	50187000	62465000	75971000	121640000	122790000	135180000	234490000	158600000	85294000	60632000	61741000	56207000	72986000	52433000	73895000	0	0	0	0	0	0	0	0	0	0	0	0	0	0	0	0	0	0	0	0	0
909	RNVLQHGAAAAPVS	14	1389.75	B4E076;P24394	B4E076	yes	no	2,3	0.0068464	70.563	44034000	38492000	51762000	0	0	0	25703000	28660000	45471000	59404000	42554000	19374000	11282000	10867000	12030000	18492000	19798000	26508000	0	0	0	0	0	0	0	0	0	0	0	0	0	0	0	0	0	0	0	0	0
910	NVLQHGAAAAPVSAPT	16	1502.78	B4E076;P24394	B4E076	yes	no	2	3.6075e-11	150.26	44981000	49904000	39475000	10914000	14687000	14987000	48327000	67525000	57935000	88647000	48538000	39306000	34515000	32178000	29264000	32611000	27068000	27933000	0	0	0	0	0	0	0	0	0	0	0	0	0	0	0	0	0	0	0	0	0
911	RNVLQHGAAAAPVSAPT	17	1658.89	B4E076;P24394	B4E076	yes	no	3	0.06027	43.592	0	0	0	3646500	0	0	15726000	17513000	18029000	31184000	14974000	16579000	0	11186000	0	0	0	0	0	0	0	0	0	0	0	0	0	0	0	0	0	0	0	0	0	0	0	0	0
912	VLQHGAAAAPVSAPT	15	1388.74	B4E076;P24394	B4E076	yes	no	2	0.0016226	85.837	28741000	29085000	0	10180000	8816800	18570000	39312000	45915000	33066000	59225000	31563000	27169000	46458000	44548000	45637000	42165000	39089000	42102000	0	0	0	0	0	0	0	0	0	0	0	0	0	0	0	0	0	0	0	0	0
913	DQTKAQAAAPASVPA	15	1424.73	P47914	P47914	yes	yes	2	0.005325	70.889	0	0	0	0	0	0	18099000	16298000	19857000	24410000	15666000	9660800	20448000	14699000	13748000	21546000	17282000	22052000	0	0	0	0	0	0	0	0	0	0	0	0	0	0	0	0	0	0	0	0	0
914	DQTKAQAAAPASVPAQ	16	1552.78	P47914	P47914	yes	yes	2	0.00039506	103.01	0	12034000	9843200	0	2051900	2571300	15543000	17734000	23065000	25028000	20124000	10616000	7118300	6461800	7417800	9344000	10656000	10786000	0	0	0	0	0	0	0	0	0	0	0	0	0	0	0	0	0	0	0	0	0
915	DQTKAQAAAPASVPAQAPK	19	1848.97	P47914	P47914	yes	yes	3	0.016228	52.866	0	0	0	0	0	0	0	3829400	0	7365400	6291400	3050000	0	846510	1803100	0	0	0	0	0	0	0	0	0	0	0	0	0	0	0	0	0	0	0	0	0	0	0	0
916	QTKAQAAAPASVPA	14	1309.7	P47914	P47914	yes	yes	2	0.017219	61.532	0	0	0	0	0	0	0	0	0	8700600	6413000	0	0	0	0	4550000	2689300	3858200	0	0	0	0	0	0	0	0	0	0	0	0	0	0	0	0	0	0	0	0	0
917	VIEEVEDSKPDTTAPP	16	1725.83	P27824;B4DGP8;D6RAU8;D6RB85;D6RDP7;D6RG29;D6RHJ3;D6RD16;D6RAQ8	P27824	yes	no	2	0.0061135	59.709	0	0	0	26191000	25002000	19173000	33579000	31248000	25700000	48589000	28788000	21640000	28693000	31144000	31478000	37546000	31198000	26523000	0	0	0	0	0	0	0	0	0	0	0	0	0	0	0	0	0	0	0	0	0
918	VIEEVEDSKPDTTAPPS	17	1812.86	P27824;B4DGP8;D6RAU8;D6RB85;D6RDP7;D6RG29;D6RHJ3;D6RD16;D6RAQ8	P27824	yes	no	2	0.0060214	55.755	0	0	0	0	3207000	0	11878000	11393000	14297000	27317000	17819000	14513000	21531000	23166000	22871000	33170000	21679000	22154000	0	0	0	0	0	0	0	0	0	0	0	0	0	0	0	0	0	0	0	0	0
919	DMPLWSSSTPSVGR	14	1518.71	F5GXJ2;Q96RD9-3;Q96RD9;A6NJE8;Q96RD9-4	F5GXJ2	yes	no	2	0.0008769	91.812	0	0	0	0	0	0	50041000	41447000	57666000	0	0	0	17928000	12961000	30181000	0	0	0	0	0	0	0	0	0	0	0	0	0	0	0	0	0	0	0	0	0	0	0	0
920	DMPLWSSSTPSVGRVS	16	1704.81	F5GXJ2;Q96RD9-3;Q96RD9;A6NJE8;Q96RD9-4	F5GXJ2	yes	no	2	5.6994e-07	127.66	0	0	0	35760000	18481000	17844000	116720000	126120000	93848000	57887000	54310000	37705000	43796000	45345000	42411000	50267000	22329000	20714000	0	0	0	0	0	0	0	0	0	0	0	0	0	0	0	0	0	0	0	0	0
921	MPLWSSSTPSVGR	13	1403.69	F5GXJ2;Q96RD9-3;Q96RD9;A6NJE8;Q96RD9-4	F5GXJ2	yes	no	2	0.00023949	107.39	25923000	22409000	34468000	86136000	47674000	52528000	35052000	46395000	44985000	22316000	14453000	15205000	22364000	0	19420000	0	0	6785200	0	0	0	0	0	0	0	0	0	0	0	0	0	0	0	0	0	0	14083000	0	0
922	WSSSTPSVGR	10	1062.51	F5GXJ2;Q96RD9-3;Q96RD9;A6NJE8;Q96RD9-4	F5GXJ2	yes	no	2	0.010562	89.827	43858000	42478000	49099000	19761000	26244000	36774000	0	25472000	28222000	0	0	0	6244800	3160300	5930700	0	0	0	0	0	0	0	0	0	0	0	0	0	0	0	0	0	0	0	0	0	0	0	0
923	WSSSTPSVGRVS	12	1248.61	F5GXJ2;Q96RD9-3;Q96RD9;A6NJE8;Q96RD9-4	F5GXJ2	yes	no	2	0.00065035	114.72	64853000	58275000	64662000	30680000	36355000	8042700	59797000	52922000	60580000	15137000	7158500	4583100	10677000	0	16041000	0	0	0	1021200	989690	1094400	0	0	0	0	0	0	0	0	0	0	0	0	0	0	0	0	0	0
924	YRPGYSSSSTSAAMPH	16	1697.75	Q9C0B5-2;Q9C0B5;H0YEF4	Q9C0B5-2	yes	no	3	0.0063221	73.386	0	0	0	0	0	0	0	0	0	15140000	10751000	5843200	0	0	0	8213300	5481100	4793500	0	0	0	0	0	0	0	0	0	0	0	0	0	0	0	0	0	0	0	0	0
925	TPSSGAWGSAASLGRGP	17	1557.75	Q5FWE3;Q5FWE3-2	Q5FWE3	yes	no	2	5.9826e-11	147.64	0	0	0	0	0	8131300	0	0	0	25740000	12199000	12729000	80116000	82998000	81186000	57021000	41991000	36163000	0	0	0	0	0	0	0	0	0	0	0	0	0	0	0	0	0	0	0	0	0
926	TPSSGAWGSAASLGRGPQ	18	1685.81	Q5FWE3;Q5FWE3-2	Q5FWE3	yes	no	2	4.2516e-56	210.09	22387000	19367000	26948000	0	0	5811300	39045000	36499000	43933000	33557000	21466000	18351000	64528000	55938000	41904000	42971000	29152000	20063000	0	0	0	0	0	0	0	0	0	0	0	0	0	0	0	0	0	0	10309000	0	0
927	EPASPAASISRLSGEQ	16	1598.79	F5H831;O60353-2;O60353	F5H831	yes	no	2	0.00062341	94.007	24533000	33216000	48481000	12232000	15075000	14827000	39031000	53889000	39345000	52714000	30574000	31753000	17182000	20329000	11226000	18174000	17852000	13986000	0	0	0	0	0	0	0	0	0	0	0	0	0	0	0	0	0	0	0	0	0
928	DPEPGPGGGMAHG	13	1177.48	Q9H665-2;K7EL86;Q9H665	Q9H665-2	yes	no	2	0.0029208	85.355	22793000	18931000	17891000	4293800	4882700	3858000	8766600	8350500	10474000	3131800	2293100	0	16556000	15919000	16638000	9809400	2729200	3279900	0	0	0	0	0	0	0	0	0	0	0	0	0	0	0	0	0	0	0	0	0
929	DPEPGPGGGMAHGTT	15	1379.58	Q9H665-2;K7EL86;Q9H665	Q9H665-2	yes	no	2	0.0010358	91.62	13343000	10725000	9485500	3108000	3981700	0	0	0	0	0	1655600	0	0	0	0	4991600	4481900	0	0	0	0	0	0	0	0	0	0	0	0	0	0	0	0	0	0	0	0	0	0
930	DPEPGPGGGMAHGTTR	16	1535.68	Q9H665-2;K7EL86;Q9H665	Q9H665-2	yes	no	3	0.0016127	81.656	27662000	22312000	27185000	6490400	1384200	6974400	0	0	0	0	0	2142800	0	0	3489800	0	0	0	0	0	0	0	0	0	0	0	0	0	0	0	0	0	0	0	0	0	0	0	0
931	DPEPGPGGGMAHGTTRH	17	1672.74	Q9H665-2;K7EL86;Q9H665	Q9H665-2	yes	no	3,4	0.001203	74.778	41406000	48181000	41559000	6376800	8880600	4607000	0	0	2581200	1563800	0	0	0	0	0	0	0	0	0	0	0	0	0	0	0	0	0	0	0	0	0	0	0	0	0	0	0	0	1530900
932	DPSGAGVPRT	10	955.472	Q9Y5S1;J3QKR1	Q9Y5S1	yes	no	2	0.0042737	104.82	52851000	57014000	63858000	1833000	6837900	6154400	28087000	17589000	26963000	23265000	16902000	0	8380300	6956000	8027500	10822000	9249300	0	0	0	0	0	0	0	0	0	0	0	0	0	0	0	0	0	0	0	0	0	4633400
933	DPSGAGVPRTL	11	1068.56	Q9Y5S1;J3QKR1	Q9Y5S1	yes	no	2	0.0015769	120.57	68484000	74378000	71426000	22260000	16808000	18703000	44993000	37925000	36083000	0	0	26506000	58726000	67355000	60227000	80117000	69645000	67926000	0	0	0	0	0	0	0	0	0	0	0	0	0	0	0	0	0	0	0	0	0
934	DPSGAGVPRTLE	12	1197.6	Q9Y5S1;J3QKR1	Q9Y5S1	yes	no	2	0.014568	73.881	0	0	0	0	0	0	0	0	0	0	0	0	0	0	0	0	16564000	0	0	0	0	0	0	0	0	0	0	0	0	0	0	0	0	0	0	0	0	0	0
935	DPSGAGVPRTLENP	14	1408.69	Q9Y5S1;J3QKR1	Q9Y5S1	yes	no	2	1.7797e-30	190.27	49239000	48967000	0	52817000	23823000	5254400	53990000	59368000	55575000	66959000	34905000	41674000	120690000	121420000	117200000	131940000	124990000	104620000	0	0	0	0	0	0	0	0	0	0	0	0	0	0	0	0	0	0	0	0	0
936	EDPSGAGVPRTLENP	15	1537.74	Q9Y5S1;J3QKR1	Q9Y5S1	yes	no	2	2.2525e-17	161.04	122030000	113040000	99798000	98262000	69757000	75494000	103470000	120070000	113590000	117890000	79478000	59326000	135750000	134240000	150620000	179970000	147150000	139920000	0	0	0	0	0	0	0	0	0	0	0	0	0	0	0	0	0	0	0	0	0
937	EDPSGAGVPRTLENPV	16	1636.81	Q9Y5S1;J3QKR1	Q9Y5S1	yes	no	2	6.0235e-07	128.73	0	0	34767000	13743000	14892000	17965000	69444000	70490000	70352000	74112000	56642000	64311000	38141000	36438000	38325000	47159000	39211000	45856000	0	0	0	0	0	0	0	0	0	0	0	0	0	0	0	0	0	0	0	0	0
938	EDPSGAGVPRT	11	1084.51	Q9Y5S1;J3QKR1	Q9Y5S1	yes	no	2	0.010459	83.182	148290000	139840000	162840000	2490600	22738000	22127000	44782000	46541000	71516000	58562000	0	0	0	0	0	31738000	24144000	0	0	0	0	0	0	0	0	0	0	670130	0	0	0	0	0	0	0	0	0	0	0
939	EDPSGAGVPRTL	12	1197.6	Q9Y5S1;J3QKR1	Q9Y5S1	yes	no	2	0.0012219	105.13	230680000	223910000	212520000	12212000	0	47082000	143290000	105870000	113290000	147490000	7019000	74514000	105600000	102390000	101780000	22405000	139600000	16519000	0	0	0	0	0	0	0	0	0	0	0	0	0	0	0	0	0	0	0	0	0
940	EDPSGAGVPRTLE	13	1326.64	Q9Y5S1;J3QKR1	Q9Y5S1	yes	no	2	0.023215	58.32	0	0	0	0	0	17127000	0	0	0	9322800	10226000	6703600	29079000	24868000	30024000	47636000	35018000	33335000	0	0	0	0	0	0	0	0	0	0	0	0	0	0	0	0	0	0	0	0	0
941	EDPSGAGVPRTLEN	14	1440.68	Q9Y5S1;J3QKR1	Q9Y5S1	yes	no	2	2.5555e-05	121.56	29440000	0	14680000	7290300	6373300	7582700	12491000	0	13646000	21074000	14804000	11727000	17809000	17902000	0	26614000	13935000	18124000	0	0	0	0	0	0	0	0	0	0	0	0	0	0	0	0	0	0	0	0	0
942	SPSAGVPRASPEPP	14	1347.68	O75808	O75808	yes	yes	2	0.012649	64.104	0	0	0	0	0	0	0	0	4921400	9186900	0	3560600	0	0	0	6714500	5196900	7616300	0	0	0	0	0	0	0	0	0	0	0	0	0	0	0	0	0	0	0	0	0
943	SPSAGVPRASPEPPG	15	1404.7	O75808	O75808	yes	yes	2	6.7033e-08	142.45	20780000	33632000	27939000	11382000	20440000	21443000	20960000	19168000	21492000	26623000	0	12468000	18715000	0	20067000	27186000	23513000	25285000	0	0	0	0	0	0	0	0	0	0	0	0	0	0	0	0	0	0	0	0	0
944	ISLAVATSSPTLARTST	17	1674.92	Q96BZ4;F5H2B5;G3V3J8	Q96BZ4	yes	no	2	0.033262	46.249	0	0	0	0	0	0	0	0	0	0	0	4486600	13302000	7943100	8138400	0	7391300	7546800	0	0	0	0	0	0	0	0	0	0	0	0	0	0	0	0	0	0	0	0	0
945	IIGTSSVARAW	11	1159.63	P30825	P30825	yes	yes	2	0.035573	61.344	0	0	0	0	0	0	0	0	0	0	0	0	0	15122000	13867000	17335000	12730000	9987600	0	0	0	0	0	0	0	0	0	0	0	0	0	0	0	0	0	0	0	0	0
946	IIGTSSVARAWS	12	1246.67	P30825	P30825	yes	yes	2	0.00086775	108.56	0	0	0	0	0	0	51594000	63088000	53184000	61383000	47178000	32120000	71240000	73526000	62518000	60040000	50188000	47000000	0	0	0	0	0	0	3617400	0	0	0	7258600	5366100	0	0	0	0	0	0	0	0	0
947	IIGTSSVARAWSA	13	1317.7	P30825	P30825	yes	yes	2	0.0014416	91.62	0	0	0	0	0	0	0	16556000	12935000	0	8385200	0	24157000	22017000	28049000	18038000	14029000	15360000	0	0	0	0	0	0	0	20612000	0	0	7943400	0	0	0	0	26050000	9796000	0	0	0	0
948	IIGTSSVARAWSAT	14	1418.75	P30825	P30825	yes	yes	2	0.00079307	96.27	0	0	0	0	4606100	4650600	68197000	63946000	52200000	63119000	43256000	26448000	78677000	88039000	86759000	65082000	0	0	0	0	0	0	0	0	0	0	0	0	0	0	0	0	0	0	0	0	0	0	0
949	YIIGTSSVARAWSAT	15	1581.82	P30825	P30825	yes	yes	2	0.0015395	81.992	19779000	0	0	0	0	7373900	73758000	68612000	72474000	57655000	34163000	30093000	79656000	80969000	85939000	0	0	0	0	0	0	0	0	0	0	0	0	0	0	0	0	0	0	0	0	0	0	0	0
950	YIIGTSSVARAWS	13	1409.73	P30825	P30825	yes	yes	2	0.00058999	99.941	0	0	0	0	0	0	77818000	85030000	82849000	73660000	92931000	40406000	69928000	82817000	61298000	70035000	0	0	0	0	0	0	0	0	0	0	0	0	0	0	0	0	0	0	0	0	0	0	0
951	YIIGTSSVARAWSA	14	1480.77	P30825	P30825	yes	yes	2	0.0024796	78.814	0	0	0	0	0	0	19139000	26305000	26644000	18584000	6832300	9572800	19450000	24194000	25335000	15482000	11684000	8828500	0	0	0	0	0	0	0	0	0	0	0	0	0	0	0	0	0	0	0	0	0
952	SYIIGTSSVARA	12	1223.65	P30825	P30825	yes	yes	2	0.036184	56.205	0	0	0	0	0	0	11257000	16509000	14091000	13962000	9496000	5675200	4710400	2703100	0	0	0	0	0	0	0	0	0	0	0	0	0	0	0	0	0	0	0	0	0	0	0	0	0
953	SYIIGTSSVARAWS	14	1496.76	P30825	P30825	yes	yes	2	0.00085245	92.939	0	0	0	0	0	0	18944000	16933000	21700000	31463000	7936700	0	16371000	24242000	15902000	0	0	0	0	0	0	0	0	0	0	0	0	0	0	0	0	0	0	0	0	0	0	0	0
954	YIIGTSSVARA	11	1136.62	P30825	P30825	yes	yes	2	0.0081079	86.014	0	0	0	0	0	0	28789000	24741000	22236000	40472000	38374000	13456000	12286000	8840700	11031000	12286000	8680700	10589000	0	0	0	0	0	0	0	0	0	0	0	0	0	0	0	0	0	0	0	0	0
955	LVVLGSGGVGKSA	13	1142.67	F5H6R7;F5H004;F5GYB5;F5GX62;E7ESV4;P61224-3;F5H7Y6;P62834;P61224;F8WBC0;F5H4H0;F5GYH7;F5H077;F5GWU8;F5H491;F5H0B7;F5H500;P61224-2;P61224-4	F5H6R7	yes	no	2	0.010256	71.879	70627000	58501000	51816000	14969000	24238000	17403000	96702000	118510000	100550000	141040000	70325000	59187000	76565000	75377000	75143000	97619000	92549000	72978000	0	0	0	0	0	0	0	0	0	0	0	0	0	0	0	0	0	0	0	0	0
956	LVVVGAGGVGKSA	13	1112.66	G3V4K2;G3V5T7;P01112-2;P01116-2;P01116;P01112;P01111	G3V4K2	yes	no	2	0.002383	90.412	105980000	101790000	104500000	23182000	27346000	31091000	69963000	65616000	68504000	120170000	68754000	50751000	31843000	24107000	28651000	51122000	37054000	40182000	0	0	0	0	0	0	0	0	0	0	0	0	0	0	0	0	0	0	0	0	0
957	LVVVGAGGVGKSALT	15	1326.79	G3V4K2;G3V5T7;P01112-2;P01116-2;P01116;P01112;P01111	G3V4K2	yes	no	2	0.0057173	72.286	0	24128000	28365000	8442200	6385200	7871700	27145000	27253000	23614000	46038000	33586000	26949000	34794000	31079000	28159000	41977000	45515000	45415000	0	0	0	0	0	0	0	0	0	0	0	0	0	0	0	0	0	0	0	0	0
958	VIMVGSGGVGKSA	13	1160.62	C9JPE8;C9JYR1;H7C3P7;C9J6B1;C9JQB3;P11234;P11233;Q6ZS74;B4E040;F8WEQ6	C9JPE8	yes	no	2	0.0012767	96.464	378390000	238750000	339610000	75912000	70283000	160200000	348440000	371740000	352300000	571350000	379050000	218330000	148250000	149330000	145730000	212430000	244450000	204430000	0	0	0	0	0	0	0	0	0	0	0	0	0	0	0	0	0	0	0	0	0
959	VIMVGSGGVGKSAL	14	1273.71	C9JPE8;C9JYR1;H7C3P7;C9J6B1;C9JQB3;P11234;P11233;Q6ZS74;B4E040;F8WEQ6	C9JPE8	yes	no	2	0.0025939	82.925	8132900	0	0	0	0	0	4140800	7678600	3365300	0	0	0	26967000	21385000	25271000	8673100	11369000	0	0	0	0	0	0	0	0	0	0	0	0	4950400	0	0	0	0	5732400	0	0	0	0
960	VIMVGSGGVGKSALT	15	1374.75	C9JPE8;C9JYR1;H7C3P7;C9J6B1;C9JQB3;P11234;P11233;Q6ZS74;B4E040;F8WEQ6	C9JPE8	yes	no	2	3.3276e-05	127.07	102840000	83935000	100980000	22992000	18862000	20844000	108310000	104380000	93126000	181940000	98024000	82782000	117800000	128700000	114680000	170460000	119250000	99404000	0	0	0	0	0	0	0	0	0	41236000	0	0	0	0	0	0	11379000	0	0	0	0
961	ITGSAASISLAQ	12	1117.6	Q15365;H3BRU6;G3V0E8;F8VZX2;B4DXP5;Q15366-4;Q15366-5;F8VRH0	Q15365	no	no	2	0.0070435	80.758	0	0	0	0	0	0	32692000	0	31502000	25075000	16267000	19544000	15902000	20188000	14872000	0	0	0	0	0	0	0	0	0	0	0	0	0	0	0	0	0	0	0	0	0	0	0	0
962	IVASTASSVAL	11	1017.57	Q92537	Q92537	yes	yes	2	0.019584	73.233	0	0	0	0	0	0	22592000	20334000	26221000	0	0	0	30827000	36879000	27558000	23452000	0	22440000	0	0	0	0	0	0	0	0	0	0	0	0	0	0	0	0	0	0	0	0	0
963	VPTLSIVASTASSVA	15	1401.77	Q92537	Q92537	yes	yes	2	0.0033483	76.24	0	11748000	9174500	0	18962000	15995000	62611000	57205000	58224000	66626000	41096000	38536000	117980000	140240000	105940000	139770000	101430000	3327900	0	0	0	0	0	0	0	0	0	0	0	0	0	0	9037900	0	0	0	0	0	0
964	VVLVTGAGAGLGRAY	15	1402.79	P51659;E7ER27	P51659	yes	no	2	0.00093964	92.151	0	0	0	0	0	0	0	0	0	12836000	7649100	5078500	23128000	21336000	17754000	27850000	21570000	19712000	23123000	0	0	0	0	0	0	0	0	0	0	0	0	0	0	0	0	0	0	0	0
965	SVHVDSGASAITRES	15	1514.73	U3KQN9;Q9HCP0-2;U3KQA5;Q9HCP0;U3KQB3	U3KQN9	yes	no	3	0.0010011	88.706	0	0	0	0	0	0	6531300	9998200	0	12871000	0	4544800	17212000	17503000	0	0	0	0	0	0	0	0	0	0	0	0	0	0	0	0	0	0	0	0	0	0	0	0	0
966	PPPPATPGAGGLAVRTFVSH	20	1928.03	K7EJ25;K7ERI4;Q9UK23-3;K7EPH3;Q9UK23-2;Q9UK23	K7EJ25	yes	no	3	0.0015101	95.658	0	0	0	0	0	0	46498000	45618000	48843000	64036000	36794000	26967000	34301000	26388000	30980000	51355000	43859000	35173000	0	0	0	0	0	0	0	0	0	0	0	0	0	0	0	0	0	0	0	0	0
967	WPPPPATPGAGGLAVRTFVSH	21	2114.11	K7EJ25;K7ERI4;Q9UK23-3;K7EPH3;Q9UK23-2;Q9UK23	K7EJ25	yes	no	3	1.8295e-07	119.38	0	0	0	0	0	0	73363000	54123000	66413000	54313000	35604000	31899000	62599000	57499000	55999000	49734000	34914000	30227000	0	0	0	0	0	0	0	0	0	0	0	0	0	0	0	0	0	0	0	0	0
968	WPPPPATPGAGGLAVRTFV	19	1890.02	K7EJ25;K7ERI4;Q9UK23-3;K7EPH3;Q9UK23-2;Q9UK23	K7EJ25	yes	no	2	0.0010413	85.362	0	0	0	0	0	0	32898000	31678000	25817000	20602000	17108000	11984000	22021000	0	17632000	15577000	12925000	10928000	0	0	0	0	0	0	0	0	0	0	0	0	0	0	0	0	0	0	0	0	0
969	WPPPPATPGAGGLAVRTFVS	20	1977.05	K7EJ25;K7ERI4;Q9UK23-3;K7EPH3;Q9UK23-2;Q9UK23	K7EJ25	yes	no	2	0.00086494	99.092	0	0	0	0	0	0	0	0	0	0	3320900	0	33647000	31072000	32186000	23207000	16083000	0	0	0	0	0	0	0	0	0	0	0	0	0	0	0	0	0	0	0	0	0	0
970	GPGATAGGAEKSNVK	15	1342.68	P62820;B7Z8M7;E7END7;P62820-2;P62820-3;E7ETK2	P62820	yes	no	2,3	3.266e-18	171.81	0	175890000	153180000	20144000	2975200	30055000	59342000	47566000	50732000	51927000	25433000	17450000	4607900	5280900	6410700	9754500	7130800	5552600	0	0	0	0	0	0	0	0	0	0	0	0	0	0	0	0	0	0	0	0	0
971	GPGATAGGAEKSNVKI	16	1455.77	P62820;B7Z8M7;E7END7;P62820-2;P62820-3;E7ETK2	P62820	yes	no	3	0.0060296	66.436	28250000	30578000	21591000	4042000	4344700	4888900	0	0	0	0	0	0	0	0	0	10394000	7922600	7889200	0	0	0	0	0	0	0	0	0	0	0	0	0	0	0	0	0	0	0	0	0
972	MGPGATAGGAEKSN	14	1246.56	P62820;B7Z8M7;E7END7;P62820-2;P62820-3;E7ETK2	P62820	yes	no	2	0.0072143	73.245	7461600	9570500	7968800	0	0	0	5529000	6505100	7143500	2440300	0	0	0	0	0	1339700	1200100	0	0	0	0	0	0	0	0	190820	0	0	0	0	0	0	0	0	0	0	0	0	0
973	MGTSTGATANHGTSA	15	1362.58	F5H831;O60353-2;O60353	F5H831	yes	no	2	0.00094513	92.939	6826400	3355100	4435900	0	583000	616650	3402300	3900700	3594700	848110	0	0	0	0	526490	0	0	0	0	0	0	0	0	0	0	0	0	0	0	0	0	0	0	0	0	0	0	0	0
974	QPGPSGAPAQRATR	14	1392.72	Q86VR2;B3KR75;K7EQI9	Q86VR2	yes	no	2	0.002779	93.243	0	9184400	0	0	0	0	0	728880	0	24513000	18207000	9674700	645330	0	0	15942000	13507000	15532000	0	0	0	0	0	0	0	0	0	0	0	0	0	0	0	0	0	0	0	0	0
975	QPGPSGAPAQRATRG	15	1449.74	Q86VR2;B3KR75;K7EQI9	Q86VR2	yes	no	2	3.3404e-07	146.2	28606000	38707000	38052000	10095000	10936000	14506000	32328000	62328000	34952000	140590000	85377000	53559000	0	0	24264000	64118000	49985000	59685000	0	0	0	0	0	0	0	0	0	0	0	0	0	0	0	0	0	0	0	0	0
976	SQPGPSGAPAQRATRG	16	1536.78	Q86VR2;B3KR75;K7EQI9	Q86VR2	yes	no	3	0.00019206	111.64	0	94298000	0	3227700	3302400	6255300	3493700	31894000	17490000	17850000	14472000	12716000	0	1235400	1515900	10388000	9446600	9511000	0	0	0	0	0	0	0	0	0	0	0	0	0	0	0	0	0	0	0	0	0
977	SPAPGSPAQVKGQE	14	1351.67	A6NFY0;A8MTH1;Q00013-2;Q00013-3;Q00013	A6NFY0	yes	no	2	0.00044944	106.32	0	0	0	1621800	1938400	1617100	6340900	6526600	10029000	9436400	6122700	3063400	8944100	8996000	8823800	12820000	9489200	11163000	0	0	0	0	0	0	0	0	0	0	0	0	0	0	0	0	0	0	0	0	0
978	APPSALFAAAAAAAAA	16	1340.71	Q16676	Q16676	yes	yes	2	0.0025617	92.856	0	0	0	0	0	0	0	0	0	0	0	0	0	0	0	0	0	0	0	0	0	0	0	0	0	0	0	0	0	0	0	0	0	0	0	0	0	0	0
979	APPSALFAAAAAAAAAAA	18	1482.78	Q16676	Q16676	yes	yes	2	0.00017531	100.11	0	0	0	0	0	0	0	0	92198000	132110000	0	0	0	0	0	189500000	0	126490000	0	0	0	0	0	0	0	0	0	0	0	0	0	0	0	0	0	0	0	0	0
980	GPAGGSPPGIDPT	13	1121.54	Q9NX94;Q9NX94-2	Q9NX94	yes	no	2	0.028723	59.418	0	0	0	0	0	0	7457700	7078200	17250000	0	0	0	11483000	11479000	7510600	0	0	0	0	0	0	0	0	0	0	0	0	0	0	0	0	0	0	0	0	0	0	0	0
981	NPAPQIVQAASSAPALE	17	1662.86	H7C5F7;H0Y8A7;Q9NV92	H7C5F7	yes	no	2	3.6549e-05	115.68	0	0	0	7929200	9186100	12828000	27677000	20906000	29840000	35145000	29757000	27696000	26183000	25260000	22372000	32385000	28649000	23634000	0	0	0	0	0	0	0	0	0	0	0	0	0	0	0	0	0	0	0	0	0
982	NPAPQIVQAASSAPALET	18	1763.91	H7C5F7;H0Y8A7;Q9NV92	H7C5F7	yes	no	2,3	0.00053742	80.411	0	0	0	15181000	10677000	21236000	22915000	50300000	34113000	47277000	28923000	20418000	43184000	23729000	26013000	46228000	46749000	43767000	0	0	0	0	0	0	0	0	0	0	0	0	0	0	0	0	0	11362000	0	0	0
983	NPAPQIVQAASSAPALETD	19	1878.93	H7C5F7;H0Y8A7;Q9NV92	H7C5F7	yes	no	2	0.023863	49.537	0	0	0	0	0	0	0	25120000	22463000	27074000	23879000	17459000	0	0	0	0	0	0	0	0	0	0	0	0	0	0	0	0	0	0	0	0	0	0	0	0	0	0	0
984	PAPQIVQAASSAPALE	16	1548.81	H7C5F7;H0Y8A7;Q9NV92	H7C5F7	yes	no	2	0.00022944	109.83	0	0	22466000	0	0	17706000	23884000	19952000	23891000	27370000	17986000	14732000	38830000	41718000	40102000	48026000	36458000	35176000	0	0	0	0	0	0	0	0	0	0	0	0	0	0	0	0	0	0	0	0	0
985	PAPQIVQAASSAPALET	17	1649.86	H7C5F7;H0Y8A7;Q9NV92	H7C5F7	yes	no	2,3	0.00036798	87.863	0	0	0	0	0	0	12990000	15936000	11648000	12150000	5852000	4406800	22162000	18153000	20952000	81305000	62722000	63809000	0	0	0	0	0	0	0	0	0	0	0	0	0	0	0	0	0	0	0	0	0
986	RPPPPPPASVSPQAEP	16	1622.84	F8W914;Q9NQC3-2;Q9NQC3-5;Q9NQC3	F8W914	yes	no	2	0.069867	42.242	0	0	0	0	0	0	0	0	0	0	0	0	0	0	0	0	0	0	0	0	0	0	0	0	0	0	0	0	0	0	0	0	0	0	0	0	8680200	6526300	4806300
987	SPKAGKPSAAAASVSTQHG	19	1750.9	E5RJC4;Q68CP4-2;Q68CP4	E5RJC4	yes	no	3,4	0.00028573	105.21	39419000	39878000	8421800	3507200	3649700	6019900	1377200	1398400	1040300	7424800	6782700	3253000	0	6275700	9146100	20376000	18975000	15253000	0	0	0	0	0	0	0	0	0	0	0	0	0	0	0	0	0	0	0	0	0
988	AHASTSAMADRIN	13	1343.63	Q9UBR2	Q9UBR2	yes	yes	2,3	4.1011e-06	129.34	0	0	0	0	0	0	0	0	1174300	0	0	0	0	0	0	0	151660	0	0	0	0	0	0	0	0	0	0	0	0	0	0	0	0	0	0	0	40391000	40512000	35792000
989	AHASTSAMADRINIK	15	1584.8	Q9UBR2	Q9UBR2	yes	yes	3,4	3.2204e-43	204.94	0	0	0	6226700	0	0	0	11360000	0	0	0	0	0	0	0	0	835120	0	0	0	0	0	0	0	0	0	0	290720	0	0	0	0	0	0	0	0	150270000	170530000	142210000
990	AHASTSAMADRINIKR	16	1740.91	Q9UBR2	Q9UBR2	yes	yes	3,4,5	3.2568e-45	201.06	0	0	0	0	0	0	0	0	0	0	0	0	0	0	0	0	0	0	0	0	0	0	0	0	0	0	0	0	1154300	672840	0	0	0	1270400	1915200	1783300	67144000	72704000	57494000
991	ASTSAMADRIN	11	1135.53	Q9UBR2	Q9UBR2	yes	yes	2	0.055596	58.172	0	0	0	0	0	0	0	0	0	0	0	0	0	0	0	0	0	0	0	0	0	0	0	0	0	0	0	0	0	0	0	0	0	0	0	0	0	0	0
992	WAHASTSAMADRINIKR	17	1926.98	Q9UBR2	Q9UBR2	yes	yes	3,4,5	1.5895e-57	210.37	0	0	0	0	0	0	0	0	0	0	0	0	0	0	0	0	0	0	0	0	0	0	0	0	0	0	0	0	0	0	0	0	0	0	0	0	98597000	120670000	98098000
993	HASTSAMADRINIK	14	1513.77	Q9UBR2	Q9UBR2	yes	yes	3	0.020848	53.869	0	0	0	0	0	0	0	0	0	0	0	0	0	0	0	0	0	0	0	0	0	0	0	0	0	0	0	0	0	0	0	0	0	0	0	0	7602400	8670000	8136800
994	HASTSAMADRINIKR	15	1669.87	Q9UBR2	Q9UBR2	yes	yes	4	1.6671e-05	122.64	0	0	0	0	0	0	0	0	0	4582800	3037500	3009200	0	0	0	0	0	0	0	0	0	0	0	0	0	0	0	0	0	0	0	0	0	0	0	0	6651500	5622800	6331500
995	WAHASTSAMAD	11	1146.48	Q9UBR2	Q9UBR2	yes	yes	2	0.01974	70.056	0	0	0	0	0	0	0	0	0	0	0	0	9092700	8177600	8839600	2112000	0	0	0	0	0	0	0	0	0	0	0	0	0	0	0	0	0	0	0	0	0	0	0
996	WAHASTSAMADR	12	1302.58	Q9UBR2	Q9UBR2	yes	yes	2,3	0.00012813	130.1	9180900	0	8806900	0	3131400	0	7708400	6668400	9213200	5347300	4066800	0	13004000	9203700	11230000	17928000	14800000	14740000	0	0	0	0	0	382870	0	0	0	0	0	0	0	0	0	0	0	0	7222200	7086600	6267200
997	WAHASTSAMADRIN	14	1529.7	Q9UBR2	Q9UBR2	yes	yes	2,3	0.0004764	101.39	0	0	0	0	0	0	1856400	11859000	0	11894000	8623500	4555800	23419000	22882000	23942000	25585000	21985000	26576000	0	171470	0	0	0	0	0	0	0	0	0	0	0	0	0	0	0	0	74076000	77057000	83109000
998	WAHASTSAMADRINI	15	1642.79	Q9UBR2	Q9UBR2	yes	yes	3	0.024969	61.167	0	0	0	0	0	0	0	0	0	0	0	0	0	0	0	0	0	0	0	0	0	0	0	0	0	0	0	0	0	0	0	0	0	0	0	0	0	6090400	5190200
999	WAHASTSAMADRINIK	16	1770.88	Q9UBR2	Q9UBR2	yes	yes	3,4	1.405e-05	121.13	0	0	0	4375000	0	0	0	0	0	0	0	0	0	0	0	2978200	0	0	0	0	0	0	0	0	0	1411400	0	0	0	0	0	0	0	0	0	0	157720000	169750000	169600000
1000	GSCWAHASTSAMA	13	1278.51	Q9UBR2	Q9UBR2	yes	yes	2	0.0024781	85.813	0	0	0	0	0	0	0	2112800	0	0	0	0	22442000	28706000	29703000	21534000	15598000	19978000	0	0	0	0	0	0	0	0	0	0	0	0	0	0	0	0	0	0	0	0	0
1001	GSCWAHASTSAMAD	14	1393.54	Q9UBR2	Q9UBR2	yes	yes	2	0.00065059	105.65	0	0	0	6437800	2762200	0	5541300	5944400	7747900	8372600	6033600	2114600	82648000	69201000	92402000	73476000	60065000	56060000	0	0	0	0	0	0	0	0	0	0	0	0	0	0	0	0	0	0	0	0	0
1002	GSCWAHASTSAMADR	15	1549.64	Q9UBR2	Q9UBR2	yes	yes	2,3	1.1636e-12	154.13	126460000	153210000	129920000	53709000	35462000	42232000	61190000	50112000	50717000	19902000	11511000	29518000	240890000	240540000	242050000	245320000	206810000	190990000	0	0	0	0	0	0	0	0	0	0	0	0	0	0	0	0	0	0	4171100	6151500	7124100
1003	GSCWAHASTSAMADRIN	17	1776.77	Q9UBR2	Q9UBR2	yes	yes	2,3	9.587e-24	167.69	9546400	30067000	42682000	17926000	11412000	10949000	29275000	20463000	24403000	22161000	19021000	23696000	150490000	175610000	173450000	106180000	94456000	108180000	0	0	0	0	0	0	0	0	0	0	0	0	0	0	0	0	0	0	0	5870800	0
1004	ELSFGRGSTAPVG	13	1276.64	B7Z254;Q15084;F8WA83;B5MCQ5;Q15084-2	B7Z254	yes	no	2	0.0026264	84.892	0	0	0	21093000	27086000	40806000	147020000	164070000	145630000	151440000	81955000	67018000	17780000	18016000	13342000	0	0	12904000	0	0	0	0	0	0	0	0	0	0	0	0	0	0	0	0	0	0	0	5877300	0
1005	ELSFGRGSTAPVGGG	15	1390.68	B7Z254;Q15084;F8WA83;B5MCQ5;Q15084-2	B7Z254	yes	no	2	0.0029673	77.431	20446000	0	0	5685600	12566000	16386000	27663000	23344000	29584000	40056000	23018000	22520000	8984000	11957000	12282000	13764000	11622000	10538000	0	0	0	0	0	0	0	0	0	0	0	0	0	0	0	0	0	0	0	0	0
1006	LRELSFGRGSTAPVG	15	1545.83	B7Z254;Q15084;F8WA83;B5MCQ5;Q15084-2	B7Z254	yes	no	3	0.0025221	74.789	0	0	0	0	0	0	40428000	41776000	34868000	0	0	0	6002800	0	7450500	0	0	0	0	0	0	0	0	0	0	0	0	0	0	0	0	0	0	0	0	0	0	0	0
1007	RELSFGRGSTAPVG	14	1432.74	B7Z254;Q15084;F8WA83;B5MCQ5;Q15084-2	B7Z254	yes	no	3	0.003024	77.372	0	0	0	41057000	0	0	0	0	0	155890000	85296000	71351000	0	0	0	41689000	23865000	25043000	0	0	0	0	0	0	0	0	0	0	0	0	0	0	0	0	0	0	659540	0	0
1008	RPSGVPDRFSGSKSGTSASL	20	1992	P04208;P01700	P04208	yes	no	3	0.0022197	87.654	0	0	0	0	0	0	0	0	0	0	0	0	27722000	27325000	25430000	40166000	37968000	31750000	0	0	0	0	0	0	0	0	0	0	0	0	0	0	0	0	0	0	0	0	0
1009	VPDRFSGSKSGTSAS	15	1481.71	P04208;P01700;P01699	P04208	yes	no	3	0.014466	58.814	0	0	0	0	0	0	0	0	0	0	0	0	0	0	0	48193000	32176000	32757000	0	0	0	0	0	0	0	0	0	0	0	0	0	0	0	0	0	0	0	0	0
1010	VPDRFSGSKSGTSASL	16	1594.8	P04208;P01700;P01699	P04208	yes	no	3	0.019253	53.308	0	0	0	0	4884200	0	0	0	0	0	3601900	0	68961000	52816000	60319000	87758000	92315000	82642000	0	0	0	0	0	0	0	0	411980	0	0	0	0	0	0	0	0	0	0	0	0
1011	EVWTQRLHGGSAPLPQDRG	19	2103.06	Q92673	Q92673	yes	yes	3,4	3.6393e-05	80.316	36942000	49914000	0	0	5160800	0	11487000	27907000	11701000	50180000	9583300	19595000	16752000	17374000	16763000	64117000	51180000	38493000	0	0	0	0	0	0	0	0	0	0	0	0	0	0	0	0	0	0	0	0	0
1012	QRLHGGSAPLPQD	13	1374.7	Q92673	Q92673	yes	yes	2	0.014115	77.894	13644000	15180000	16311000	5180000	6904500	0	14382000	14408000	11449000	17072000	8976800	8016300	0	0	0	0	0	0	0	0	0	0	0	0	0	0	0	0	0	0	0	0	0	0	0	0	0	0	0
1013	TQRLHGGSAPLPQD	14	1475.75	Q92673	Q92673	yes	yes	2,3	4.7255e-06	128.22	166650000	163740000	157670000	22904000	30925000	36311000	46788000	43699000	71332000	70365000	55936000	30530000	6857400	4697500	5395000	12647000	10483000	11868000	0	0	0	0	0	0	0	0	0	0	0	0	0	0	0	0	0	0	0	0	0
1014	VWTQRLHGGSAPLPQD	16	1760.9	Q92673	Q92673	yes	yes	3	0.00063813	89.624	35236000	45296000	37625000	13042000	13147000	11882000	39681000	39077000	38359000	39268000	17727000	12060000	7153400	20386000	0	12330000	15557000	11864000	0	0	0	0	0	0	0	0	0	0	0	0	0	0	0	0	0	3863100	0	0	0
1015	WTQRLHGGSAPLPQD	15	1661.83	Q92673	Q92673	yes	yes	2,3	7.5778e-05	113.4	78845000	90314000	82132000	77054000	104670000	52663000	27994000	23935000	22069000	223650000	192340000	212320000	6103400	0	40450000	79758000	52869000	8661500	0	0	0	0	0	1991600	1401700	983300	0	0	0	0	0	0	0	0	0	0	3688600	2797400	0
1016	TQRLHGGSAPLPQ	13	1360.72	Q92673	Q92673	yes	yes	3	0.0010584	93.348	49641000	43932000	40634000	14929000	12453000	20108000	21954000	25460000	28539000	37332000	27419000	21165000	2541700	0	0	9228200	4324800	4623800	0	0	0	0	0	0	0	0	0	0	0	0	0	0	0	0	0	0	0	0	0
1017	WTQRLHGGSAPLPQ	14	1546.8	Q92673	Q92673	yes	yes	3	0.011042	60.55	33614000	39953000	28879000	9825300	11469000	6942700	34918000	30028000	31291000	45910000	21846000	20785000	0	0	0	0	0	0	0	0	0	0	0	0	0	0	0	0	0	0	0	0	0	0	0	0	0	0	0
1018	WTQRLHGGSAPLPQDRG	17	1874.95	Q92673	Q92673	yes	yes	3	0.00011696	100.46	27411000	22219000	32135000	3643400	0	0	7798900	5333500	0	7205900	8039100	2335700	0	0	2343200	0	0	3706300	0	0	0	0	0	0	0	0	0	0	0	0	0	0	0	0	0	0	0	0	0
1019	KVKAPPSVPR	10	1077.67	Q2MD47;Q8WV28-3;F5GXS1;Q8WV28-2;Q8WV28;K7EKR2	Q2MD47	yes	no	3	0.039482	64.82	0	0	0	0	0	0	0	0	0	0	0	0	0	0	0	0	0	0	0	0	0	0	0	0	0	0	0	0	0	0	0	0	0	0	0	0	0	0	0
1020	APSPPPPYPVTPGYPEPALHPGP	23	2334.17	I3L1P6;I3L1V1;I3L3X5;Q9NRY6	I3L1P6	yes	no	2,3	0.00022042	82.765	28601000	59745000	80547000	39084000	33718000	53710000	200970000	208710000	209740000	144900000	101790000	80623000	159040000	135020000	157700000	114610000	104600000	87998000	0	0	0	0	0	0	0	0	0	0	0	0	0	0	0	0	0	0	0	0	0
1021	APSPPPPYPVTPGYPEPALHPGPG	24	2391.19	I3L1P6;I3L1V1;I3L3X5;Q9NRY6	I3L1P6	yes	no	2,3	6.9855e-07	102.07	136310000	255600000	184830000	138980000	142190000	98951000	459930000	466970000	416550000	414220000	301400000	257270000	283460000	285480000	272810000	272070000	260750000	216490000	0	0	0	0	0	0	0	0	0	0	0	0	0	0	0	0	0	0	0	0	0
1022	PPPPYPVTPGYPEPALHPGP	20	2079.05	I3L1P6;I3L1V1;I3L3X5;Q9NRY6	I3L1P6	yes	no	2,3	0.014206	52.149	0	0	0	0	9909200	0	64498000	81522000	57546000	23673000	42687000	43444000	19426000	16698000	0	0	0	0	0	0	0	0	0	0	0	0	0	0	0	0	0	0	0	0	0	0	0	0	0
1023	PSPPPPYPVTPGYPEPALHPGP	22	2263.13	I3L1P6;I3L1V1;I3L3X5;Q9NRY6	I3L1P6	yes	no	2,3	0.0019974	64.249	27897000	0	0	41673000	30036000	21838000	124800000	115580000	99520000	94917000	59506000	39463000	52209000	58869000	56833000	165530000	81632000	66040000	0	0	0	0	0	0	0	0	0	0	0	0	0	0	0	0	0	0	0	0	0
1024	SPPPPYPVTPGYPEPALHPGP	21	2166.08	I3L1P6;I3L1V1;I3L3X5;Q9NRY6	I3L1P6	yes	no	2,3	0.00021492	98.817	88817000	20647000	80769000	2406900	48244000	58198000	169110000	162520000	156470000	173910000	137560000	113370000	183150000	168590000	183160000	182950000	143600000	136870000	0	0	0	0	0	0	0	0	0	0	0	0	0	0	0	0	0	0	0	0	0
1025	PSPPPPYPVTPGYPEPALHPGPG	23	2320.15	I3L1P6;I3L1V1;I3L3X5;Q9NRY6	I3L1P6	yes	no	2,3	0.00024616	76.301	33082000	23399000	71577000	0	0	11496000	59406000	76931000	56879000	336270000	65472000	241200000	121350000	27426000	122100000	200140000	169100000	137050000	0	0	0	0	0	0	0	0	0	0	0	0	0	0	0	0	0	0	0	0	0
1026	SPPPPYPVTPGYPEPALHPG	20	2069.03	I3L1P6;I3L1V1;I3L3X5;Q9NRY6	I3L1P6	yes	no	2,3	0.0034041	71.601	6398200	0	0	0	0	0	17724000	22983000	17501000	21440000	12515000	19547000	23814000	47740000	49147000	56756000	22125000	16325000	0	0	0	0	0	0	0	0	0	0	0	0	0	0	0	0	0	0	0	0	0
1027	SPPPPYPVTPGYPEPALHPGPG	22	2223.1	I3L1P6;I3L1V1;I3L3X5;Q9NRY6	I3L1P6	yes	no	2,3	5.9747e-05	102.89	0	0	32108000	16969000	16779000	19492000	137500000	140030000	114800000	150010000	93449000	98763000	150820000	172690000	183420000	172980000	138070000	152040000	0	0	0	0	0	0	0	0	0	0	0	0	0	0	0	0	0	0	0	0	0
1028	PPPYPVTPGYPEPALHPGPGQ	21	2167.07	I3L1P6;I3L1V1;I3L3X5;Q9NRY6	I3L1P6	yes	no	2	0.023964	58.024	0	0	0	0	0	0	0	0	0	0	0	0	0	0	0	0	0	0	0	0	0	0	0	0	0	0	0	0	0	0	0	0	0	0	0	0	0	0	0
1029	GPTFGIKGGAAGGGYS	16	1395.68	P11586;F5H2F4;G3V3L6	P11586	yes	no	2	0.00042588	105.53	61264000	48117000	42092000	38352000	21286000	23198000	36663000	37369000	35783000	86171000	51621000	41793000	25225000	56229000	28284000	60102000	44375000	42129000	0	0	0	0	0	0	0	0	0	0	0	0	0	0	0	0	0	0	0	0	0
1030	GPTPPVRGAASSPAAVS	17	1520.79	Q9Y6N7-4;Q9Y6N7-3;Q9Y6N7;Q9Y6N7-2;Q9Y6N7-6;Q9Y6N7-5;H7C545	Q9Y6N7-4	yes	no	2	0.0058284	63.31	0	0	0	0	0	0	9113800	7983100	9914900	13728000	9140400	4915600	8133200	12121000	15107000	18441000	14304000	18624000	0	0	0	0	0	0	0	0	0	0	0	0	0	0	0	0	0	0	0	0	0
1031	QPLRSAAGAAA	11	1011.55	P41273	P41273	yes	yes	2	0.011984	86.923	0	0	0	0	0	0	0	0	0	0	0	0	0	0	0	0	0	0	0	0	0	0	0	0	0	0	0	0	0	0	0	0	0	0	0	0	0	0	0
1032	QPLRSAAGAAALA	13	1195.67	P41273	P41273	yes	yes	2	0.00012679	117.86	204830000	185400000	223470000	127380000	85387000	87209000	196660000	188800000	187720000	213880000	141280000	126210000	99017000	105780000	114440000	54345000	95473000	48784000	0	0	0	0	0	0	11444000	0	0	2183200	0	0	0	0	0	0	0	11581000	0	0	0
1033	QPLRSAAGAAALAL	14	1308.75	P41273	P41273	yes	yes	2	0.00057598	104.24	30861000	46492000	51512000	11452000	11859000	6954200	47379000	16895000	36647000	52385000	33595000	24187000	52695000	23442000	35054000	67693000	51922000	53205000	0	0	0	0	0	0	0	0	0	0	0	0	0	0	0	0	0	0	0	0	0
1034	QPLRSAAGAAALALT	15	1409.8	P41273	P41273	yes	yes	2	1.7808e-07	138.35	191980000	221210000	173670000	105880000	74820000	65167000	188660000	187740000	157810000	202600000	151930000	126160000	126070000	129240000	127810000	134620000	123200000	123720000	0	0	0	0	0	0	0	0	0	0	7184100	0	0	0	0	6804100	0	0	0	0	0
1035	QPLRSAAGAAALALTV	16	1508.87	P41273	P41273	yes	yes	2	4.147e-11	149.3	92927000	108030000	118050000	44288000	32402000	34426000	67494000	63148000	68224000	83721000	69877000	77834000	153560000	162840000	175020000	223630000	169110000	174560000	0	0	0	0	0	0	0	0	0	0	0	0	0	0	0	0	0	0	0	0	0
1036	QPLRSAAGAAALALTVD	17	1623.89	P41273	P41273	yes	yes	2	7.799e-06	138.81	333050000	279620000	297990000	135050000	104750000	103940000	138330000	118390000	131240000	255140000	232000000	286120000	121450000	204280000	177290000	377070000	231720000	322880000	0	0	0	0	0	0	0	0	0	0	0	0	0	0	0	0	0	0	0	0	0
1037	SAAGAAALALTVD	13	1129.6	P41273	P41273	yes	yes	2	0.0089302	74.611	10777000	22266000	31551000	9808900	8552300	12421000	8653400	7537000	0	0	0	0	0	9515900	0	0	0	0	0	0	0	0	0	0	0	0	0	0	0	0	0	0	0	0	0	0	0	0	0
1038	IPLYPVRSAAAAAAN	15	1483.81	O43861-2;O43861;K7EJG1;B4DJ94;K7ERE0;K7EPH4	O43861-2	yes	no	2	0.00059866	101.2	38465000	0	34753000	6242400	10817000	12024000	28657000	27368000	25238000	61231000	40513000	21684000	33412000	40030000	35313000	65444000	51226000	42730000	0	0	0	0	0	0	0	0	0	0	0	0	0	0	0	0	0	0	0	0	0
1039	APSSSLPTSLTIHHP	15	1543.8	B7Z845;Q02413	B7Z845	yes	no	2	0.00099981	88.021	0	0	19471000	0	0	0	2491900	2350100	8044800	3683800	4914800	1128500	4892100	4203600	3924000	12054000	10655000	11898000	0	0	0	0	0	0	0	0	0	0	0	0	0	0	0	0	0	0	0	0	0
1040	SPSSLSASVGDRVT	14	1361.68	P01601;P01600;P04432;P80362;P04430;P01609;P01608;P01607;P01597;P01593;S4R394;P04431;P01594;P01610	P01601	no	no	2	9.4414e-13	156.24	27113000	33973000	30329000	8504500	17128000	10544000	26857000	20606000	26458000	29281000	17779000	15318000	17889000	21205000	18515000	22780000	25106000	16306000	0	0	0	0	0	0	0	0	0	0	0	0	0	0	0	0	0	0	0	0	0
1041	SPSTLSASVGDRVT	14	1375.69	P01602;P01598	P01602	yes	no	2	0.017533	59.709	0	0	0	0	0	0	0	0	0	0	0	0	0	0	4384600	7789600	7024500	4938400	0	0	0	0	0	0	0	0	0	0	0	0	0	0	0	0	0	0	0	0	0
1042	DPQGVTCGAATLSAER	16	1574.74	P29460	P29460	yes	yes	2	2.9813e-07	135.55	54008000	0	0	15329000	15071000	17184000	0	0	0	0	0	0	0	0	0	0	0	0	0	0	0	0	0	0	0	0	0	0	0	0	0	0	0	0	0	0	0	0	0
1043	DPQGVTCGAATLSAERV	17	1673.8	P29460	P29460	yes	yes	2	1.1065e-10	139.08	0	0	0	0	7270900	0	24254000	20167000	20015000	22636000	18431000	15745000	0	0	0	0	0	0	0	0	0	0	0	0	0	0	0	0	0	0	0	0	0	0	0	0	0	0	0
1044	EKPSSIPTDKL	11	1213.66	O00469;O00469-2;F8WEW3	O00469	yes	no	3	0.074511	50.786	0	0	0	0	0	0	0	0	0	0	0	0	0	0	0	0	0	0	0	0	0	0	0	0	0	0	0	0	0	0	0	0	0	0	0	0	0	0	0
1045	KPSSIPTDKL	10	1084.61	O00469;O00469-2;F8WEW3	O00469	yes	no	2,3	0.00067996	132.47	0	0	0	0	0	0	0	0	0	0	0	0	0	0	0	0	0	0	0	0	0	0	0	0	0	0	0	0	0	0	0	0	0	0	0	0	122340000	142250000	120110000
1046	KPSSIPTDKLL	11	1197.7	O00469;O00469-2;F8WEW3	O00469	yes	no	2	0.014607	73.951	0	0	0	0	0	0	0	0	0	0	0	0	0	0	0	0	0	0	0	0	0	0	0	0	0	0	0	0	0	0	0	0	0	0	0	0	9566800	11130000	8816000
1047	KPSSIPTDKLLVIT	14	1510.9	O00469;O00469-2;F8WEW3	O00469	yes	no	3	0.10686	48.527	0	0	0	0	0	0	0	0	0	0	0	0	0	0	0	0	0	0	0	0	0	0	0	0	0	0	0	0	0	0	0	0	0	0	0	0	0	0	0
1048	AAAIAYGLDKKVGAE	15	1475.8	P11142;E9PKE3;P11142-2;E9PN89;E9PI65	P11142	yes	no	3	0.026038	50.806	0	0	0	0	0	0	0	0	0	13035000	7974900	6119500	0	0	0	0	0	0	0	0	0	0	0	0	0	0	0	0	0	0	0	0	0	0	0	0	0	0	0
1049	EPTAAAIAYGLDKKVGAE	18	1802.94	P11142;E9PKE3;P11142-2;E9PN89;E9PI65	P11142	yes	no	3	0.0054413	59.585	35262000	40779000	49608000	17556000	13369000	12236000	38555000	36253000	43448000	77236000	44220000	43661000	66833000	62129000	67923000	111290000	81924000	85247000	0	0	0	0	0	0	0	0	0	0	0	0	0	0	0	0	0	0	0	0	0
1050	EPTAAAIAYGLDKK	14	1446.77	P11142;E9PKE3;P11142-2;P54652;E9PN89;E9PI65	P11142	yes	no	2,3	1.8299e-31	148.41	1542100000	1524300000	1574900000	394210000	495640000	554710000	1088100000	1077400000	1015400000	2083200000	998260000	842850000	642070000	737820000	756460000	1085600000	830180000	721440000	0	0	0	0	0	0	0	0	0	0	0	0	0	0	0	0	0	0	0	0	0
1051	EPTAAAIAYGLDKKV	15	1545.84	P11142;E9PKE3;P11142-2;E9PN89;E9PI65	P11142	yes	no	2,3	0.0029285	73.802	21979000	0	0	0	0	0	27387000	51122000	33407000	57826000	35312000	37691000	105670000	107720000	106330000	127430000	98357000	88650000	0	0	0	0	0	0	0	0	0	0	0	0	0	0	0	0	0	0	0	0	0
1052	EPTAAAIAYGLDKKVG	16	1602.86	P11142;E9PKE3;P11142-2;E9PN89;E9PI65	P11142	yes	no	3	0.0329	46.892	123040000	98562000	116250000	5955600	18179000	19129000	0	0	67457000	131260000	105460000	71046000	0	96508000	97738000	136040000	0	0	0	0	0	0	0	0	0	0	0	0	0	0	0	0	0	0	0	0	13308000	14973000	13284000
1053	EPTAAAIAYGLDKR	14	1474.78	P11021	P11021	yes	yes	2,3	1.0119e-12	153.32	106370000	97215000	100010000	47529000	24353000	51439000	153040000	160880000	138770000	289960000	182890000	118500000	83618000	83750000	90272000	135380000	106760000	89464000	0	0	0	0	0	0	0	0	0	0	0	0	0	0	0	0	0	0	0	0	0
1054	EPTAAAIAYGLDR	13	1346.68	P08107;P08107-2;E7EP94;P17066	P08107	no	no	2	2.5502e-33	163.51	111830000	113330000	115730000	51511000	22125000	49110000	0	120430000	116500000	175240000	119590000	2832400	80163000	80213000	80781000	0	0	0	0	0	0	0	0	0	0	0	0	0	0	0	0	0	0	0	0	0	0	0	0
1055	EPTAAALAYG	10	962.471	P38646	P38646	yes	yes	2	0.019586	76.064	0	0	0	0	0	3342500	16934000	0	16091000	7445800	0	0	13646000	16754000	21761000	0	0	0	0	0	0	0	0	0	0	0	0	0	0	0	0	0	0	0	0	0	0	0	0
1056	EPTAAALAYGL	11	1075.56	P38646	P38646	yes	yes	2	0.020278	70.056	0	0	0	0	0	0	0	0	0	0	0	0	56237000	63660000	61345000	0	0	0	0	0	0	0	0	0	0	0	0	0	0	0	0	0	0	0	0	0	0	0	0
1057	EPTAAALAYGLD	12	1190.58	P38646	P38646	yes	yes	2	0.027817	61.344	81114000	78967000	100220000	0	0	0	0	0	63717000	111570000	99511000	100310000	0	0	0	426480000	397600000	394790000	0	0	0	0	0	0	0	0	0	0	0	0	0	0	0	0	0	0	0	0	0
1058	EPTAAALAYGLDK	13	1318.68	P38646	P38646	yes	yes	2,3	9.4209e-06	124.51	342050000	369100000	310710000	287970000	214290000	267820000	609410000	656090000	625070000	857420000	562360000	427670000	817670000	460260000	482890000	524050000	385040000	398940000	4122100	4801200	0	0	0	0	0	0	0	0	0	0	0	0	0	0	0	0	0	0	0
1059	IINEPTAAAIAYGLDKKVG	19	1943.07	P11142;E9PKE3;P11142-2;E9PN89;E9PI65	P11142	yes	no	3	0.020381	49.188	49758000	56353000	43628000	12288000	15078000	9883000	81897000	76828000	58894000	119720000	75842000	62517000	64573000	82899000	72780000	110630000	97345000	79612000	0	0	0	0	0	0	0	0	0	0	0	0	0	0	0	0	0	0	0	0	0
1060	INEPTAAAIAYGLDKKVG	18	1829.99	P11142;E9PKE3;P11142-2;E9PN89;E9PI65	P11142	yes	no	3	0.0012481	68.625	51879000	0	56666000	4527500	8122900	10684000	38639000	52802000	37664000	81362000	45030000	41317000	46871000	49887000	45365000	51476000	3056900	0	0	0	0	0	0	0	0	0	0	0	0	0	0	0	0	0	0	0	0	0	0
1061	INEPTAAAIAYGLDKREGEKN	21	2259.15	P11021	P11021	yes	yes	4	0.001552	76.059	0	0	0	0	0	0	0	0	0	27137000	23060000	17825000	0	0	0	11043000	0	0	0	0	0	0	0	0	0	0	0	0	0	0	0	0	0	0	0	0	0	0	0
1062	NEPTAAAIAYGLDKK	15	1560.81	P11142;E9PKE3;P11142-2;P54652;E9PN89;E9PI65	P11142	yes	no	2,3	3.6368e-07	128.06	348990000	345010000	341100000	84734000	104710000	108060000	199390000	238940000	198310000	450000000	247320000	161760000	91591000	93167000	104370000	159370000	124290000	128260000	0	0	0	0	0	0	0	0	0	0	0	0	0	0	0	0	0	0	0	0	7856000
1063	NEPTAAAIAYGLDKR	15	1588.82	P11021	P11021	yes	yes	3	0.0010421	86.539	14852000	14629000	13611000	9749500	7294300	5334300	28876000	36641000	22350000	48030000	26553000	23196000	0	0	0	0	10910000	0	0	0	0	0	0	0	0	0	0	0	0	0	0	0	0	0	0	0	0	0	0
1064	NEPTAAAIAYGLDR	14	1460.73	P08107;P08107-2;E7EP94;P17066	P08107	no	no	2	0.011208	72.209	0	0	0	0	0	0	22185000	17943000	0	0	0	0	0	0	0	0	0	0	0	0	0	0	0	0	0	0	0	0	0	0	0	0	0	0	0	0	0	0	0
1065	NEPTAAALAYGLDK	14	1432.72	P38646	P38646	yes	yes	2	0.00042373	105.19	95341000	83451000	109050000	76759000	64990000	90948000	113330000	124590000	126610000	156440000	107300000	92555000	58800000	55499000	60865000	85501000	49489000	60556000	0	0	0	0	0	0	0	6743700	0	0	0	0	0	0	0	0	0	0	0	0	0
1066	IINEPTAAAIA	11	1082.6	P08107;P08107-2;E7EP94;P11142;E9PKE3;P11142-2;P54652;E9PN89;E9PI65;E9PLF4;E9PK54;P17066;P11021	P11142	no	no	2	0.035332	63.32	0	0	0	0	3974100	3748400	19533000	25169000	18242000	26745000	19371000	14024000	39163000	51382000	45186000	46336000	40194000	42934000	0	0	0	0	0	0	0	0	0	0	0	0	0	0	0	7274400	0	0	0	0	0
1067	IINEPTAAAIAYG	13	1302.68	P08107;P08107-2;E7EP94;P11142;E9PKE3;P11142-2;P54652;E9PN89;E9PI65;E9PLF4;E9PK54;P17066;P11021	P11142	no	no	2	0.021391	60.161	82921000	102540000	0	49509000	50748000	66715000	228840000	230210000	226610000	0	0	18467000	0	0	0	0	12079000	0	0	0	0	0	0	0	0	0	0	0	0	0	0	0	0	0	0	0	0	0	0
1068	IINEPTAAAIAYGL	14	1415.77	P08107;P08107-2;E7EP94;P11142;E9PKE3;P11142-2;P54652;E9PN89;E9PI65;E9PLF4;P17066;P11021	P11142	no	no	2	0.0010927	90.793	0	0	0	6342600	0	0	12404000	11493000	16479000	0	6582000	8196300	79797000	68831000	80855000	82193000	84794000	0	0	0	0	0	0	0	0	0	0	0	0	0	0	0	0	0	0	0	0	0	0
1069	IINEPTAAAIAYGLD	15	1530.79	P08107;P08107-2;E7EP94;P11142;E9PKE3;P11142-2;P54652;E9PN89;E9PI65;E9PLF4;P17066;P11021	P11142	no	no	2	0.0058362	67.102	92356000	109040000	91991000	0	0	3232100	161170000	167660000	174210000	119920000	93138000	97106000	425290000	513120000	487500000	558660000	479170000	544410000	0	0	0	0	0	0	0	0	0	0	0	0	6543400	0	0	9751800	0	5251300	0	0	0
1070	IINEPTAAAIAYGLDK	16	1658.89	P11142;E9PKE3;P11142-2;P54652;E9PN89;E9PI65;E9PLF4;P11021	P11142	no	no	2,3	0.00014664	110.56	203720000	332370000	160570000	228270000	100750000	117580000	601170000	578160000	534740000	590350000	453870000	346640000	82278000	527060000	636510000	698570000	593630000	511960000	0	0	0	0	0	0	0	0	0	0	0	0	0	0	0	0	0	0	0	0	0
1071	IINEPTAAAIAYGLDKK	17	1786.98	P11142;E9PKE3;P11142-2;P54652;E9PN89;E9PI65	P11142	yes	no	2,3	1.1562e-16	157.74	1536900000	1610000000	1808100000	857470000	987640000	597010000	1838200000	2366900000	1953300000	2549400000	1952200000	1586800000	1773300000	1860700000	1811900000	2460000000	2365500000	2886900000	0	0	0	0	0	0	0	0	0	0	0	0	0	0	0	0	0	0	0	0	0
1072	IINEPTAAAIAYGLDKKV	18	1886.05	P11142;E9PKE3;P11142-2;E9PN89;E9PI65	P11142	yes	no	3	0.00072355	74.808	103330000	106380000	108030000	37701000	26793000	32851000	103250000	105100000	102620000	151790000	107890000	88137000	297340000	279560000	317280000	403110000	339830000	379650000	0	0	0	0	0	0	0	0	0	0	0	0	0	0	0	0	0	0	0	0	0
1073	IINEPTAAAIAYGLDKR	17	1814.99	P11021	P11021	yes	yes	2,3	3.0065e-16	149.97	110150000	81051000	112390000	70010000	42603000	45721000	281540000	333970000	269750000	430040000	244080000	220750000	186050000	177430000	175950000	233470000	193630000	184830000	0	0	0	0	10471000	0	0	0	0	0	6494100	0	0	0	0	0	0	0	0	0	0
1074	IINEPTAAAIAYGLDR	16	1686.89	P08107;P08107-2;E7EP94;P17066	P08107	no	no	2,3	9.0039e-05	113.47	0	10135000	0	5035000	17668000	10080000	72423000	76371000	78860000	77037000	57273000	62012000	31686000	41726000	30033000	49391000	63477000	38290000	13653000	15961000	0	20817000	19575000	0	0	0	0	0	0	0	0	0	0	0	0	0	0	0	0
1075	EPTAAAIAYGLDKRE	15	1603.82	P11021	P11021	yes	yes	2,3	0.001413	82.663	13718000	32668000	27195000	9346000	0	0	45445000	49364000	35680000	69013000	71601000	45078000	0	0	0	21241000	16314000	19255000	0	0	0	0	0	0	0	0	0	0	0	0	0	0	0	0	0	0	0	0	0
1076	IINEPTAAAIAYGLDKRE	18	1944.03	P11021	P11021	yes	yes	3	7.2701e-08	127.97	27390000	41429000	0	17985000	14042000	14944000	156340000	190330000	145420000	216450000	168360000	142580000	32524000	43776000	35909000	72190000	50147000	36252000	0	0	0	0	0	0	0	0	0	0	0	0	0	0	0	0	0	0	0	0	0
1077	IINEPTAAAIAYGLDKREG	19	2001.05	P11021	P11021	yes	yes	3	0.00063823	92.474	0	0	0	0	0	0	35520000	34183000	30457000	54762000	26147000	27377000	0	7494300	0	0	0	6761300	0	0	0	0	0	0	0	0	0	0	0	0	0	0	0	0	0	0	0	0	0
1078	IINEPTAAAIAYGLDKREGEKN	22	2372.23	P11021	P11021	yes	yes	4	2.5548e-07	111.66	0	0	17458000	0	0	0	23151000	31615000	15125000	62282000	37994000	39135000	0	0	0	10173000	0	7214100	0	0	0	0	0	0	0	0	0	0	0	0	0	0	0	0	0	0	0	0	0
1079	INEPTAAAIAYGLDKRE	17	1830.95	P11021	P11021	yes	yes	3	5.0577e-07	123.92	64118000	40771000	53065000	18786000	27043000	18701000	114680000	114150000	117380000	147540000	113190000	86254000	22072000	23106000	26102000	39143000	25974000	25686000	0	0	0	0	0	0	0	0	0	0	0	0	0	0	0	0	0	0	0	0	0
1080	PTAAAIAYGLDKK	13	1317.73	P11142;E9PKE3;P11142-2;P54652;E9PN89;E9PI65	P11142	yes	no	2	1.1741e-30	147.7	0	0	0	3249800	0	0	0	0	0	0	0	0	0	0	0	325480000	0	0	0	0	0	0	0	0	0	0	0	0	0	0	0	0	0	0	0	0	0	0	0
1081	EPTAAAIAYGLDRT	14	1447.73	P08107;P08107-2;E7EP94	P08107	yes	no	2,3	8.0592e-05	115.91	18879000	0	24146000	3421600	2133700	0	69519000	73160000	83282000	89093000	64890000	40891000	8462200	29316000	11497000	87531000	73747000	60495000	0	0	0	0	0	0	0	0	0	0	0	0	0	0	0	0	0	0	21226000	22557000	48259000
1082	IINEPTAAAIAYGLDRT	17	1787.94	P08107;P08107-2;E7EP94	P08107	yes	no	2,3	0.00015262	99.044	20164000	0	54408000	0	0	0	102960000	128760000	115750000	81701000	70420000	72621000	82156000	107030000	89861000	68077000	61178000	72734000	0	0	0	0	0	0	0	0	0	0	0	0	7413800	0	0	0	0	0	0	0	0
1083	IINEPTAAAIAYGLDRTG	18	1844.96	P08107;P08107-2;E7EP94	P08107	yes	no	2	0.00052293	78.674	0	0	0	0	0	0	32203000	22370000	19717000	21160000	17937000	10477000	0	0	0	0	0	0	0	0	0	0	0	0	0	0	0	0	0	0	0	0	0	0	0	0	0	0	0
1084	INEPTAAAIAYGLDRT	16	1674.86	P08107;P08107-2;E7EP94	P08107	yes	no	2,3	3.6319e-17	161.8	90572000	74518000	75117000	42848000	0	0	226020000	226180000	223010000	289400000	152270000	94665000	129380000	127110000	147130000	47991000	28174000	0	0	0	0	0	0	0	0	0	0	0	0	0	0	0	0	0	0	0	0	0	0
1085	INEPTAAAIAYGLDKK	16	1673.9	P11142;E9PKE3;P11142-2;P54652;E9PN89;E9PI65	P11142	yes	no	2,3	4.0667e-24	166.62	3625500000	3778400000	4202000000	2248800000	2876600000	3183200000	3406800000	3507100000	3045100000	6021900000	3500000000	2283600000	143290000	156530000	2080800000	2514700000	1948900000	2026200000	0	6144900	0	0	6731000	0	0	22244000	20373000	23954000	20641000	16583000	0	0	0	37418000	27808000	27351000	0	0	0
1086	INEPTAAAIAYGLDKKV	17	1772.97	P11142;E9PKE3;P11142-2;E9PN89;E9PI65	P11142	yes	no	3	0.00026858	91.065	95934000	86309000	109440000	40155000	26717000	26019000	101350000	120300000	83366000	150550000	89100000	83383000	143660000	138300000	139530000	253370000	173050000	178450000	0	0	0	0	0	0	0	0	0	0	0	0	0	0	0	0	0	0	0	0	0
1087	INEPTAAAIAYGLDKR	16	1701.9	P11021	P11021	yes	yes	2,3	6.1522e-17	159.02	304010000	248220000	329160000	161120000	132880000	222830000	600470000	723910000	503570000	989020000	590860000	427690000	240130000	216060000	218030000	335060000	220990000	217700000	0	0	0	0	0	0	0	0	0	0	0	0	0	0	0	0	0	0	0	0	0
1088	INEPTAAAIAYGLDR	15	1573.81	P08107;P08107-2;E7EP94;P17066	P08107	no	no	2,3	1.1047e-17	163.8	174510000	232420000	271420000	208540000	72135000	76792000	299530000	314210000	289120000	314190000	194190000	184980000	103880000	102180000	97502000	136070000	90372000	82036000	0	0	0	0	0	0	0	0	0	0	0	0	0	0	0	0	0	0	0	0	0
1089	INEPTAAALAYG	12	1189.6	P38646	P38646	yes	yes	2	0.010092	73.655	127270000	104640000	106810000	106770000	17082000	93485000	203660000	245990000	235430000	227610000	151340000	152490000	252520000	279700000	280920000	323370000	288360000	263830000	0	1987100	2731600	0	0	0	0	0	0	0	0	0	0	0	0	0	0	0	0	0	0
1090	INEPTAAALAYGL	13	1302.68	P38646	P38646	yes	yes	2	0.0022203	86.911	0	0	0	5711700	0	7246300	16631000	15991000	12962000	13667000	17848000	10272000	86698000	80034000	72473000	72302000	72209000	87201000	0	0	0	0	0	0	0	0	0	0	0	0	0	0	0	0	0	0	0	15937000	10918000
1091	INEPTAAALAYGLD	14	1417.71	P38646	P38646	yes	yes	2	0.0016274	86.729	12939000	155140000	126580000	105980000	76013000	86158000	308060000	283140000	230260000	158030000	234260000	184820000	542040000	467500000	490850000	523750000	527240000	452490000	0	0	0	0	0	0	0	0	0	0	0	0	0	0	0	0	0	0	0	0	0
1092	INEPTAAALAYGLDK	15	1545.8	P38646	P38646	yes	yes	2,3	7.6975e-06	127.05	538720000	25413000	754770000	1131800000	631910000	609770000	1424000000	1570300000	1532300000	1609500000	1891500000	884020000	779770000	838240000	876850000	1118400000	940990000	764920000	0	0	0	0	53996000	0	0	0	0	0	0	0	0	0	0	0	0	0	0	0	0
1093	INEPTAAAIAYGLDRTG	17	1731.88	P08107;P08107-2;E7EP94	P08107	yes	no	2	0.00056098	81.854	0	0	0	0	0	0	13266000	15816000	35762000	26310000	19766000	19206000	10112000	0	34447000	41428000	46246000	31396000	0	0	0	0	0	0	0	0	0	0	0	0	0	0	0	0	0	0	0	0	0
1094	INEPTAAAMAYGLHK	15	1585.79	P48723	P48723	yes	yes	3	0.0025337	79.652	42193000	46969000	57583000	13869000	19421000	19736000	48089000	67602000	65092000	121310000	81880000	59858000	34427000	41228000	44413000	46466000	41748000	36868000	0	0	0	0	0	0	0	0	2829800	0	0	0	0	0	0	0	0	0	0	0	0
1095	VINEPTAAAMAYGLHK	16	1684.86	P48723	P48723	yes	yes	3	0.0059185	61.265	0	0	0	13586000	0	0	86431000	0	49401000	101560000	45421000	19639000	36333000	30379000	36981000	14241000	0	14060000	0	0	0	0	0	0	0	0	0	0	0	0	0	0	0	0	0	0	0	0	0
1096	APPGTPAIAWGEVPRHQL	18	1896	Q6UWB1	Q6UWB1	yes	yes	3	0.0059847	56.121	0	8288400	0	0	0	0	14258000	9097500	15031000	0	15009000	0	17318000	20754000	14102000	0	0	0	0	0	0	0	0	0	0	0	0	0	0	0	0	0	0	0	0	0	0	0	0
1097	ELVGSVGGAVTFPLK	15	1472.82	B4DPU4;Q9NQ25-3;Q9NQ25;B4DPY3;R4GND0;A8K3U1	B4DPU4	yes	no	2	0.014769	58.814	0	0	0	0	0	0	33596000	25290000	27698000	32559000	23084000	22247000	0	0	0	0	8478300	10506000	0	0	0	0	0	0	0	0	0	0	0	0	0	0	0	0	0	0	0	0	0
1098	ELVGSVGGAVTFPLKSKVK	19	1915.11	B4DPU4;Q9NQ25-3;Q9NQ25;B4DPY3;R4GND0;A8K3U1	B4DPU4	yes	no	4	0.00516	61.87	0	0	0	0	0	0	0	0	0	17903000	9833100	8532000	0	0	0	10166000	0	0	0	0	0	0	0	0	0	0	0	0	0	0	0	0	0	0	0	0	0	0	0
1099	LVGSVGGAVTFPLK	14	1343.78	B4DPU4;Q9NQ25-3;Q9NQ25;B4DPY3;R4GND0;A8K3U1	B4DPU4	yes	no	2	0.00026585	112.42	0	0	0	0	0	0	113570000	131240000	126770000	157540000	114680000	127240000	31791000	32699000	31316000	40995000	31064000	32277000	0	0	0	0	0	0	0	0	0	0	0	0	0	0	0	0	0	0	0	0	0
1100	SVGGAVTFPLK	11	1074.61	B4DPU4;Q9NQ25-3;Q9NQ25;B4DPY3;R4GND0;A8K3U1	B4DPU4	yes	no	2	0.014507	77.062	64333000	66472000	74831000	38629000	41896000	40753000	316450000	352550000	326460000	407120000	252980000	205130000	0	0	0	80149000	66901000	0	0	0	0	0	0	0	0	0	0	0	0	0	0	0	0	0	0	0	0	0	0
1101	VGSVGGAVTFPLK	13	1230.7	B4DPU4;Q9NQ25-3;Q9NQ25;B4DPY3;R4GND0;A8K3U1	B4DPU4	yes	no	2	1.4915e-05	122.46	153280000	161630000	205030000	103790000	95843000	135840000	709310000	825960000	745700000	1067200000	721730000	558910000	155670000	142000000	144930000	239600000	179310000	162630000	0	0	0	0	0	0	0	0	0	0	0	0	0	0	0	0	0	0	0	0	0
1102	GPVKELVGSVGGAVTFPLK	19	1854.06	B4DPU4;Q9NQ25-3;Q9NQ25;B4DPY3;R4GND0;A8K3U1	B4DPU4	yes	no	2	0.023206	50.358	0	0	0	0	0	0	0	8050700	0	15825000	6635000	0	0	8675800	0	9731300	0	0	0	0	0	0	0	0	0	0	0	0	0	0	0	0	0	0	0	0	0	0	0
1103	GPVKELVGSVGGAVTFPLKSK	21	2069.19	B4DPU4;Q9NQ25-3;Q9NQ25;B4DPY3;R4GND0;A8K3U1	B4DPU4	yes	no	3	0.014689	51.431	0	0	0	0	0	0	0	0	0	27298000	20676000	12794000	0	0	0	26454000	20143000	20557000	0	0	0	0	0	0	0	0	0	0	0	0	0	0	0	0	0	0	0	0	0
1104	LVGSVGGAVTFPLKSK	16	1558.91	B4DPU4;Q9NQ25-3;Q9NQ25;B4DPY3;R4GND0;A8K3U1	B4DPU4	yes	no	2,3	8.6499e-05	117	41322000	0	36819000	20135000	9792700	12353000	172020000	168170000	162640000	345910000	233000000	144120000	67904000	69796000	94695000	119490000	79494000	81700000	0	0	0	0	0	0	0	0	0	0	0	0	0	0	0	0	0	0	0	0	0
1105	LVGSVGGAVTFPLKSKV	17	1657.98	B4DPU4;Q9NQ25-3;Q9NQ25;B4DPY3;R4GND0;A8K3U1	B4DPU4	yes	no	3	0.0042103	64.588	0	0	0	0	0	0	0	0	0	22784000	17049000	12578000	38712000	48185000	34659000	75116000	61970000	67637000	0	0	0	0	0	0	0	0	0	0	0	0	0	0	0	0	0	0	0	0	0
1106	SVGGAVTFPLKSK	13	1289.73	B4DPU4;Q9NQ25-3;Q9NQ25;B4DPY3;R4GND0;A8K3U1	B4DPU4	yes	no	2,3	0.0010456	95.264	78584000	65943000	68858000	13647000	12168000	11111000	123400000	128930000	139880000	294850000	129200000	97495000	10192000	29261000	0	53279000	38846000	32712000	0	0	0	8543200	6676900	12751000	0	0	0	14764000	5165300	7074100	0	0	0	1686000	0	0	0	8398400	0
1107	VGSVGGAVTFPLKSK	15	1445.82	B4DPU4;Q9NQ25-3;Q9NQ25;B4DPY3;R4GND0;A8K3U1	B4DPU4	yes	no	2,3	3.286e-07	132.08	497690000	404280000	526870000	134440000	304740000	218140000	676720000	753130000	635220000	1220700000	630390000	521860000	254850000	286540000	279300000	476350000	347080000	269880000	0	0	0	0	0	0	0	0	1475200	0	0	0	0	0	0	0	0	0	0	0	0
1108	VGSVGGAVTFPLKS	14	1317.73	B4DPU4;Q9NQ25-3;Q9NQ25;B4DPY3;R4GND0;A8K3U1	B4DPU4	yes	no	2	0.0006686	101.75	135170000	107220000	135210000	153920000	113410000	109120000	294640000	345680000	308560000	385050000	224650000	182260000	244020000	239620000	266910000	350450000	275220000	251930000	0	0	0	0	0	0	0	0	0	0	7125100	12520000	0	0	0	0	0	6435400	0	0	0
1109	VGSVGGAVTFPLKSKV	16	1544.89	B4DPU4;Q9NQ25-3;Q9NQ25;B4DPY3;R4GND0;A8K3U1	B4DPU4	yes	no	3	0.0022278	78.326	54409000	40728000	0	17911000	8829400	14315000	29393000	31760000	24722000	0	31577000	0	0	0	0	0	0	0	0	0	0	0	0	0	0	0	0	0	0	0	0	0	0	0	0	0	0	0	0
1110	VGSVGGAVTFPLKSKVK	17	1672.99	B4DPU4;Q9NQ25-3;Q9NQ25;B4DPY3;R4GND0;A8K3U1	B4DPU4	yes	no	4	0.023206	50.966	0	0	18380000	0	0	0	0	0	0	10466000	8207900	5309200	6961400	7371200	8251900	13243000	10602000	7906600	0	0	0	0	0	0	0	0	0	0	0	0	0	0	0	0	0	0	0	0	0
1111	LRELLTTMGDRFTDE	15	1795.88	P19105;O14950;J3QRS3;P24844;P24844-2	P19105	yes	no	3	0.00037547	100.43	0	0	0	0	0	0	0	0	0	0	0	0	0	0	0	0	0	0	0	0	0	0	0	0	0	0	0	0	0	0	0	0	0	0	0	0	0	34323000	33869000
1112	YLRELLTTM	9	1138.61	P19105;O14950;J3QRS3	P19105	yes	no	2	0.03735	64.654	0	0	0	0	0	0	0	0	0	9357500	0	0	0	0	0	0	0	0	5341900	9070200	9087200	0	0	8778100	8178300	8168900	8072600	4212400	0	5133000	0	0	0	9070900	0	0	0	0	0
1113	HPSVVPGSIAFSLPQ	15	1534.81	I3L4Q9;I3L0L3;I3L0N3;P46459	I3L4Q9	yes	no	2	0.0010141	88.101	0	0	6292200	0	0	0	0	0	0	0	0	0	13555000	13611000	0	17146000	12200000	11407000	0	0	0	0	0	0	0	0	0	0	0	0	0	0	0	0	0	0	0	0	0
1114	THPSVVPGSIAFSLPQ	16	1635.86	I3L4Q9;I3L0L3;I3L0N3;P46459	I3L4Q9	yes	no	2	4.9226e-06	125.53	0	0	0	0	0	0	30320000	38000000	45058000	25187000	17667000	12325000	13946000	24589000	21074000	23108000	15239000	15754000	0	0	0	0	0	0	0	0	0	0	0	0	0	0	0	0	0	0	0	0	0
1115	TEQQAGASASMAVD	14	1364.59	Q63HN8;Q63HN8-4;Q63HN8-5;J3QTP8	Q63HN8	yes	no	2	0.0070834	84.297	0	0	0	0	0	0	0	1387900	0	11718000	10950000	7565500	0	0	0	4315200	2743900	3097800	0	0	0	0	0	0	0	0	0	0	0	0	0	0	0	0	0	0	0	0	0
1116	AEAAASALADADADL	15	1373.63	O43633;M0R1T5	O43633	yes	no	2	0.017562	59.227	0	0	0	0	0	0	0	0	0	0	0	0	0	0	0	0	0	0	0	0	0	0	0	0	0	0	0	0	0	0	0	0	0	0	0	0	9386200	12537000	13143000
1117	GKKAEAAASALADADADLE	19	1815.88	O43633;M0R1T5	O43633	yes	no	3	0.0043959	65.423	0	0	0	0	0	0	0	0	0	0	0	0	0	0	0	0	0	0	0	0	0	0	0	0	0	0	0	0	0	0	0	0	0	0	0	0	16620000	17622000	17968000
1118	KAEAAASALADADADL	16	1501.73	O43633;M0R1T5	O43633	yes	no	2	0.0015126	83.37	0	0	0	0	0	0	0	0	0	0	0	0	0	0	0	0	0	0	0	0	0	0	0	0	0	0	0	0	0	0	0	0	0	0	0	0	0	0	0
1119	KAEAAASALADADADLE	17	1630.77	O43633;M0R1T5	O43633	yes	no	2	0.013639	56.424	0	0	0	0	0	0	0	0	0	0	0	0	0	0	0	0	0	0	0	0	0	0	0	0	0	0	0	0	0	0	0	0	0	0	0	0	13486000	14824000	17395000
1120	ILWGEGSSAAIP	12	1199.62	Q99805	Q99805	yes	yes	2	0.0084965	76.228	4144100	17610000	12349000	17214000	18854000	5710700	33771000	28890000	40287000	12693000	20795000	14810000	23328000	27340000	20600000	22609000	25952000	17190000	0	0	0	0	0	0	0	0	0	0	0	0	0	0	0	0	0	0	0	0	0
1121	APGTGLGGDAHFDEDERWTDG	21	2201.93	P09237	P09237	yes	yes	3	0.0064455	56.719	0	0	0	0	0	0	0	0	0	0	0	0	0	0	0	0	0	0	0	0	0	0	0	0	14760000	14003000	13543000	0	0	0	0	0	3955200	33018000	32100000	30671000	16785000	14455000	8818200
1122	DLPASASLPAKAD	13	1254.65	P08195;P08195-4;P08195-3;F5GZS6;J3KPF3;P08195-2;F5GZI0	P08195	yes	no	2	0.0086992	72.031	36204000	33630000	33513000	0	13800000	9905500	31604000	28739000	28460000	45488000	25177000	23194000	50884000	44256000	55102000	72767000	45870000	39608000	0	0	1108200	0	0	0	0	0	0	0	0	0	0	0	0	0	0	0	0	0	0
1123	DLPASASLPAKADL	14	1367.73	P08195;P08195-4;P08195-3;F5GZS6;J3KPF3;P08195-2;F5GZI0	P08195	yes	no	2	0.00085988	95.854	0	69360000	37367000	9569200	33986000	0	96211000	109290000	99060000	106540000	75457000	59275000	0	0	85321000	101090000	82425000	79303000	0	0	0	0	0	0	0	0	0	0	0	0	0	0	0	0	0	0	0	0	0
1124	DLPASASLPAKADLL	15	1480.81	P08195;P08195-4;P08195-3;F5GZS6;J3KPF3;P08195-2;F5GZI0	P08195	yes	no	2	0.0077387	63.681	0	0	0	0	0	0	0	33621000	30165000	28078000	17652000	15281000	32433000	33760000	34027000	27798000	19733000	28519000	0	0	0	0	0	0	0	0	0	0	0	0	0	0	0	0	0	0	0	0	0
1125	LPASASLPAKAD	12	1139.62	P08195;P08195-4;P08195-3;F5GZS6;J3KPF3;P08195-2;F5GZI0	P08195	yes	no	2	0.00012553	103.14	0	0	0	0	0	0	0	0	0	0	0	0	0	0	0	138820000	0	0	0	0	0	0	0	0	0	0	0	2756500	0	0	0	0	0	0	0	0	0	0	0
1126	LPASASLPAKADL	13	1252.7	P08195;P08195-4;P08195-3;F5GZS6;J3KPF3;P08195-2;F5GZI0	P08195	yes	no	2	3.0448e-07	139.48	26236000	0	37915000	19918000	0	4988300	44123000	47479000	42609000	56972000	38498000	34943000	78749000	71787000	72485000	94590000	77755000	80439000	0	0	0	0	0	0	0	0	0	0	0	0	0	0	0	0	0	0	0	0	0
1127	RVSGGAALAAQQS	13	1214.64	Q9H3S1-2;Q5TCJ5;Q9H3S1	Q9H3S1-2	yes	no	2	0.0023621	88.101	44725000	89377000	47069000	8442300	11068000	10053000	10589000	9621400	16406000	17030000	12632000	0	5417600	6539800	5124800	9428200	0	0	0	0	0	0	0	0	0	0	0	0	0	0	0	0	0	0	0	0	0	0	0
1128	DAGAGIALNDH	11	1052.49	P04406;P04406-2;E7EUT5	P04406	yes	no	2	8.8767e-06	143.24	37535000	27462000	33532000	13813000	12279000	13882000	47380000	48601000	0	64532000	0	38110000	0	0	22035000	0	0	0	0	0	0	0	0	0	0	0	0	0	0	0	0	0	0	0	6588600	5526600	0	0	0
1129	DAGAGIALNDHFVK	14	1426.72	P04406;P04406-2;E7EUT5	P04406	yes	no	2,3	0.0022562	81.789	0	38156000	0	1535000	3047700	1548800	70550000	54272000	67994000	62882000	48578000	76670000	19769000	24055000	26341000	30683000	48270000	45962000	0	0	0	0	0	0	0	0	0	0	0	0	0	0	0	11562000	9849400	13060000	0	0	0
1130	DTHSSTFDAGAGIALNDHFVK	21	2202.03	P04406;P04406-2;E7EUT5	P04406	yes	no	3,4	7.6575e-05	102.39	0	0	0	0	0	0	176120000	91237000	55777000	189050000	142910000	118370000	10699000	13225000	10921000	39307000	31202000	28818000	0	0	0	0	0	0	0	0	0	0	0	0	0	0	0	0	0	0	0	0	0
1131	FDAGAGIALNDHFVK	15	1573.79	P04406;P04406-2;E7EUT5	P04406	yes	no	3	0.0022167	75.764	0	0	0	0	0	0	0	0	0	79574000	46236000	33888000	0	0	0	0	12695000	11151000	0	0	0	0	0	0	0	0	0	0	0	0	0	0	0	0	0	0	0	0	0
1132	SDTHSSTFDAGAGIALNDHFVK	22	2289.07	P04406;P04406-2;E7EUT5	P04406	yes	no	4	0.00061861	78.674	0	0	0	0	0	0	40872000	21129000	36028000	81634000	66870000	43983000	0	0	8875500	20015000	15312000	11491000	0	0	0	0	0	0	0	0	0	0	0	0	0	0	0	0	0	0	0	0	0
1133	STFDAGAGIALNDHFVK	17	1761.87	P04406;P04406-2;E7EUT5	P04406	yes	no	2,3	5.9185e-07	123.76	275490000	221680000	255200000	62068000	74725000	47766000	815980000	826290000	760930000	1607700000	1010700000	774220000	165090000	182640000	173030000	329600000	288070000	248440000	0	0	0	0	0	0	0	0	0	0	0	0	0	0	0	0	0	0	0	5019400	0
1134	TFDAGAGIALNDHFVK	16	1674.84	P04406;P04406-2;E7EUT5	P04406	yes	no	2,3	0.00026718	105.28	102780000	192700000	228780000	26837000	22649000	36514000	263010000	349860000	274730000	921420000	596510000	418000000	47259000	75810000	71503000	109790000	91277000	83602000	0	0	0	0	0	0	0	0	0	0	0	0	0	0	0	0	0	0	0	3397000	0
1135	FDAGAGIALNDHF	13	1346.63	P04406;P04406-2;E7EUT5	P04406	yes	no	2	0.029917	59.227	0	0	0	0	0	0	0	0	0	21330000	17864000	0	0	0	0	0	0	0	0	0	0	0	0	0	0	0	0	0	0	0	0	0	0	0	0	0	0	0	0
1136	FDAGAGIALNDHFV	14	1445.69	P04406;P04406-2;E7EUT5	P04406	yes	no	2	0.0091482	64.499	0	0	0	0	0	0	29581000	23769000	25045000	39000000	51115000	0	0	13067000	14286000	0	18175000	8217500	0	0	0	0	0	0	0	0	0	0	0	0	0	0	0	0	0	0	0	0	0
1137	STFDAGAGIALNDHFV	16	1633.77	P04406;P04406-2;E7EUT5	P04406	yes	no	2	5.0539e-05	119.77	81457000	123280000	28978000	50394000	27113000	19423000	126370000	114340000	126850000	167910000	160700000	128860000	65838000	66217000	74106000	110290000	102680000	92096000	0	0	0	0	0	0	0	0	0	0	0	0	0	0	0	0	0	0	0	0	0
1138	TFDAGAGIALNDHFV	15	1546.74	P04406;P04406-2;E7EUT5	P04406	yes	no	2	2.7318e-11	143.08	141640000	158710000	96426000	50929000	27041000	26397000	161300000	144380000	195180000	274590000	206600000	163950000	58652000	63169000	67717000	97529000	103170000	84106000	0	0	0	0	0	0	0	0	0	0	0	0	0	0	0	0	0	0	0	0	0
1139	HSSTFDAGAGIALNDHF	17	1758.8	P04406;P04406-2;E7EUT5	P04406	yes	no	3	4.5691e-05	110.9	0	0	0	0	0	0	19962000	19507000	18946000	33941000	29230000	24051000	0	0	0	12290000	8114700	8471900	0	0	0	0	0	0	0	0	0	0	0	0	0	0	0	0	0	0	0	0	0
1140	SDTHSSTFDAGAGIALNDHF	20	2061.9	P04406;P04406-2;E7EUT5	P04406	yes	no	3	0.0058791	61.096	0	0	0	0	0	0	16658000	0	0	23881000	19013000	18314000	0	0	0	9993300	8262800	7965400	0	0	0	0	0	0	0	0	0	0	0	0	0	0	0	0	0	0	0	0	0
1141	STFDAGAGIALNDHF	15	1534.71	P04406;P04406-2;E7EUT5	P04406	yes	no	2	3.0537e-07	130.78	0	27160000	19436000	17381000	5863100	13844000	45653000	36881000	40406000	90520000	75609000	79664000	19717000	22041000	18845000	39373000	40346000	45126000	0	0	0	0	0	0	0	0	0	0	0	0	0	0	0	0	0	0	0	0	0
1142	TFDAGAGIALNDHF	14	1447.67	P04406;P04406-2;E7EUT5	P04406	yes	no	2	6.0682e-17	164.22	59486000	0	21067000	25079000	10493000	11134000	40185000	40901000	40938000	96213000	63217000	69666000	0	0	0	0	0	0	0	0	0	0	0	0	0	0	0	0	0	0	0	0	0	0	0	0	0	0	0
1143	DFNSDTHSSTFDAGAGIALNDHFV	24	2537.11	P04406;P04406-2;E7EUT5	P04406	yes	no	3	0.0067073	50.271	0	0	0	0	0	0	0	17071000	16789000	15319000	24210000	0	0	0	0	0	0	0	0	0	0	0	0	0	0	0	0	0	0	0	0	0	0	34652000	0	19843000	0	0	0
1144	DTHSSTFDAGAGIALNDH	18	1827.8	P04406;P04406-2;E7EUT5	P04406	yes	no	2,3	2.1135e-261	358.31	57029000	90969000	90116000	121310000	93250000	143460000	289050000	256770000	283580000	647500000	400770000	352020000	44800000	54987000	50757000	156650000	148130000	112480000	0	0	0	0	0	0	0	0	0	0	0	0	0	0	0	0	0	0	0	0	0
1145	DTHSSTFDAGAGIALNDHF	19	1974.87	P04406;P04406-2;E7EUT5	P04406	yes	no	2,3	9.9929e-17	146.86	0	0	0	0	0	0	60383000	49215000	42457000	116460000	100950000	98893000	0	0	0	25155000	27918000	31831000	0	0	0	0	0	0	0	0	0	0	0	0	0	0	0	0	0	0	0	0	0
1146	DTHSSTFDAGAGIALNDHFV	20	2073.94	P04406;P04406-2;E7EUT5	P04406	yes	no	3	8.3042e-05	103.53	0	0	0	0	0	0	0	0	0	109250000	91714000	91538000	0	0	0	20349000	20886000	18588000	0	0	0	0	0	0	0	0	0	0	0	0	0	0	0	0	0	0	0	0	0
1147	FDAGAGIALNDH	12	1199.56	P04406;P04406-2;E7EUT5	P04406	yes	no	2	7.1483e-10	159.99	0	0	0	18765000	15279000	6146400	42662000	39823000	43431000	69189000	57974000	47763000	0	0	0	0	17773000	24999000	0	0	0	0	0	0	0	0	0	0	0	0	0	0	0	0	0	0	0	0	0
1148	HSSTFDAGAGIALNDH	16	1611.73	P04406;P04406-2;E7EUT5	P04406	yes	no	2,3	2.3351e-57	217.69	135170000	166770000	237580000	58958000	72083000	77528000	124230000	110670000	109350000	243210000	154670000	143110000	42094000	32433000	56016000	33557000	84254000	71983000	0	0	0	0	0	0	0	0	0	0	0	0	0	0	0	0	0	0	0	0	0
1149	SSTFDAGAGIALNDH	15	1474.67	P04406;P04406-2;E7EUT5	P04406	yes	no	2	1.3833e-07	138.21	18260000	0	0	22286000	24711000	41215000	46911000	40911000	44167000	81214000	63743000	56333000	19202000	0	0	22204000	22677000	25259000	0	0	0	0	0	0	0	0	0	0	0	0	0	0	0	0	0	0	0	0	0
1150	STFDAGAGIALNDH	14	1387.64	P04406;P04406-2;E7EUT5	P04406	yes	no	2	2.9637e-36	202.32	109930000	117630000	130240000	170880000	175710000	232210000	185410000	170670000	180930000	384630000	316790000	302010000	86996000	73595000	78630000	132550000	125700000	113370000	0	0	0	0	0	0	0	0	0	0	0	0	0	0	0	0	0	0	0	0	0
1151	TFDAGAGIALNDH	13	1300.6	P04406;P04406-2;E7EUT5	P04406	yes	no	2	6.5196e-39	213.63	126960000	94305000	146310000	166630000	92271000	166260000	192570000	197850000	181540000	434650000	322160000	258740000	63533000	63368000	58167000	99515000	95966000	99197000	0	0	0	0	0	0	0	0	0	0	0	0	0	0	0	0	0	0	0	0	0
1152	THSSTFDAGAGIALNDH	17	1712.78	P04406;P04406-2;E7EUT5	P04406	yes	no	3	0.0002444	94.007	0	0	0	0	0	0	0	0	0	27111000	45423000	42295000	0	0	0	0	0	11967000	0	0	0	0	0	0	0	0	0	0	0	0	0	0	0	0	0	0	0	0	0
1153	SDTHSSTFDAGAGIALNDH	19	1914.83	P04406;P04406-2;E7EUT5	P04406	yes	no	3	5.6949e-24	165.58	0	0	0	9534000	8431200	0	43214000	42811000	34882000	74883000	54548000	44835000	13380000	15505000	8530600	24695000	24840000	21546000	0	0	0	0	0	0	0	0	0	0	0	0	0	0	0	0	0	0	0	0	0
1154	KWNPTAGVAF	10	1089.56	P19387	P19387	yes	yes	2	0.0019517	98.044	0	0	0	0	0	0	0	15792000	11047000	25488000	16873000	14529000	0	0	0	0	0	0	0	0	0	0	0	0	0	0	0	0	0	0	0	0	0	0	0	0	0	0	0
1155	KHWEFDAPSPLPETTE	16	1882.87	Q30118;P01903	P01903	no	no	3	0.003355	64.04	0	0	0	0	0	0	0	0	0	0	0	0	0	0	0	0	0	9511000	13710000	11913000	12261000	0	0	0	0	6565300	7784600	0	0	0	13964000	8213800	9525500	13462000	8724500	15110000	0	0	0
1156	DRHMVRFDPGTSIK	14	1657.84	Q5SR47;P20023-2;P20023;P20023-4;P20023-3;C9J0D9	Q5SR47	yes	no	4	0.0097297	58.885	0	0	0	0	0	0	0	0	0	0	0	0	12590000	10907000	13421000	4252200	5298300	3444800	11055000	10438000	9813200	8439100	12497000	12760000	5712200	5555400	6608300	3426800	4261200	2221700	0	2093800	1713300	5705800	3763400	4463300	0	0	0
1157	SPFHFQPSAASLTANL	16	1686.84	Q9UKK3	Q9UKK3	yes	yes	2	0.06246	41.542	0	0	0	0	0	0	18478000	26120000	28108000	0	0	0	0	0	0	17787000	15998000	11639000	0	0	0	0	0	0	0	0	0	0	0	0	0	0	0	0	0	0	0	0	0
1158	DPRLYWQGGPALG	13	1428.71	P32970;B4DPR8	P32970	yes	no	2	0.0049013	74.78	69185000	40044000	48860000	20442000	0	0	0	0	0	78874000	66751000	52434000	104880000	0	100990000	107100000	102920000	104230000	0	0	0	0	0	0	0	0	0	0	70781000	0	0	0	0	0	137910000	0	0	0	0
1159	DPRLYWQGGPALGR	14	1584.82	P32970;B4DPR8	P32970	yes	no	2,3	0.0056784	68.277	104550000	93076000	96981000	30563000	57643000	31218000	36077000	40384000	55748000	78372000	51033000	40124000	45992000	48349000	52760000	93943000	81409000	76872000	0	0	0	0	0	0	0	0	0	0	0	0	0	0	0	0	0	0	11571000	0	0
1160	DPRLYWQGGPALGRS	15	1671.85	P32970;B4DPR8	P32970	yes	no	3	0.028568	45.438	0	0	0	0	1654400	0	0	0	0	0	0	0	0	0	0	74896000	68218000	54402000	0	0	0	0	0	0	0	0	0	0	0	0	0	0	0	0	0	0	0	0	0
1161	DPRLYWQGGPALGRSF	16	1818.92	P32970;B4DPR8	P32970	yes	no	2,3	0.00013471	91.657	643010000	632970000	718810000	225790000	186040000	183140000	529690000	578670000	559710000	909050000	738490000	545400000	882920000	822950000	864800000	1464500000	1127100000	1005200000	0	0	0	0	0	0	0	0	0	0	0	0	0	0	0	0	0	0	0	0	0
1162	DPRLYWQGGPALGRSFL	17	1932	P32970;B4DPR8	P32970	yes	no	3	0.0010332	70.802	19810000	0	57762000	20167000	14707000	27048000	84866000	93383000	79171000	90577000	76004000	73210000	92130000	74720000	79092000	126090000	109530000	91944000	0	0	0	0	0	0	0	0	5129900	0	0	0	0	0	0	0	10634000	0	0	4568700	0
1163	GPQQDPRLYWQGGPALGRSFL	21	2342.19	P32970;B4DPR8	P32970	yes	no	3	2.1415e-25	156.87	236530000	353360000	277400000	145660000	85627000	118410000	187410000	185560000	211430000	267420000	181930000	164800000	468810000	517830000	480440000	1059200000	683470000	594740000	0	0	0	0	0	0	0	0	0	0	0	0	0	0	0	0	0	0	0	0	0
1164	GPQQDPRLYWQGGPALGRSFLH	22	2479.25	P32970;B4DPR8	P32970	yes	no	4	0.0042831	51.876	0	0	0	0	0	0	20837000	0	0	0	0	0	0	0	0	86966000	73279000	62405000	0	0	0	0	0	0	0	0	0	0	0	0	0	0	0	0	0	0	0	0	0
1165	GPQQDPRLYWQGGPALGRSFLHGP	24	2633.33	P32970;B4DPR8	P32970	yes	no	4	4.5924e-06	76.693	0	0	0	0	0	0	0	0	0	0	0	0	43009000	42765000	43047000	88385000	80170000	53890000	0	0	0	0	0	0	0	0	0	0	0	0	0	0	0	0	0	0	0	0	0
1166	PRLYWQGGPALGRSF	15	1703.89	P32970;B4DPR8	P32970	yes	no	3	0.00055125	97.45	0	43991000	0	0	0	0	0	0	0	21201000	0	0	0	25762000	0	64852000	44976000	47153000	0	0	2840500	0	0	0	0	0	0	0	0	0	0	0	0	0	0	0	0	0	0
1167	PRLYWQGGPALGRSFL	16	1816.97	P32970;B4DPR8	P32970	yes	no	3	0.011135	52.862	0	0	0	0	0	0	0	0	0	0	0	0	0	0	0	17231000	13355000	12112000	0	0	0	0	0	0	0	0	0	0	0	0	0	0	0	0	0	0	0	0	0
1168	QDPRLYWQGGPALGRSF	17	1946.98	P32970;B4DPR8	P32970	yes	no	2,3	0.016409	61.957	0	0	0	0	0	0	16369000	20413000	16704000	18331000	17781000	16266000	18438000	29842000	30231000	59189000	58036000	25946000	0	0	0	0	0	0	0	0	0	0	0	0	0	0	0	0	0	0	0	0	0
1169	GPQQDPRLYWQGGPA	15	1668.8	P32970;B4DPR8	P32970	yes	no	2	0.0069869	65.374	0	0	0	0	0	0	0	0	0	0	0	0	0	0	0	0	0	0	0	0	0	0	0	0	0	0	0	0	0	0	0	0	0	0	0	0	0	0	0
1170	GPQQDPRLYWQGGPALG	17	1838.91	P32970;B4DPR8	P32970	yes	no	2,3	2.6529e-07	128.82	185930000	214880000	113890000	84760000	52643000	48143000	193480000	168110000	197720000	274780000	200960000	135460000	531020000	482990000	498940000	689420000	525100000	491080000	0	0	0	0	0	0	0	11383000	17241000	0	0	9774700	0	0	0	0	0	0	0	0	0
1171	GPQQDPRLYWQGGPALGR	18	1995.01	P32970;B4DPR8	P32970	yes	no	3	5.726e-44	194.19	0	0	0	85509000	0	46515000	0	74195000	61494000	143790000	111020000	74036000	193140000	200880000	194480000	354440000	293560000	279500000	0	0	0	0	0	0	0	0	0	0	0	0	0	0	0	0	0	0	0	0	0
1172	GPQQDPRLYWQGGPALGRS	19	2082.04	P32970;B4DPR8	P32970	yes	no	3	6.4385e-33	175.33	54456000	50202000	59423000	19561000	23783000	24013000	26443000	18363000	19679000	59106000	28722000	31231000	110130000	126550000	108420000	204880000	144830000	129410000	0	0	0	0	0	0	0	0	0	0	0	0	0	0	0	7151600	0	0	0	0	0
1173	GPQQDPRLYWQGGPALGRSF	20	2229.11	P32970;B4DPR8	P32970	yes	no	2,3	4.8561e-18	143.93	522670000	503520000	643710000	488740000	222440000	35619000	359870000	349740000	324210000	620230000	445200000	356940000	66684000	1271400000	1130200000	1961200000	1734400000	1492300000	0	0	0	0	0	0	0	0	0	0	0	0	0	0	0	0	0	0	0	0	0
1174	GGPALGRSFLHGP	13	1264.67	P32970;B4DPR8	P32970	yes	no	2	0.040106	53.448	0	0	0	0	0	0	0	0	0	0	6574400	0	0	0	0	24462000	19192000	19211000	0	0	0	0	0	0	0	0	0	0	8065100	0	0	0	0	0	3207500	10724000	0	0	0
1175	GGPALGRSFLHGPE	14	1393.71	P32970;B4DPR8	P32970	yes	no	2,3	0.0032259	77.894	87503000	170070000	140390000	18350000	17611000	18031000	60762000	87472000	80321000	133700000	73666000	57263000	64337000	63025000	64578000	93027000	97534000	54242000	0	0	0	0	0	0	0	0	0	0	0	0	0	0	0	0	0	0	0	0	0
1176	QGGPALGRSFLHGPE	15	1521.77	P32970;B4DPR8	P32970	yes	no	2	5.8015e-05	134	205690000	228770000	235720000	123860000	73384000	80571000	367440000	373810000	343600000	319910000	215250000	191220000	250930000	273370000	284830000	308450000	255440000	276450000	0	0	0	0	0	0	0	0	0	0	0	0	0	0	0	0	0	0	0	0	0
1177	QGGPALGRSFLHGPELD	17	1749.88	P32970;B4DPR8	P32970	yes	no	2	0.033577	58.712	0	0	0	0	0	0	38114000	0	0	0	0	0	0	0	0	0	3142000	15623000	0	0	0	0	0	0	0	0	0	0	0	0	0	0	0	0	0	0	0	0	0
1178	QGGPALGRSFLHGP	14	1392.73	P32970;B4DPR8	P32970	yes	no	2	4.046e-08	152.18	69580000	138880000	113810000	36839000	29781000	41965000	109790000	109290000	116610000	118320000	68597000	53925000	242640000	293580000	271960000	387220000	322420000	257230000	0	0	0	0	0	0	0	0	0	0	0	5267700	0	0	0	0	0	0	29092000	0	0
1179	KVTLTSEEEARLK	13	1502.83	P00338;P00338-3;P00338-4	P00338	yes	no	3	1.219e-07	138.89	0	0	0	0	0	0	0	0	0	0	0	0	0	0	0	0	0	0	0	0	174880	0	0	0	0	0	0	0	0	0	0	0	0	0	0	0	7329500	9039600	7410000
1180	LTSEEEARL	9	1046.52	P00338;P00338-3;P00338-4	P00338	yes	no	2	0.046141	61.78	0	0	0	0	0	0	0	0	0	0	0	0	0	0	0	0	0	0	0	0	0	0	0	0	0	0	0	0	0	0	0	0	0	0	0	0	0	0	0
1181	LTSEEEARLK	10	1174.62	P00338;P00338-3;P00338-4	P00338	yes	no	2,3	0.003135	104.22	0	0	0	0	0	0	0	389920	0	0	0	0	0	0	0	0	0	0	0	0	0	0	0	0	0	0	0	0	0	0	0	0	0	0	0	0	9131800	9831100	6983400
1182	VKVTLTSEEEARLK	14	1601.9	P00338;P00338-3;P00338-4	P00338	yes	no	3	1.1821e-05	122.64	0	0	0	0	0	0	0	0	0	0	0	0	0	0	0	2241200	0	0	0	0	0	3897100	3924200	3067600	0	0	0	0	0	0	0	0	0	0	0	0	5727700	8628000	9481300
1183	DKQREEYQPATPGLG	15	1687.82	Q9BVK6	Q9BVK6	yes	yes	2	0.0021789	73.386	0	0	0	0	0	0	8478900	7616000	13392000	31222000	26176000	9931700	0	0	0	5123700	5200500	4803200	0	0	0	0	0	0	0	0	0	0	0	0	0	0	0	0	0	0	0	0	0
1184	QREEYQPATPGLG	13	1444.69	Q9BVK6	Q9BVK6	yes	yes	2	1.6511e-15	167.71	70327000	86164000	79292000	59497000	48715000	59444000	119910000	120720000	114520000	187220000	153160000	127570000	54009000	43819000	45435000	87823000	69595000	84278000	0	0	0	0	0	0	0	0	0	0	0	0	0	0	0	0	0	0	0	0	0
1185	NRIEYEPGTGALAVFPN	17	1846.92	B4E3Q1;O94985-2;O94985;Q5SR54	B4E3Q1	yes	no	2	7.4678e-05	105.28	0	0	0	27326000	18359000	28614000	74770000	85028000	91168000	92448000	80496000	60382000	19658000	44319000	20033000	0	23065000	20961000	0	0	0	0	0	0	0	0	0	0	0	0	0	0	0	0	0	0	0	0	0
1186	RIEYEPGTGALAVFPN	16	1732.88	B4E3Q1;O94985-2;O94985;Q5SR54	B4E3Q1	yes	no	2	0.0027789	69.331	0	0	0	0	0	0	18219000	13846000	0	13061000	0	9419900	0	0	0	18222000	13830000	11552000	0	0	0	0	0	0	0	0	0	0	0	0	0	0	0	0	0	0	0	0	0
1187	RVDDFEAGAAAGAAPG	16	1473.68	Q13158	Q13158	yes	yes	2	0.0012081	86.777	0	0	0	0	0	0	0	0	0	34598000	33547000	20875000	0	0	0	44060000	30657000	0	0	0	0	0	0	0	0	0	0	0	0	0	0	0	0	0	0	0	0	0	0
1188	HFGISAATGGLADDH	15	1467.67	P49257	P49257	yes	yes	3	0.0040152	74.987	0	0	0	0	0	0	0	0	0	18550000	0	0	0	0	0	0	0	0	0	0	0	0	0	0	0	0	0	0	0	0	0	0	0	0	0	0	0	0	0
1189	HFGISAATGGLADDHDV	17	1681.77	P49257	P49257	yes	yes	3	0.00025508	94.09	0	0	0	0	0	0	0	0	3646300	28076000	17215000	17072000	0	0	0	0	0	0	0	0	0	0	0	0	0	0	0	0	0	0	0	0	0	0	0	0	0	0	0
1190	LRGVGAAATAVTQAL	15	1397.8	Q9Y490;Q5TCU6	Q9Y490	yes	no	2	0.002814	77.633	0	0	0	0	0	0	29107000	37579000	27634000	25214000	0	12989000	24966000	29995000	26575000	22398000	18770000	26615000	0	0	0	0	0	0	0	0	0	0	0	0	0	0	0	0	0	0	0	0	0
1191	KPGLDTYSLGGGGAARVR	18	1773.95	P54802	P54802	yes	yes	3	2.3089e-16	149.99	26383000	40391000	31918000	0	5861500	5967400	0	0	0	7860200	6847700	3942200	17060000	24430000	19765000	24993000	19065000	20866000	0	0	0	0	0	0	0	0	0	0	0	0	0	0	0	0	0	0	0	0	0
1192	TYSLGGGGAARVR	13	1263.67	P54802	P54802	yes	yes	3	0.00090895	98.156	0	13645000	19226000	1459700	2370100	2597500	0	2413700	0	9338600	0	0	8422700	8636200	10154000	19962000	16401000	12468000	0	0	0	0	0	0	0	0	0	0	0	0	0	0	0	0	0	0	1423000	1229800	1887000
1193	AEAKESGPTTY	11	1152.53	P04220;P01871-2;P01871	P01871-2	no	no	2	0.011954	79.201	0	0	0	0	0	0	0	0	0	0	0	0	0	0	0	0	0	0	0	0	0	0	0	0	0	0	0	0	0	0	0	0	0	0	0	0	0	0	0
1194	GKQVGSGVTTDQVQ	14	1402.71	P01871-2;P01871	P01871-2	yes	no	2	0.089081	42.317	0	0	0	0	0	0	0	0	0	0	0	0	0	0	0	0	0	0	0	0	0	0	0	0	0	0	0	0	0	0	0	0	0	0	0	0	0	0	0
1195	GKQVGSGVTTDQVQAEAKESGPT	23	2273.11	P01871-2;P01871	P01871-2	yes	no	3	0.010799	52.657	0	0	0	0	0	0	0	0	0	0	0	0	0	0	0	0	0	0	0	0	0	0	0	0	0	0	0	0	0	0	0	0	0	0	0	0	0	0	0
1196	KQVGSGVTTDQVQ	13	1345.68	P01871-2;P01871	P01871-2	yes	no	2	0.025079	56.569	0	0	0	0	0	0	0	0	0	0	0	0	0	0	0	0	0	0	0	0	0	0	0	0	0	0	0	0	0	0	0	0	0	0	0	0	0	0	0
1197	VGSGVTTDQVQ	11	1089.53	P01871-2;P01871	P01871-2	yes	no	2	0.016548	73.499	0	0	0	0	0	0	0	0	0	0	0	0	0	0	0	0	0	0	0	0	0	0	0	0	1275300	1801200	1481900	0	0	0	0	0	0	0	0	0	0	0	0
1198	GSGVTTDQVQAEAK	14	1389.67	P01871-2;P01871	P01871-2	yes	no	2	1.0835e-12	155.14	0	0	0	0	0	0	0	0	0	0	0	0	0	0	0	0	0	0	0	0	0	4112500	3725300	3014300	0	0	0	0	0	0	0	0	0	0	0	0	0	0	0
1199	GSGVTTDQVQAEAKE	15	1518.72	P01871-2;P01871	P01871-2	yes	no	2	6.9247e-08	139.64	0	0	0	0	0	0	0	0	0	0	0	0	0	0	0	0	0	0	0	0	0	0	0	0	0	0	0	0	0	0	0	0	0	0	0	0	0	0	0
1200	GSGVTTDQVQAEAKES	16	1605.75	P01871-2;P01871	P01871-2	yes	no	2	0.00024528	107.82	0	0	0	0	0	0	0	0	0	0	0	0	0	0	0	0	0	0	0	0	0	0	0	0	0	0	0	0	0	0	0	0	0	0	0	0	0	0	0
1201	GVTTDQVQAE	10	1046.49	P01871-2;P01871	P01871-2	yes	no	2	0.028861	70.056	0	0	0	0	0	0	0	0	0	0	0	0	0	0	0	0	0	0	0	0	0	0	0	0	0	0	0	0	0	0	0	0	0	0	0	0	0	0	0
1202	GVTTDQVQAEAK	12	1245.62	P01871-2;P01871	P01871-2	yes	no	2	1.8491e-16	169.65	6914400	5785400	5483100	4094200	0	0	3616600	2537600	4763300	0	3102000	1543600	2345600	2135200	2949400	6640400	0	3546000	0	0	0	0	0	0	0	0	0	0	0	0	0	0	0	0	0	0	0	0	0
1203	SGVTTDQVQAEAK	13	1332.65	P01871-2;P01871	P01871-2	yes	no	2	7.7481e-25	194.24	0	0	0	0	0	2922600	0	0	0	0	0	0	0	0	0	0	0	0	0	0	0	0	0	0	0	0	0	0	0	0	0	0	0	718960	1183600	1424600	0	0	0
1204	VGSGVTTDQVQAEAKES	17	1704.82	P01871-2;P01871	P01871-2	yes	no	2	6.0982e-33	183.36	0	0	0	0	0	0	0	0	0	0	0	0	0	0	0	0	0	0	0	0	0	0	0	0	0	0	0	0	0	0	0	0	0	0	0	0	0	0	0
1205	VGSGVTTDQVQAEAKESGP	19	1858.89	P01871-2;P01871	P01871-2	yes	no	2	0.0012009	82.01	0	0	0	0	0	0	11091000	9035000	12022000	14751000	10326000	7620600	8708600	5919500	0	10199000	7925200	7417000	0	0	0	0	0	0	0	0	0	0	0	0	0	0	0	0	0	0	0	0	0
1206	VGSGVTTDQVQAEAKESGPT	20	1959.94	P01871-2;P01871	P01871-2	yes	no	2,3	2.0921e-18	154.74	0	0	0	0	0	0	0	0	0	0	0	0	0	0	0	0	0	0	0	0	0	0	0	0	0	0	0	0	0	0	0	0	0	0	0	0	0	8088000	8205000
1207	VGSGVTTDQVQAE	13	1289.61	P01871-2;P01871	P01871-2	yes	no	2	0.00070412	100.93	0	0	0	3134700	0	0	0	0	0	0	0	0	0	0	0	0	0	0	0	0	0	0	0	0	0	0	0	0	0	0	0	0	0	0	0	0	0	0	0
1208	VGSGVTTDQVQAEAK	15	1488.74	P01871-2;P01871	P01871-2	yes	no	2	1.0457e-42	203.11	0	0	0	0	0	4753200	14079000	15524000	18777000	14463000	11024000	6683800	20168000	19556000	19325000	29653000	20893000	23938000	0	0	0	0	0	0	0	0	0	0	0	0	0	0	0	0	0	0	0	0	0
1209	VGSGVTTDQVQAEAKE	16	1617.78	P01871-2;P01871	P01871-2	yes	no	2,3	4.788e-34	190.11	0	0	0	0	0	0	0	0	0	0	0	0	0	0	0	0	0	2136100	0	0	0	0	0	0	0	0	0	0	0	0	0	0	0	0	0	0	0	0	0
1210	GVTTDQVQAEAKE	13	1374.66	P01871-2;P01871	P01871-2	yes	no	2,3	1.9174e-20	179.93	0	0	0	0	0	0	0	0	0	0	2458900	0	0	0	0	12975000	15103000	0	0	0	0	0	0	0	0	0	0	0	0	0	0	0	0	0	0	0	0	0	0
1211	GVTTDQVQAEAKES	14	1461.69	P01871-2;P01871	P01871-2	yes	no	2	9.6393e-05	115.06	0	0	0	0	0	0	0	0	0	0	0	0	0	0	0	4556600	0	0	0	0	0	0	0	0	0	0	0	0	0	0	0	0	0	0	0	0	0	0	0
1212	GVTTDQVQAEAKESG	15	1518.72	P01871-2;P01871	P01871-2	yes	no	2	0.0016297	82.651	0	0	0	0	0	0	0	0	0	0	0	0	0	0	0	0	0	0	0	0	0	0	0	0	0	0	0	0	0	0	0	0	0	0	0	0	0	0	0
1213	GVTTDQVQAEAKESGP	16	1615.77	P01871-2;P01871	P01871-2	yes	no	2	0.001729	78.69	0	0	0	0	0	0	0	0	0	0	0	0	0	0	0	0	0	0	0	0	0	0	0	0	0	0	0	0	0	0	0	0	0	0	0	0	0	0	0
1214	GVTTDQVQAEAKESGPT	17	1716.82	P01871-2;P01871	P01871-2	yes	no	2	4.6303e-34	189.81	0	0	0	0	0	0	0	0	0	0	0	0	0	0	0	0	0	0	0	0	0	0	0	0	0	0	0	0	1395600	0	0	0	0	0	0	0	0	0	0
1215	GVTTDQVQAEAKESGPTT	18	1817.86	P01871-2;P01871	P01871-2	yes	no	2	2.1952e-07	123.02	0	0	0	0	0	0	0	0	0	0	0	0	0	0	0	0	0	0	0	0	0	0	0	0	0	0	0	0	0	0	0	0	0	0	0	0	0	0	0
1216	SGVTTDQVQAEAKESGPTT	19	1904.9	P01871-2;P01871	P01871-2	yes	no	2	0.00016208	103.88	0	0	0	0	0	0	0	0	0	0	0	0	0	0	0	0	0	0	2485600	0	0	0	0	0	0	0	0	0	0	2059800	0	778550	0	0	0	0	0	0	0
1217	VTTDQVQAEAK	11	1188.6	P01871-2;P01871	P01871-2	yes	no	2	9.6573e-06	138.99	0	0	0	0	0	0	0	0	0	0	0	0	0	0	0	0	0	0	0	0	0	0	0	0	0	0	0	0	0	0	0	0	0	0	0	0	0	0	0
1218	VTTDQVQAEAKE	12	1317.64	P01871-2;P01871	P01871-2	yes	no	2	1.8139e-09	152.47	0	0	0	0	0	0	0	0	0	0	0	0	0	0	0	0	0	0	0	0	0	0	0	0	0	0	0	0	0	0	0	0	0	0	0	0	0	0	0
1219	VTTDQVQAEAKES	13	1404.67	P01871-2;P01871	P01871-2	yes	no	2	9.8722e-11	155.39	0	0	0	1876100	0	5220100	16891000	0	0	0	0	0	0	0	0	0	0	0	0	0	0	0	0	0	0	0	0	0	0	0	0	0	0	0	0	0	0	0	0
1220	VTTDQVQAEAKESGP	15	1558.75	P01871-2;P01871	P01871-2	yes	no	2	0.015107	56.514	0	0	0	0	0	0	3948400	3868200	8161700	5349400	6129400	2876000	4104000	4997400	3663400	10512000	8162800	7794600	0	0	0	0	0	0	0	0	0	0	0	0	0	0	0	0	0	0	0	0	0
1221	VTTDQVQAEAKESGPT	16	1659.8	P01871-2;P01871	P01871-2	yes	no	2,3	6.384e-17	159.83	0	0	0	0	0	0	0	0	0	0	0	0	0	0	0	0	0	0	0	0	0	0	0	0	0	0	0	0	0	0	0	0	0	0	0	0	0	0	0
1222	VTTDQVQAEAKESGPTT	17	1760.84	P01871-2;P01871	P01871-2	yes	no	2	0.00033667	87.138	0	0	0	0	0	0	0	0	0	0	0	0	0	0	0	0	0	0	0	0	0	0	0	0	0	0	0	0	0	0	0	0	0	0	0	0	0	0	0
1223	SGVTTDQVQAE	11	1133.52	P01871-2;P01871	P01871-2	yes	no	2	0.0042345	96.229	0	0	0	0	0	0	0	0	0	0	0	0	0	4048800	0	0	3601300	0	0	0	0	0	0	0	0	0	0	0	0	0	0	0	0	0	0	0	0	0	0
1224	SGVTTDQVQAEA	12	1204.56	P01871-2;P01871	P01871-2	yes	no	2	0.038453	56.205	0	0	0	0	0	0	0	0	0	0	0	0	0	0	0	0	0	0	0	0	0	0	0	0	0	0	0	0	0	0	0	0	0	0	0	0	0	0	0
1225	SGVTTDQVQAEAKE	14	1461.69	P01871-2;P01871	P01871-2	yes	no	2	2.6988e-23	179.46	0	0	0	0	0	0	0	0	0	0	0	0	0	0	0	0	0	0	0	0	0	0	0	0	0	0	0	0	0	0	0	0	0	0	0	0	0	0	0
1226	SGVTTDQVQAEAKES	15	1548.73	P01871-2;P01871	P01871-2	yes	no	2	9.1351e-12	150.76	0	0	0	1955800	5151900	4287500	0	24395000	0	0	0	0	0	0	0	0	0	0	0	0	0	0	0	0	0	0	0	0	0	0	0	0	0	0	0	0	0	0	0
1227	SGVTTDQVQAEAKESG	16	1605.75	P01871-2;P01871	P01871-2	yes	no	2	0.019557	52.862	0	0	0	0	0	0	0	0	0	0	0	0	0	0	0	0	0	0	0	0	0	0	0	0	0	0	0	0	0	0	0	0	0	0	0	0	0	0	0
1228	SGVTTDQVQAEAKESGP	17	1702.8	P01871-2;P01871	P01871-2	yes	no	2	0.016073	53.565	0	0	0	0	0	0	0	0	0	0	0	0	0	0	0	0	0	0	0	0	0	0	0	0	0	0	0	0	0	0	0	0	0	0	0	0	0	0	0
1229	SGVTTDQVQAEAKESGPT	18	1803.85	P01871-2;P01871	P01871-2	yes	no	2	6.0995e-24	170.09	0	0	0	0	0	0	0	0	0	0	0	0	0	0	0	0	0	0	0	0	0	0	0	0	0	0	0	0	0	0	0	0	0	0	0	0	0	0	0
1230	KTSQSVSGEEIDAMDVQ	17	1822.83	P98194-2;P98194-4;P98194;P98194-3;P98194-5;P98194-6;P98194-7;E7ERC6;H0Y9V7;P98194-8;H0Y9S7	P98194-2	yes	no	2	0.0037065	62.055	0	0	0	0	0	0	0	0	0	0	0	0	0	0	0	0	0	0	11899000	12595000	12840000	7868600	11368000	7214600	0	0	3549300	0	0	0	5631500	6998800	0	19357000	14924000	23690000	0	0	0
1231	SQSVSGEEIDAMDVQ	15	1593.68	P98194-2;P98194-4;P98194;P98194-3;P98194-5;P98194-6;P98194-7;E7ERC6;H0Y9V7;P98194-8;H0Y9S7	P98194-2	yes	no	2	0.021703	51.03	0	0	0	0	0	0	0	0	0	0	0	0	0	0	0	0	0	0	16574000	18191000	19036000	0	0	0	28765000	36444000	31486000	14581000	21019000	0	0	23718000	0	42276000	46608000	0	0	0	0
1232	TSQSVSGEEIDAMDVQ	16	1694.73	P98194-2;P98194-4;P98194;P98194-3;P98194-5;P98194-6;P98194-7;E7ERC6;H0Y9V7;P98194-8;H0Y9S7	P98194-2	yes	no	2	0.013724	54.237	0	0	0	0	0	0	0	0	0	0	0	0	0	0	0	0	0	0	17991000	22174000	16907000	0	0	0	0	21481000	23146000	0	0	0	22148000	15735000	22199000	33254000	35056000	24502000	0	0	0
1233	ASRDMAGAQAAA	12	1118.51	Q14126	Q14126	yes	yes	2	0.0098776	75.739	43205000	31668000	27982000	0	4452800	5432000	11877000	12859000	14077000	0	0	0	9175200	9425500	9761900	2502800	0	0	0	0	0	0	0	0	0	0	0	0	0	0	0	0	0	0	0	0	0	0	0
1234	ASRDMAGAQAAAVA	14	1288.62	Q14126	Q14126	yes	yes	2	0.0075703	71.506	130120000	119440000	110940000	5786200	22080000	23980000	39263000	37601000	58647000	40135000	26477000	13846000	136790000	153500000	136000000	71849000	2284500	0	0	0	512390	2442200	2356100	2609500	0	990850	0	0	0	0	0	0	0	0	0	0	0	0	0
1235	ASRDMAGAQAAAVAL	15	1401.7	Q14126	Q14126	yes	yes	2	0.014613	60.631	0	0	0	0	0	4769100	22434000	22887000	20137000	0	0	6026500	59326000	59263000	54338000	0	0	0	0	0	0	0	0	0	0	0	0	3381600	0	0	0	0	0	0	0	0	0	0	0
1236	ASRDMAGAQAAAVALN	16	1515.75	Q14126	Q14126	yes	yes	2	0.0017005	81.346	0	35997000	44692000	22743000	15435000	17992000	38655000	35889000	36239000	95520000	63293000	42685000	64897000	58922000	65533000	73126000	53594000	59785000	0	0	0	0	0	0	0	0	0	0	0	0	0	0	0	0	0	0	0	0	0
1237	GASRDMAGAQAAAVALN	17	1572.77	Q14126	Q14126	yes	yes	2	0.013276	71.601	0	0	0	0	0	0	0	0	0	0	9605800	8539000	0	0	0	16345000	14152000	12040000	0	0	0	0	0	0	0	0	0	0	0	0	0	0	0	0	0	0	0	0	0
1238	GASRDMAGAQAAAVA	15	1345.64	Q14126	Q14126	yes	yes	2	0.010009	65.219	25743000	16473000	0	0	0	9379400	0	0	0	0	9220700	0	37719000	37232000	34282000	23387000	20788000	20217000	0	0	634620	0	0	0	0	625820	0	0	0	0	0	0	0	0	0	0	0	0	0
1239	DIVMTQSPLSLPV	13	1398.74	P01617;P06309	P01617	yes	no	2	0.044225	49.448	0	0	0	0	0	0	0	0	0	0	0	0	0	0	0	0	0	0	0	0	0	0	0	0	8230900	0	0	0	0	0	0	0	0	0	0	0	79615000	62045000	75155000
1240	DIVMTQSPLSLPVTP	15	1596.84	P01617;P06309	P01617	yes	no	2	1.8697e-05	124.51	17106000	63580000	8096100	0	12357000	37057000	4113500	0	0	30936000	39945000	12429000	0	0	20322000	27071000	30335000	13170000	0	0	0	22782000	0	10592000	0	0	8330400	11029000	0	0	0	0	0	0	0	0	878920000	812430000	859340000
1241	DIVMTQSPLSLPVTPG	16	1653.86	P01617;P06309	P01617	yes	no	2	0.0010702	89.624	0	11770000	0	5422000	0	0	0	0	0	45791000	0	0	0	0	0	0	2725200	0	0	0	0	8877900	0	0	0	0	0	9780400	16010000	9761500	0	0	0	0	0	0	291300000	269020000	275920000
1242	DIVMTQSPLSLPVTPGEP	18	1879.96	P01617;P06309	P01617	yes	no	2	0.0045625	59.728	0	0	0	0	0	0	0	0	0	0	0	0	0	0	0	0	0	0	0	0	0	0	0	0	0	0	0	0	0	0	0	0	0	0	0	0	18257000	19270000	20623000
1243	DIVMTQSPLSLPVTPGEPA	19	1951	P01617;P06309	P01617	yes	no	2	0.0054722	74.147	0	0	0	0	0	0	0	0	0	0	0	0	0	0	0	0	0	0	0	0	0	0	0	0	0	0	0	0	0	0	0	0	0	0	0	0	124230000	124990000	121010000
1244	IVMTQSPLSLPVTP	14	1481.82	P01617;P06309	P01617	yes	no	2	0.017815	70.563	0	0	0	0	0	0	0	0	0	0	0	0	0	0	0	0	0	0	0	0	0	0	0	0	0	0	0	0	0	0	0	0	0	0	0	0	0	0	0
1245	TQSPLSLPVTPGEP	14	1421.74	P01617;P06309;P01616	P01617	yes	no	2	0.022843	54.556	0	0	0	0	0	0	0	0	0	0	0	0	0	0	0	0	0	0	0	0	0	0	0	0	0	0	0	0	0	0	0	0	0	0	0	0	51183000	46643000	42785000
1246	TQSPLSLPVTPGEPA	15	1492.78	P01617;P06309;P01616	P01617	yes	no	2	0.32058	41.743	0	0	0	0	0	0	0	0	0	0	0	0	0	0	0	0	0	0	0	0	0	0	0	0	0	0	0	0	0	0	0	0	0	0	0	0	0	94703000	0
1247	GITPGQAAAIAS	12	1055.56	F5GWZ3;Q96D31-2;Q96D31	F5GWZ3	yes	no	2	0.01397	72.531	38155000	36192000	29590000	45873000	29393000	27923000	49115000	53171000	45238000	41153000	27659000	23569000	51763000	47734000	48125000	61780000	49463000	46332000	0	0	0	0	0	0	0	0	0	0	0	0	0	0	0	0	0	0	0	0	0
1248	LPVTPGEPASIS	12	1166.62	P01617;P06309;P01616;P01614	P01617	yes	no	2	0.0011853	106.35	761900000	747650000	729470000	228770000	213290000	62442000	0	15594000	0	0	0	0	0	0	0	7453200	0	0	0	0	0	0	0	0	0	0	0	0	0	0	0	0	0	0	0	0	0	0	0
1249	SLPVTPGEPASIS	13	1253.65	P01617;P06309;P01616;P01614	P01617	yes	no	2	0.0049448	78.903	95673000	98215000	105460000	62887000	47202000	22533000	0	0	0	0	0	0	0	0	0	0	0	0	0	0	0	0	0	0	0	0	0	0	0	0	0	0	0	0	0	0	0	0	0
1250	SPLSLPVTPGEPASIS	16	1550.82	P01617;P06309;P01616	P01617	yes	no	2	0.0018383	79.267	72816000	88382000	84007000	36422000	35302000	33371000	0	0	0	0	0	0	0	0	0	0	0	0	0	0	0	0	0	0	0	0	0	0	0	0	0	0	0	0	0	0	0	0	0
1251	ITPGQAAAIASTTIMVP	17	1640.88	F5GWZ3;Q96D31-2;Q96D31	F5GWZ3	yes	no	2	0.037615	46.156	0	0	0	0	0	6472300	0	23367000	19712000	0	5131800	0	0	0	22275000	0	4512200	0	0	0	0	0	0	0	0	0	0	0	0	0	0	0	0	0	0	0	0	0	0
1252	TPGQAAAIASTT	12	1087.55	F5GWZ3;Q96D31-2;Q96D31	F5GWZ3	yes	no	2	0.020738	67.879	14448000	0	0	0	2936800	0	11467000	10031000	11908000	10812000	2803400	3249900	40418000	45804000	35629000	26343000	22999000	0	0	0	0	0	0	0	0	0	0	0	0	0	0	0	0	0	0	0	0	0	0
1253	TPGQAAAIASTTI	13	1200.63	F5GWZ3;Q96D31-2;Q96D31	F5GWZ3	yes	no	2	0.024925	60.157	0	0	0	0	0	0	0	0	0	0	0	0	0	0	0	49419000	45125000	47407000	0	0	0	0	0	0	0	0	0	0	0	0	0	0	0	0	0	0	0	0	0
1254	TPGQAAAIASTTIM	14	1331.68	F5GWZ3;Q96D31-2;Q96D31	F5GWZ3	yes	no	2	0.0086404	68.972	0	0	0	15460000	4289200	5939000	64796000	0	0	43278000	42839000	31745000	191340000	199340000	206650000	179640000	0	0	0	0	2210200	0	0	0	0	0	0	0	0	0	0	0	0	0	0	0	0	0	0
1255	TPGQAAAIASTTIMVP	16	1527.8	F5GWZ3;Q96D31-2;Q96D31	F5GWZ3	yes	no	2	0.0012607	85.006	37914000	39915000	55689000	20204000	18223000	21180000	59304000	53464000	51985000	42374000	47151000	33336000	100780000	115280000	105680000	103150000	76590000	78311000	0	0	0	0	0	0	0	0	0	0	0	0	0	0	0	0	0	0	8850800	0	0
1256	DPGGSVPSGEASAAFE	16	1476.64	E7EPY1;E7ET96;Q15025-2;Q15025;E7EW68;E7EWG2	E7EPY1	yes	no	2	1.715e-05	127.79	19216000	21287000	0	19389000	10289000	22563000	20199000	19520000	23761000	22665000	32205000	14274000	37431000	35203000	39964000	42322000	36197000	30715000	0	0	0	0	0	0	4415300	5307500	0	0	0	0	0	0	0	0	0	8058600	0	0	0
1257	DPGGSVPSGEASAAFER	17	1632.74	E7EPY1;E7ET96;Q15025-2;Q15025;E7EW68;E7EWG2	E7EPY1	yes	no	2,3	8.0784e-33	182.72	194700000	172560000	150150000	151990000	123240000	166760000	446740000	347910000	405130000	395700000	252020000	200580000	0	131000000	134390000	142620000	124450000	114240000	0	0	0	0	0	0	0	0	0	0	0	0	0	0	0	1688000	0	0	0	0	0
1258	DPGGSVPSGEASAAFERL	18	1745.82	E7EPY1;E7ET96;Q15025-2;Q15025;E7EW68;E7EWG2	E7EPY1	yes	no	2	1.1554e-08	130.27	0	0	0	0	0	0	84640000	79440000	98652000	65493000	47378000	41310000	61657000	52828000	47896000	49757000	45241000	0	0	0	0	0	0	0	0	0	0	0	0	0	0	0	0	0	0	0	0	0	0
1259	GGSVPSGEASAAFER	15	1420.66	E7EPY1;E7ET96;Q15025-2;Q15025;E7EW68;E7EWG2	E7EPY1	yes	no	2	0.00092281	92.265	30337000	18747000	37137000	10844000	12721000	6214600	37069000	36371000	35561000	42890000	17991000	17261000	0	9679700	9458500	20668000	10945000	8016400	0	0	0	0	0	0	1172400	1556600	1760100	0	0	0	0	0	0	0	0	0	0	0	0
1260	SPEPASLPAEDIS	13	1311.62	D6RC15;O60749;D6RBT1	D6RC15	yes	no	2	0.01742	62.705	0	0	0	0	0	0	0	0	0	0	0	0	0	0	0	0	0	0	0	0	0	0	0	0	5114000	0	0	0	0	0	0	0	0	0	0	0	20159000	18359000	22111000
1261	SPEPASLPAEDISA	14	1382.66	D6RC15;O60749;D6RBT1	D6RC15	yes	no	2	0.020949	56.938	0	0	0	0	0	0	0	0	0	0	0	0	0	0	0	0	0	0	0	0	0	0	0	0	0	0	0	0	0	0	0	0	0	0	0	0	30369000	23418000	24879000
1262	SPSSPEPASLPAEDISA	17	1653.77	D6RC15;O60749;D6RBT1	D6RC15	yes	no	2	0.061573	43.592	0	0	0	0	0	0	0	0	13265000	0	0	0	0	0	0	0	0	0	0	0	0	0	0	0	0	0	0	0	0	0	0	0	0	0	10126000	8989100	0	23549000	29434000
1263	SPSSPEPASLPAEDIS	16	1582.74	D6RC15;O60749;D6RBT1	D6RC15	yes	no	2	0.075931	42.52	0	0	0	0	0	0	0	0	0	0	0	0	0	0	0	0	0	0	0	0	0	0	0	0	0	0	0	0	0	0	0	0	0	0	0	0	0	0	0
1264	GEPCYIRDSGVAPTDPGPE	19	1958.87	E9PM19;P29597;E9PPF2;H0YE41	E9PM19	yes	no	2	0.00093315	86.488	0	21284000	0	16235000	9361400	13267000	18849000	15807000	24375000	27089000	26850000	18288000	25266000	25964000	26972000	24400000	21759000	21737000	0	0	0	0	0	0	0	0	0	0	0	0	0	0	0	0	0	0	0	0	0
1265	SKGLAAAEPTAN	12	1128.58	Q15758	Q15758	yes	yes	2	0.021863	73.881	0	0	0	0	0	2512400	0	0	0	0	0	0	0	0	0	0	0	0	0	0	0	0	0	0	0	0	0	0	0	0	0	0	0	0	0	0	0	0	0
1266	SKGLAAAEPTANGGL	15	1355.7	Q15758	Q15758	yes	yes	2	0.025622	53.981	0	27000000	21569000	3169600	5103600	0	0	17182000	0	20961000	10855000	8359400	0	14915000	12134000	0	14041000	0	0	0	0	0	0	0	0	0	0	0	0	0	0	0	0	0	0	0	0	0	0
1267	EHRGSEASPALPG	13	1306.63	O14836;O14836-2;E7ER05	O14836	yes	no	2	0.034801	53.448	7866200	6314100	8052500	0	0	0	0	0	2330000	0	0	0	0	0	0	1637700	1753200	0	5803200	6121000	7107500	0	0	0	0	0	0	0	0	0	0	0	0	0	0	0	0	0	0
1268	GLEHRGSEASPALPG	15	1476.73	O14836;O14836-2;E7ER05	O14836	yes	no	2,3	0.00091957	91.024	255040000	179620000	226690000	58687000	46928000	52447000	80637000	97500000	91133000	195260000	119200000	61699000	46614000	31764000	36030000	52960000	50709000	53914000	0	0	0	0	0	0	0	0	0	0	0	0	0	0	0	889820	0	0	0	0	0
1269	QGLEHRGSEASPALPG	16	1604.79	O14836;O14836-2;E7ER05	O14836	yes	no	2	0.00046254	113.65	85476000	90639000	76065000	31477000	34574000	39292000	0	0	161400000	145980000	106630000	88202000	0	0	0	101180000	64074000	52868000	0	0	0	0	0	0	0	0	0	0	0	0	0	0	0	0	0	0	0	0	0
1270	QGLEHRGSEASPALPGLK	18	1845.97	O14836;O14836-2;E7ER05	O14836	yes	no	3	6.2398e-05	116.6	41705000	66550000	51323000	8043500	10083000	5759400	53948000	0	48540000	104450000	69248000	53769000	0	19595000	28458000	0	0	0	0	0	0	0	0	0	0	0	0	0	0	0	0	0	0	0	0	0	0	0	0
1271	GLEHRGSEASPAL	13	1322.66	O14836;O14836-2;E7ER05	O14836	yes	no	3	0.0049788	77.185	23260000	19121000	13634000	3244400	4915100	3090800	10447000	7916600	0	19451000	11484000	6515200	2330000	0	0	1316500	2962900	1871600	1790000	1282000	1444900	0	0	0	1770500	2191100	2711000	2401500	1496500	1489900	1033800	0	970860	3441800	5657600	4160400	0	0	0
1272	GLEHRGSEASPALP	14	1419.71	O14836;O14836-2;E7ER05	O14836	yes	no	2,3	0.0060111	71.558	64172000	70119000	21340000	10977000	11494000	4911100	0	19380000	20342000	74725000	42833000	21794000	0	0	0	23736000	19895000	10931000	1186800	1909600	1346200	3566700	4495200	3286400	3863900	0	4309200	1636500	1361900	563910	751980	0	0	0	0	0	2807000	3359100	1907500
1273	QGLEHRGSEASPALP	15	1547.77	O14836;O14836-2;E7ER05	O14836	yes	no	2	0.00098178	102.5	0	17566000	0	20615000	13037000	24099000	63367000	60385000	66277000	72309000	33493000	34736000	0	0	0	23847000	19573000	16854000	0	0	0	0	0	0	4881800	6926200	9044700	2816100	0	0	0	0	0	0	0	0	0	0	0
1274	QGLEHRGSEASPA	13	1337.63	O14836;O14836-2;E7ER05	O14836	yes	no	2	0.00098072	109.6	19506000	16149000	19159000	3480200	3561000	4167500	7188900	8360600	8546700	8745900	6483800	5079900	0	0	0	3283000	2847000	2777200	0	0	0	0	0	0	0	0	0	0	0	0	0	0	0	0	0	0	0	0	0
1275	QGLEHRGSEASPAL	14	1450.72	O14836;O14836-2;E7ER05	O14836	yes	no	2	0.0062396	84.753	0	0	0	5717100	0	4942000	42182000	34534000	33620000	43626000	21549000	15335000	0	0	0	11748000	10873000	9948600	0	0	0	0	0	0	0	0	0	0	0	0	0	0	0	0	0	0	0	0	0
1276	ELRRVVAGEGSGSVS	15	1501.78	P41273	P41273	yes	yes	2,3	4.1269e-05	122.75	293480000	215410000	243440000	24861000	35500000	40306000	159000000	156730000	232640000	380600000	240060000	124340000	35678000	31935000	33991000	95948000	76866000	93433000	0	0	0	0	0	0	0	0	0	0	0	0	1083900	0	0	0	0	0	4004600	2294300	3624800
1277	ELRRVVAGEGSGSVSL	16	1614.87	P41273	P41273	yes	yes	3	0.026598	48.405	0	0	0	0	0	0	0	0	0	21129000	14079000	0	0	0	0	0	0	0	0	0	0	0	0	0	0	0	0	0	0	0	0	0	0	0	0	0	0	0	0
1278	LRRVVAGEGSGSVS	14	1372.74	P41273	P41273	yes	yes	2,3	5.8167e-08	135.02	372420000	378840000	428280000	24357000	54408000	104000000	100060000	106240000	179920000	248020000	194750000	65043000	24743000	26511000	18478000	51648000	40833000	50889000	0	0	0	0	0	0	0	0	0	0	0	0	0	0	0	0	0	0	0	0	0
1279	RRVVAGEGSGSVS	13	1259.66	P41273	P41273	yes	yes	2,3	1.6535e-06	110.15	0	0	210640000	10382000	14571000	27332000	41945000	40092000	50197000	20697000	26122000	20666000	26526000	38290000	18232000	29033000	24472000	24459000	0	0	0	0	0	0	0	0	0	0	0	0	0	0	0	0	0	0	0	0	0
1280	RVVAGEGSGSV	11	1016.53	P41273	P41273	yes	yes	2	0.026254	69.721	0	0	0	0	0	0	0	0	0	0	0	0	4781700	5406800	4699400	2805100	2601400	2211700	0	0	0	0	0	0	0	0	0	0	0	0	0	0	0	0	0	0	0	0	0
1281	RVVAGEGSGSVS	12	1103.56	P41273	P41273	yes	yes	2	0.0013899	105.2	171970000	183100000	206880000	25778000	52482000	66769000	85772000	94428000	119340000	57794000	38238000	29341000	67671000	73240000	68555000	68394000	50983000	46603000	0	0	0	0	0	0	0	0	0	0	0	0	0	0	0	0	0	0	0	0	0
1282	LRRVVAGEGSGSVSL	15	1485.83	P41273	P41273	yes	yes	3	0.038997	48.527	21252000	20352000	25878000	3524700	6478000	4707000	8161100	0	0	14452000	11077000	6913100	0	0	0	1540500	0	0	0	0	0	0	0	0	0	0	0	0	0	0	0	0	0	0	0	0	0	0	0
1283	LPFNVIRHAVLLPAD	15	1673.96	Q9H3S1-2;Q5TCJ5;Q9H3S1;Q5TCJ7;Q5TCI6	Q9H3S1-2	yes	no	2,3	0.00092045	86.262	52465000	32549000	38008000	0	6745400	7949300	50009000	60122000	51793000	82056000	54244000	50833000	20921000	18937000	12881000	21605000	14542000	14747000	0	0	0	0	0	0	0	0	0	0	0	0	0	0	0	0	0	0	0	0	0
1284	LPFNVIRHAVLLPADSPT	18	1959.09	Q9H3S1-2;Q5TCJ5;Q9H3S1;Q5TCJ7;Q5TCI6	Q9H3S1-2	yes	no	3	0.033967	41.386	58785000	48662000	59544000	16433000	18819000	0	0	77219000	64419000	99716000	77095000	55533000	0	0	34342000	29620000	28289000	23031000	0	0	0	0	0	0	0	0	0	0	0	0	0	0	0	0	0	0	0	0	0
1285	QPGQLPFNVIRHAVLLPADSPT	22	2369.29	Q9H3S1-2;Q5TCJ5;Q9H3S1;Q5TCJ7;Q5TCI6	Q9H3S1-2	yes	no	3	0.017889	56.719	0	0	0	0	0	0	29589000	28269000	30007000	22400000	17302000	12620000	0	0	0	0	8575700	6684300	0	0	0	0	0	0	0	0	0	0	0	0	0	0	0	0	0	0	0	0	0
1286	QPGQLPFNVIRHAVLLPADSPTAPH	25	2674.43	Q9H3S1-2;Q5TCJ5;Q9H3S1;Q5TCJ7;Q5TCI6	Q9H3S1-2	yes	no	3	7.9627e-07	98.562	0	0	0	0	0	0	53886000	49680000	36296000	64242000	42196000	39543000	28732000	0	0	27698000	24736000	0	0	0	0	0	0	0	0	0	0	0	0	0	0	0	0	0	0	0	0	0	0
1287	QPGQLPFNVIRHAVLLPAD	19	2084.15	Q9H3S1-2;Q5TCJ5;Q9H3S1;Q5TCJ7;Q5TCI6	Q9H3S1-2	yes	no	2,3	0.0021293	78.078	0	0	0	0	0	0	59624000	45410000	52001000	38672000	36042000	27043000	8963000	0	0	6365000	9085200	2392000	0	0	0	0	0	0	0	0	0	0	0	0	0	0	0	0	0	0	0	0	0
1288	ATNVAAAFEEAVRR	14	1503.78	P51151	P51151	yes	yes	3	9.4025e-17	159.52	28565000	25758000	30957000	5654000	0	3965500	0	22634000	13351000	36235000	17201000	14293000	0	0	0	0	4884200	0	0	0	0	0	0	0	0	14049000	10991000	24973000	15654000	15193000	0	2822200	0	23612000	26517000	24698000	6493900	16296000	14468000
1289	DATNVAAAFEEAVRR	15	1618.81	P51151	P51151	yes	yes	2,3	1.826e-25	176.89	68006000	49427000	57117000	0	14972000	0	0	0	0	0	0	0	0	0	0	0	0	0	9276700	20392000	22856000	21976000	27326000	9509000	19801000	20644000	18230000	56614000	45313000	45300000	24041000	16351000	18711000	82474000	92870000	77385000	28029000	23588000	19080000
1290	DATNVAAAFEEAVRRV	16	1717.87	P51151	P51151	yes	yes	3	5.4611e-17	159.22	0	16601000	0	0	0	1772000	44428000	41777000	39985000	31523000	40587000	28848000	20429000	22549000	16699000	35574000	24585000	30422000	0	18772000	0	0	0	0	27824000	23845000	17462000	39828000	37095000	28385000	0	0	5168400	21649000	32449000	0	0	34552000	17341000
1291	DATNVAAAFEEAVRRVL	17	1830.96	P51151	P51151	yes	yes	3	1.2688e-23	163.8	5046500	17396000	0	0	0	0	19802000	26359000	24109000	0	0	1270400	9390400	12487000	13272000	19285000	16874000	15710000	5577200	0	6040700	0	0	0	0	12734000	10182000	11535000	14950000	11424000	0	0	0	10319000	0	0	0	0	0
1292	DATNVAAAFEEAVR	14	1462.71	P51151	P51151	yes	yes	2	9.0657e-17	160.84	0	0	38936000	9781500	4428500	6369300	44589000	50728000	45860000	39394000	26424000	23270000	28395000	25034000	33847000	32692000	33769000	29006000	20146000	23955000	19789000	14114000	18509000	22783000	20944000	20205000	23097000	31254000	28435000	30965000	11597000	0	11791000	57365000	38409000	40381000	33809000	32139000	40341000
1293	HPGQISAGYA	10	999.477	Q5VTE0;P68104	Q5VTE0	yes	no	2	0.071353	62.463	0	0	0	0	0	0	0	0	0	0	0	0	0	0	0	0	0	0	0	0	0	0	0	0	0	0	0	0	0	0	0	0	0	0	0	0	0	0	0
1294	HPGQISAGYAPVLD	14	1423.71	Q5VTE0;P68104	Q5VTE0	yes	no	2	7.9839e-05	116.51	0	0	0	0	0	13548000	63519000	71373000	54156000	95555000	56516000	57669000	40373000	37596000	41082000	54438000	50064000	47081000	0	0	0	0	0	0	0	0	0	0	0	0	0	0	0	0	0	0	0	0	0
1295	LVTGGEIASTFDHP	14	1442.7	F8VQ14;P78371-2;F5GWF6;P78371	F8VQ14	yes	no	2	0.0020154	83.214	0	0	0	0	0	0	0	68055000	83404000	67141000	30115000	27601000	0	45029000	16861000	14242000	13507000	15092000	0	0	0	0	0	0	0	0	0	0	0	0	0	0	0	0	0	0	0	0	0
1296	LVTGGEIASTFDHPE	15	1571.75	F8VQ14;P78371-2;F5GWF6;P78371	F8VQ14	yes	no	2	0.00014865	112.44	0	0	0	0	0	0	32245000	28025000	33026000	38485000	24858000	0	0	8373700	0	0	11401000	0	0	0	0	0	0	0	0	0	0	0	0	0	0	0	0	0	0	0	0	0	0
1297	VTGGEIASTFDHP	13	1329.62	F8VQ14;P78371-2;F5GWF6;P78371	F8VQ14	yes	no	2	0.0030487	80.871	0	0	0	0	0	0	31750000	40293000	41260000	24532000	23173000	16363000	0	0	0	0	0	3198600	0	0	0	0	0	0	0	0	0	0	0	0	0	0	0	0	0	0	0	0	0
1298	GPATIKTFRTPELPPS	16	1710.93	P23352	P23352	yes	yes	3	3.4493e-05	119.96	0	0	0	0	0	0	0	0	0	0	0	0	0	0	0	0	0	0	0	0	0	0	0	0	0	0	0	0	0	0	0	0	0	0	0	0	65360000	101910000	99750000
1299	TPGGEGPATIKTFRTPELPPS	21	2152.12	P23352	P23352	yes	yes	3	7.2427e-18	144.33	0	0	0	0	0	0	0	0	0	0	0	0	0	0	0	0	0	0	0	0	0	0	0	0	0	0	0	0	0	0	0	0	0	0	0	0	140950000	174750000	154700000
1300	TPGGEGPATIKTFRTPELPP	20	2065.08	P23352	P23352	yes	yes	3	0.0024379	83.229	0	0	0	0	0	0	0	0	0	0	0	0	0	0	0	0	0	0	0	0	0	0	0	0	0	0	0	0	0	0	0	0	0	0	0	0	73354000	67576000	82974000
1301	EPSADAPAALYQ	12	1231.57	Q9Y287	Q9Y287	yes	yes	2	0.024419	69.672	0	0	0	0	0	0	0	0	0	0	0	0	0	0	0	0	0	0	0	0	0	0	11637000	0	0	66672000	0	0	0	0	0	15312000	15108000	54119000	0	63456000	0	0	0
1302	EPSADAPAALYQT	13	1332.62	Q9Y287	Q9Y287	yes	yes	2	0.013131	65.179	0	0	0	0	0	0	0	0	0	0	0	0	0	0	0	0	0	0	0	0	0	11621000	10238000	5095300	63403000	70061000	69664000	28332000	27069000	28337000	18817000	17557000	22603000	66209000	61747000	65134000	0	0	0
1303	ILNEPSADAPAALYQT	16	1672.83	Q9Y287	Q9Y287	yes	yes	2	0.0035593	68.481	0	0	0	0	0	0	0	0	0	0	0	0	0	0	0	0	0	0	0	0	0	0	0	0	35549000	39418000	46313000	11734000	14868000	11596000	0	0	0	13965000	15281000	15098000	0	0	0
1304	ILNEPSADAPAALYQ	15	1571.78	Q9Y287	Q9Y287	yes	yes	2	0.0049921	68.168	0	0	0	0	0	0	0	0	0	0	0	0	0	0	0	0	0	0	0	0	0	0	0	0	57659000	68472000	58378000	20904000	25665000	16450000	10311000	13580000	13389000	0	0	0	0	0	0
1305	FVHAVEQGGTQASA	14	1400.67	B4E076;P24394	B4E076	yes	no	2	0.0069497	70.089	21376000	15284000	16415000	4864000	3713300	7162700	16830000	15520000	16021000	0	0	8669500	6142500	4881300	5336800	10684000	0	0	0	0	0	0	0	0	0	0	0	0	0	0	0	0	0	0	0	0	0	0	0
1306	FPDDLPGSNTAAPVQ	15	1527.72	P25942	P25942	yes	yes	2	0.48601	35.037	0	0	0	0	0	0	0	0	0	0	0	0	0	0	0	0	0	0	0	0	0	0	0	0	0	0	0	0	0	0	0	0	0	0	0	0	0	0	0
1307	LPGSNTAAPVQETLH	15	1533.78	P25942	P25942	yes	yes	2	0.0026625	74.737	0	0	0	0	0	3676300	21883000	22659000	26505000	20044000	10639000	8113700	0	0	0	0	0	0	0	0	0	0	0	0	0	0	0	0	0	0	0	0	0	0	0	0	0	0	0
1308	KVEITASQPTSTIILH	16	1736.97	Q9NZ08;Q9NZ08-2;D6RAL9	Q9NZ08	yes	no	2,3	0.00042915	97.203	27686000	31346000	35489000	4366700	3687700	0	72343000	77282000	64991000	107110000	73214000	60187000	0	10974000	6930800	14415000	11675000	5462600	0	0	0	0	0	0	0	0	0	0	0	0	0	0	0	0	0	0	0	0	0
1309	TKVEITASQPTSTIILH	17	1838.01	Q9NZ08;Q9NZ08-2;D6RAL9	Q9NZ08	yes	no	3	0.021378	47.855	0	0	0	0	0	0	15999000	20115000	27508000	27464000	19676000	15456000	0	0	0	9973500	0	0	0	0	0	0	0	0	0	0	0	0	0	0	0	0	0	0	0	0	0	0	0
1310	GSLKPNPASPLPASPYG	17	1651.86	Q15654	Q15654	yes	yes	2	0.00039748	85.988	0	0	26362000	6631300	17227000	8696400	32847000	39140000	29486000	33412000	25406000	18188000	18128000	18785000	18974000	19696000	16079000	18025000	0	0	0	0	0	0	0	0	0	0	0	0	0	0	0	0	0	0	0	0	0
1311	GSTAPVGGGAFPTIVER	17	1614.84	B7Z254;Q15084;F8WA83;B5MCQ5;Q15084-2	B7Z254	yes	no	2	0.0013703	73.953	0	0	0	0	0	0	27075000	22474000	25039000	34997000	21692000	18356000	0	0	0	17086000	11708000	0	0	0	0	0	0	0	0	0	0	0	0	0	0	0	0	0	0	0	0	0	0
1312	STAPVGGGAFPTIVE	15	1401.71	B7Z254;Q15084;F8WA83;B5MCQ5;Q15084-2	B7Z254	yes	no	2	0.048457	49.298	0	19206000	0	13593000	17227000	12410000	63815000	71861000	75952000	61159000	49080000	43944000	0	0	0	22116000	24111000	24501000	0	0	0	0	0	0	0	0	0	0	0	0	0	0	0	0	0	0	0	0	0
1313	STAPVGGGAFPTIVER	16	1557.82	B7Z254;Q15084;F8WA83;B5MCQ5;Q15084-2	B7Z254	yes	no	2	4.761e-07	132.84	0	0	0	0	0	0	50625000	62171000	55699000	98451000	69976000	60601000	0	0	0	22312000	17538000	19054000	0	0	0	0	0	0	0	0	0	0	0	0	0	0	0	0	0	0	0	0	0
1314	LGQAGSSIPSTWPR	14	1455.75	Q8IV08	Q8IV08	yes	yes	2	0.00066243	98.592	0	0	0	0	40706000	19223000	0	0	0	0	0	0	0	0	0	46991000	0	0	0	0	0	0	0	0	0	0	0	0	0	0	0	0	0	0	0	0	20419000	26861000	27302000
1315	DRNPYYGGESASITPL	16	1738.82	Q5SX87;P50395;E7EU23;Q5SX90;P50395-2	Q5SX87	yes	no	2	0.00096585	82.59	0	0	0	9183200	0	0	40171000	30533000	38278000	43468000	33879000	31735000	0	0	0	24404000	18454000	19606000	0	0	0	0	0	0	0	0	0	0	0	0	0	0	0	0	0	0	0	0	0
1316	WAEGTAVATRG	11	1117.55	P78381-2;P78381;E7EW45;B4DE11	P78381-2	yes	no	2	0.0031127	103.08	37425000	24426000	42080000	7854900	7383200	13158000	52408000	49934000	40907000	65865000	58823000	42914000	30293000	28835000	30580000	30285000	23372000	29181000	0	0	0	0	0	0	0	0	0	2318500	1184400	0	909220	0	0	0	0	0	0	0	0
1317	WWAEGTAVATRG	12	1303.63	P78381-2;P78381;E7EW45;B4DE11	P78381-2	yes	no	2	0.0015664	98.105	0	0	0	0	0	0	0	0	0	23597000	19691000	0	0	0	0	0	12370000	0	0	0	0	0	0	0	0	0	0	0	0	0	0	0	0	0	0	0	0	0	0
1318	EEAGPLPTKVNLAHS	15	1561.81	Q5T6Z8;Q9BXS4	Q5T6Z8	yes	no	3	0.010466	59.709	0	0	0	0	0	0	19250000	0	21890000	39110000	20340000	13846000	0	0	0	0	7649000	4044000	0	0	0	0	0	0	0	0	0	0	0	0	0	0	0	0	0	0	0	0	0
1319	LDPTASISAKVN	12	1214.65	P45880-2;P45880;P45880-1;B4DKM5	P45880-2	yes	no	2	0.0096227	73.881	0	0	0	0	0	0	0	0	0	0	0	0	0	0	0	35745000	33228000	29074000	0	0	0	0	0	0	0	0	0	0	0	0	0	0	0	0	0	0	0	0	0
1320	LDPTASISAKVNN	13	1328.69	P45880-2;P45880;P45880-1;B4DKM5	P45880-2	yes	no	2	0.0040443	78.744	0	0	0	5550400	5111600	0	0	0	0	0	0	0	14550000	10620000	11588000	18390000	15776000	16906000	0	0	0	0	0	0	0	0	0	0	0	0	0	0	0	0	0	0	0	0	0
1321	AAAFLGGVVR	10	959.555	P51797-6;P51797;P51797-5	P51797-6	yes	no	2	0.0035772	107.57	28776000	22898000	24040000	8020300	8352900	10021000	4333700	5741700	4889900	19174000	12878000	6578800	5218700	6162100	5176100	12506000	10414000	12880000	0	0	0	0	0	0	0	0	0	0	0	0	0	0	0	0	0	0	0	0	0
1322	DSSFLGGVVH	10	1016.49	O43557;O43557-2	O43557	yes	no	2	0.022026	73.665	0	11220000	17417000	8156600	10205000	8600500	20839000	21666000	25897000	37987000	23334000	24078000	11719000	10814000	9199600	19733000	21530000	14664000	0	0	0	0	0	0	0	0	0	0	0	0	0	0	0	0	0	0	0	0	0
1323	WDSSFLGGVVH	11	1202.57	O43557;O43557-2	O43557	yes	no	2	0.0089972	82.645	165630000	207980000	216930000	95199000	46880000	85674000	190980000	219070000	175310000	189830000	160970000	137870000	138780000	125350000	139130000	148560000	145820000	149430000	0	0	0	0	0	0	0	0	0	0	0	0	0	0	0	0	0	0	0	0	0
1324	WDSSFLGGVVHLE	13	1444.7	O43557;O43557-2	O43557	yes	no	2	0.015117	61.11	50219000	101050000	112900000	18486000	31040000	35532000	51801000	41993000	41607000	25927000	30999000	45295000	63561000	59888000	58901000	74738000	115960000	76028000	0	0	0	0	0	0	0	0	0	0	0	0	0	0	0	0	0	0	0	0	0
1325	WDSSFLGGVVHLEAG	15	1572.76	O43557;O43557-2	O43557	yes	no	2	0.028889	47.774	0	0	0	0	0	0	0	0	0	0	0	0	0	0	0	59855000	82647000	83553000	0	0	0	0	0	0	0	0	0	0	0	0	0	0	0	0	0	0	0	0	0
1326	WDSSFLGGVVHLEAGE	16	1701.8	O43557;O43557-2	O43557	yes	no	2	0.02789	45.54	0	0	0	0	0	19309000	0	0	0	0	0	0	33262000	0	0	0	48210000	0	0	0	0	0	0	0	0	0	0	0	0	0	0	0	0	0	0	0	0	0	0
1327	DTGSFVGGIVL	11	1063.56	Q8N131;E9PKT4;Q8N131-2	Q8N131	yes	no	2	0.0065423	91.867	21975000	27931000	0	5405700	4407700	2954200	0	22048000	24922000	16761000	14083000	12789000	19228000	14586000	20998000	24631000	21851000	25991000	0	0	0	0	0	0	0	0	0	0	0	0	0	0	0	0	0	0	0	0	0
1328	NPPYVPGVVGGTL	13	1268.68	P10253;I3L2V9	P10253	yes	no	2	0.0027638	84.188	0	0	0	0	0	0	0	0	0	5699700	0	0	0	0	0	20167000	16632000	21032000	0	0	0	0	0	0	0	0	0	0	0	0	0	0	0	0	0	0	0	0	0
1329	NPPYVPGVVGGTLQ	14	1396.74	P10253;I3L2V9	P10253	yes	no	2	3.0481e-05	120.84	0	0	0	0	5480300	0	0	0	22751000	32340000	17874000	14047000	40329000	40175000	0	74506000	69506000	57214000	0	0	0	0	0	0	0	0	0	0	0	0	0	0	0	0	0	0	0	0	0
1330	NPPYVPGVVGGTLQAAT	17	1639.86	P10253;I3L2V9	P10253	yes	no	2	0.021403	52.599	0	0	0	0	0	0	0	8123900	0	0	0	0	12152000	14866000	14987000	15504000	14711000	14457000	0	0	0	0	0	0	0	0	0	0	0	0	0	0	0	0	0	0	0	0	0
1331	AFLGALASLGSLN	13	1232.68	P46531	P46531	yes	yes	2	0.0088954	72.2	0	0	28956000	4656200	2425100	0	18420000	18702000	20015000	0	0	0	0	0	0	0	0	0	0	0	0	0	0	0	0	0	0	0	0	0	2902100	10874000	3866100	0	0	0	0	0	0
1332	DVAAFLGALASLGSLN	16	1517.81	P46531	P46531	yes	yes	2	0.0020926	77.776	82969000	50522000	49497000	0	15770000	19307000	12115000	12287000	21465000	769110	364160	12745000	0	27353000	13099000	12013000	10229000	2232700	0	0	0	0	0	0	0	0	0	0	0	0	0	0	0	0	0	0	0	0	0
1333	VAAFLGALASLGSLN	15	1402.78	P46531	P46531	yes	yes	2	0.0096205	64.121	30585000	30410000	28102000	7355400	6316200	4761600	0	9022500	9287800	0	2179600	0	0	0	0	0	3886000	6273800	0	0	0	0	0	0	0	0	0	0	0	0	0	0	0	0	0	0	0	0	0
1334	FLGALASLGSLNIPYK	16	1662.93	P46531	P46531	yes	yes	2	0.043522	44.252	0	0	0	0	0	0	0	0	0	0	0	0	0	0	0	0	0	0	0	0	0	0	0	0	0	0	0	0	0	0	0	0	0	0	0	0	0	0	0
1335	LGALASLGSLNIPYK	15	1515.87	P46531	P46531	yes	yes	2	0.0015271	83.692	0	0	0	0	0	0	0	0	0	0	0	0	0	0	0	0	0	0	0	0	0	0	0	0	0	0	0	0	0	0	0	0	0	0	0	0	27133000	0	29221000
1336	GPPNTSYMPGMPGGISPYPS	20	2005.89	Q99816-2;F5H442;Q99816	Q99816-2	yes	no	2	0.0030216	77.505	0	0	0	10367000	13537000	0	22025000	28920000	31098000	0	0	0	0	0	0	0	0	0	0	0	0	0	0	0	0	0	0	0	0	0	0	0	0	0	0	0	0	0	0
1337	GTYVSSVPR	9	964.498	P06340	P06340	yes	yes	2	0.015272	93.649	12698000	9376100	11969000	4642500	3795300	0	5608300	4913300	7334900	5339400	4628800	2010100	0	0	0	0	0	0	0	0	0	0	0	0	0	0	0	0	0	0	0	0	0	0	0	0	0	0	0
1338	HDASFVAAIPSTQ	13	1342.65	Q9H3S1-2;Q5TCJ5;Q9H3S1;Q5TCJ7;Q5TCI6;Q5TCI4	Q9H3S1-2	yes	no	2	1.272e-05	120.57	15794000	0	15706000	10795000	13532000	10570000	23882000	23518000	25003000	29936000	26776000	34071000	29552000	24383000	27173000	38546000	32984000	31702000	0	0	0	0	0	0	0	0	0	0	0	0	0	0	0	0	0	0	0	0	0
1339	HDASFVAAIPSTQVV	15	1540.79	Q9H3S1-2;Q5TCJ5;Q9H3S1;Q5TCJ7;Q5TCI6;Q5TCI4	Q9H3S1-2	yes	no	2	0.0021986	76.728	0	8235500	0	16303000	13077000	9562600	39559000	43323000	44813000	56098000	54757000	37305000	64659000	59182000	67122000	68010000	74690000	58597000	0	0	0	0	0	0	0	0	0	0	0	0	0	0	0	0	0	0	0	0	0
1340	AFSAVGALEAQLK	13	1303.71	P25774;P25774-2	P25774	yes	no	2	0.061091	48.527	0	0	0	0	0	0	5600300	0	0	0	0	0	0	0	0	0	0	0	0	0	0	0	0	0	0	17205000	14560000	0	0	0	0	0	0	0	0	7942300	0	0	0
1341	FPFLAYSGIPAVS	13	1367.71	P02786;G3V0E5;F5H6B1	P02786	yes	no	2	0.0012449	91.701	486140000	513970000	584850000	228820000	207540000	198580000	988780000	955440000	993440000	1193900000	1335400000	1347500000	5868800	702890000	671040000	1463500000	1450700000	1517500000	0	0	0	0	0	6367800	0	0	0	0	0	0	0	0	0	0	0	0	0	0	0
1342	FPFLAYSGIPAVSF	14	1514.78	P02786;G3V0E5;F5H6B1	P02786	yes	no	2	0.00016744	111.5	296250000	263910000	258520000	113170000	57184000	46971000	357230000	331230000	923570000	283470000	313430000	284810000	159050000	144450000	180820000	246000000	185800000	191260000	0	0	0	11543000	12109000	11037000	0	0	0	0	3016100	0	1527700	0	0	0	0	0	0	0	0
1343	LAYSGIPAVS	10	976.523	P02786;G3V0E5;F5H6B1	P02786	yes	no	2	0.031036	70.816	36082000	32262000	39294000	11044000	0	0	130690000	146290000	0	0	0	0	30592000	36932000	29829000	0	0	0	0	0	0	0	0	0	0	0	0	0	0	0	0	0	0	0	0	0	0	0	0
1344	LDNAAFPFLAYSGIPAVS	18	1851.94	P02786;G3V0E5;F5H6B1	P02786	yes	no	2	0.084437	37.963	0	0	0	0	2629300	0	37143000	29686000	33848000	13291000	0	0	0	0	0	0	0	0	0	0	0	0	0	0	0	0	0	0	0	0	0	0	0	0	0	0	0	0	0
1345	LAYSGIPAVSF	11	1123.59	P02786;G3V0E5;F5H6B1	P02786	yes	no	2	0.021043	69.915	40590000	46140000	45519000	0	24565000	0	242320000	253740000	215600000	22571000	20148000	19315000	0	0	119000000	0	6196100	13556000	0	0	0	0	0	0	0	0	0	0	0	0	0	0	0	0	0	0	0	0	0
1346	AGGVSGGHINPA	12	1035.51	H0YK62;O43315	H0YK62	yes	no	2	0.0172	71.159	21134000	23233000	20891000	0	4946900	0	2934800	3860900	0	3690900	0	0	0	0	0	0	0	0	0	0	0	0	0	0	0	0	0	0	0	0	0	0	0	0	0	0	0	0	0
1347	AGGVSGGHINPAVS	14	1221.61	H0YK62;O43315	H0YK62	yes	no	2	0.0048253	78.744	0	91576000	102510000	22272000	1679700	13772000	0	0	0	25604000	17118000	8992000	7090200	8192900	7628100	0	0	0	0	0	0	0	0	0	0	0	0	0	0	0	0	0	0	0	0	0	0	0	0
1348	GGVSGGHINPAVS	13	1150.57	H0YK62;O43315	H0YK62	yes	no	2	0.0096849	72.731	46637000	47519000	32103000	8805800	10756000	11590000	7484800	8106400	0	0	6815100	0	2940500	2901500	0	0	0	0	0	0	0	0	0	0	0	0	0	0	0	0	0	0	0	0	0	0	0	0	0
1349	GVSGGHINPAVS	12	1093.55	H0YK62;O43315	H0YK62	yes	no	2	0.010903	74.53	63360000	0	51230000	9451300	12809000	20087000	12818000	13717000	17578000	7053500	0	0	6977400	8383400	3732900	0	5955600	0	0	0	0	0	0	0	0	0	0	0	0	0	0	0	0	0	0	0	0	0	0
1350	VSGGHINPAVS	11	1036.53	H0YK62;O43315	H0YK62	yes	no	2	0.031112	66.664	52570000	46288000	62140000	5469500	2472500	10366000	0	0	0	0	0	0	5062000	3750800	3637100	3377300	0	0	0	0	0	0	3862700	3789100	0	0	0	0	0	0	0	0	0	0	0	0	0	0	0
1351	GGSVSSVSSSRLQ	13	1249.63	Q6PJF5-2;Q6PJF5;K7ELA9;K7EJ10;K7EQT5;K7EKA3;K7EIY3;K7EQ53;K7EKI1;K7EPV3	Q6PJF5-2	yes	no	2	0.025877	58.32	0	0	0	0	0	0	0	0	0	0	0	0	0	0	0	0	0	0	363610	0	0	0	0	0	0	0	1277900	506570	0	0	0	0	0	805760	1980100	1761000	0	733640	0
1352	ALREAAAAGLPGLAR	15	1435.83	O75976	O75976	yes	yes	3	0.049126	48.391	0	0	0	0	0	0	13539000	15465000	10169000	29246000	18482000	13048000	11056000	15259000	8029500	13502000	15416000	12952000	0	0	0	0	0	0	0	0	0	0	0	0	0	0	0	0	0	0	0	0	0
1353	EAAAAGLPGLAR	12	1095.6	O75976	O75976	yes	yes	2	4.2503e-05	137.89	76798000	0	115420000	68177000	33721000	40506000	68553000	69895000	69429000	108240000	57582000	47505000	16142000	16067000	14645000	22656000	22731000	19121000	0	0	0	0	0	0	0	0	0	0	0	0	0	0	0	0	0	0	0	0	0
1354	LREAAAAGLPGLAR	14	1364.79	O75976	O75976	yes	yes	2,3	1.0503e-17	171.26	101300000	108260000	106920000	3536400	13135000	20155000	66431000	72772000	50069000	142320000	79780000	51719000	40082000	43953000	42330000	75233000	55493000	59690000	0	0	0	0	0	0	0	0	0	0	0	0	0	0	0	0	0	0	0	0	0
1355	REAAAAGLPGLAR	13	1251.7	O75976	O75976	yes	yes	2,3	0.00073514	101.33	72612000	73116000	62876000	10097000	9944800	16097000	17799000	0	15004000	38068000	30174000	14804000	7919800	0	0	15672000	13038000	11114000	0	0	0	0	0	0	0	0	0	0	0	0	0	0	0	0	0	0	0	0	0
1356	LREAAAAGLPGLARL	15	1477.87	O75976	O75976	yes	yes	3	0.0038294	73.245	35274000	0	22121000	0	0	0	9017600	16195000	13232000	25995000	19115000	15940000	21128000	22881000	13479000	17626000	14369000	0	0	0	0	0	0	0	0	0	0	0	0	0	0	0	0	0	0	0	0	0	0
1357	EAAAAGLPGLARL	13	1208.69	O75976	O75976	yes	yes	2	0.021505	62.338	0	0	0	0	0	0	0	0	0	14787000	9629200	10552000	0	0	0	0	0	5688500	0	0	0	0	0	0	13609000	0	0	0	0	0	0	0	0	0	20975000	0	0	0	0
1358	EAAAAGLPGLARLFS	15	1442.79	O75976	O75976	yes	yes	2	0.00070754	98.676	0	0	0	0	0	0	15237000	17529000	12084000	8651100	8345400	11225000	0	0	0	0	0	0	0	0	0	0	0	0	0	0	0	0	0	0	0	0	0	0	0	0	0	0	0
1359	DPSGSVASISH	11	1055.49	J3QR65;Q9NYA4	J3QR65	yes	no	2	4.7939e-09	176.33	0	0	0	0	0	9870400	44801000	44963000	61446000	74192000	27579000	27383000	22303000	22231000	23526000	26207000	26359000	28778000	0	0	0	0	0	0	0	0	0	0	0	0	0	0	0	0	0	0	0	0	0
1360	DPSGSVASISHQ	12	1183.55	J3QR65;Q9NYA4	J3QR65	yes	no	2	5.7888e-26	151.55	29530000	23610000	0	0	0	3900000	28616000	4224300	31855000	0	2170200	1703100	3783900	23103000	0	0	0	0	0	0	0	0	0	0	0	0	0	0	0	0	0	0	507920	0	0	0	0	0	0
1361	DPSGSVASISHQE	13	1312.59	J3QR65;Q9NYA4	J3QR65	yes	no	2	4.8015e-39	216.83	30196000	22135000	24329000	12581000	9286900	9384600	38006000	43553000	36222000	54787000	43258000	23539000	67644000	72811000	64817000	96469000	80056000	81767000	0	0	0	0	0	0	0	0	0	0	0	0	0	0	0	0	0	0	0	0	0
1362	DPSGSVASISHQEQ	14	1440.65	J3QR65;Q9NYA4	J3QR65	yes	no	2	0.0020389	92.636	0	0	0	0	0	0	0	0	0	0	0	0	0	0	0	0	0	0	0	1343800	1574100	0	0	0	3735000	3022700	3294000	3896200	3681000	2262600	1618200	2362700	0	4916900	5915600	5841000	0	4132200	0
1363	DPSGSVASISHQEQL	15	1553.73	J3QR65;Q9NYA4	J3QR65	yes	no	2	7.6277e-05	115.91	0	0	0	0	0	0	0	0	0	0	0	0	0	0	0	0	12988000	0	0	0	0	0	0	0	0	0	0	0	0	0	0	0	0	0	0	0	0	0	10106000
1364	NQDPSGSVASISHQE	15	1554.69	J3QR65;Q9NYA4	J3QR65	yes	no	2	7.0092e-05	116.87	0	0	0	22393000	16978000	23540000	30408000	34625000	33670000	45078000	30633000	19628000	13709000	11515000	13592000	11187000	10003000	10678000	0	0	0	0	0	0	0	0	0	0	0	0	0	0	0	0	0	0	0	0	0
1365	NQDPSGSVASISHQEQ	16	1682.75	J3QR65;Q9NYA4	J3QR65	yes	no	2	0.00054982	94.454	29361000	33631000	0	0	0	12554000	18262000	17985000	19931000	36958000	22165000	16361000	0	0	0	0	0	5904500	0	0	0	0	0	0	0	0	0	0	0	0	0	0	0	0	0	0	0	0	0
1366	PSGSVASISHQE	12	1197.56	J3QR65;Q9NYA4	J3QR65	yes	no	2	0.0059939	80.69	7518400	7311500	0	1371800	0	2117500	10983000	7531400	11518000	6039900	0	3001200	2067500	3744600	3034900	4926100	3570900	4432200	0	0	0	0	0	0	0	0	0	0	0	0	0	0	0	0	0	0	0	0	0
1367	PSGSVASISHQEQ	13	1325.62	J3QR65;Q9NYA4	J3QR65	yes	no	2	6.43e-31	204.01	25482000	23758000	57035000	4057700	5754700	4575300	25162000	25427000	38354000	21480000	14769000	9136200	0	0	0	6367800	5555900	6410600	0	0	0	0	0	0	0	0	0	0	0	0	0	0	0	0	0	0	0	0	0
1368	QDPSGSVASISHQEQ	15	1568.71	J3QR65;Q9NYA4	J3QR65	yes	no	2	0.00037533	120.29	45506000	41059000	53088000	40118000	23314000	43508000	55483000	56077000	70405000	72897000	53565000	40052000	31579000	30148000	28853000	34691000	26381000	29795000	0	0	0	0	0	0	0	0	0	0	0	0	0	0	0	0	0	0	0	0	0
1369	LNQDPSGSVASISH	14	1410.67	J3QR65;Q9NYA4	J3QR65	yes	no	2	0.0054667	72.891	0	0	0	2995300	4927800	5011100	16589000	21081000	20647000	0	0	11546000	3699700	8483100	0	0	0	0	0	0	0	0	0	0	0	0	0	0	0	0	0	0	0	0	0	0	0	0	0
1370	LNQDPSGSVASISHQ	15	1538.73	J3QR65;Q9NYA4	J3QR65	yes	no	2	0.010145	60.489	0	0	0	0	0	0	0	0	0	0	0	17279000	0	0	10152000	10446000	9787000	0	0	0	0	0	0	0	0	0	0	0	0	0	0	0	0	0	0	0	0	0	0
1371	LNQDPSGSVASISHQE	16	1667.78	J3QR65;Q9NYA4	J3QR65	yes	no	2	1.0106e-24	175.43	33811000	36670000	46495000	35317000	39803000	42367000	56344000	62296000	56127000	75050000	47030000	47315000	50742000	49127000	61215000	67228000	49245000	60282000	0	0	0	0	0	0	0	0	0	0	0	0	0	0	0	0	0	0	0	10530000	0
1372	LNQDPSGSVASISHQEQ	17	1795.83	J3QR65;Q9NYA4	J3QR65	yes	no	2	7.6157e-34	187.56	140150000	136880000	136090000	58942000	52041000	112950000	164830000	165910000	177490000	288010000	197100000	157850000	64956000	65292000	56065000	92668000	72986000	63991000	0	0	0	0	0	0	0	0	0	0	0	0	0	0	0	0	0	0	0	0	4863400
1373	HPEPASGLAALAKV	14	1359.75	P49327	P49327	yes	yes	3	0.0023289	82.85	0	0	0	0	0	0	0	3833300	0	17064000	9107100	4565700	0	0	4667400	7628100	5946800	3818700	0	0	0	0	0	0	0	0	0	0	0	0	0	0	0	0	0	0	0	0	0
1374	GVGLGAASAVTGIT	14	1172.64	O95236-3;O95236-2;O95236	O95236-3	yes	no	2	0.020477	62.338	0	0	0	0	8189500	6166100	0	0	0	0	8607600	6802200	0	0	0	32601000	0	31186000	0	0	0	0	0	0	0	0	0	0	0	0	0	0	0	0	0	0	0	0	0
1375	GVGLGAASAVTGITT	15	1273.69	O95236-3;O95236-2;O95236	O95236-3	yes	no	2	0.018295	61.11	0	0	0	4497000	6999500	8237700	0	0	0	13493000	15387000	9720000	0	30813000	37843000	38462000	40135000	31302000	0	0	0	0	0	0	0	0	0	0	0	0	0	0	0	0	0	0	0	0	0
1376	LSPSLSPLGGQAAGAMGG	18	1569.78	Q9Y261;Q9Y261-2	Q9Y261	yes	no	2	0.0044947	67.326	1384900000	1506000000	1528400000	272520000	269560000	329690000	0	0	0	0	0	0	0	0	0	0	0	0	0	0	0	0	0	0	0	0	0	0	0	0	0	0	0	0	0	0	0	0	0
1377	LSPSLSPLGGQAAGAMGGLAP	21	1850.96	Q9Y261;Q9Y261-2	Q9Y261	yes	no	2	0.0095682	75.548	0	0	1485000000	0	0	0	0	0	0	0	0	0	0	0	0	0	0	0	0	0	0	0	0	0	0	0	0	0	0	0	0	0	0	0	0	0	0	0	0
1378	WAAGTVAAMSS	11	1050.48	Q5SR56	Q5SR56	yes	yes	2	0.00051191	103.55	0	0	0	0	0	2654000	0	11753000	13472000	3941500	0	0	0	14219000	14148000	0	0	0	0	0	0	0	0	0	0	0	0	0	0	0	0	0	0	0	0	0	0	0	0
1379	APGMEPSGSVAGLGELDPG	19	1739.8	Q9NX94;Q9NX94-2	Q9NX94	yes	no	2	0.037493	48.216	0	0	0	0	0	0	16199000	12121000	13476000	0	0	0	14425000	11633000	14744000	0	0	0	0	0	0	0	0	0	0	0	0	0	0	0	0	0	0	0	0	0	0	0	0
1380	LPYVQYFGGVSALSK	15	1627.86	P15291-2;P15291;B4DMM8	P15291-2	yes	no	2	0.0054738	65.652	0	0	0	0	0	0	0	0	0	26387000	0	10213000	0	0	0	36404000	37613000	27296000	0	0	0	0	0	0	0	0	0	0	0	0	0	0	0	0	0	0	0	0	0
1381	LPYVQYFGGVSALSKQ	16	1755.92	P15291-2;P15291;B4DMM8	P15291-2	yes	no	2	0.00069053	87.99	0	0	0	0	0	5851600	14457000	0	0	46291000	33735000	22465000	0	0	0	41680000	29116000	37415000	0	0	0	0	0	0	0	0	0	0	0	0	0	0	0	0	0	0	0	0	0
1382	LPYVQYFGGVSALSKQQ	17	1883.98	P15291-2;P15291;B4DMM8	P15291-2	yes	no	2,3	0.00011351	100.58	19106000	0	0	0	18805000	22039000	14985000	0	0	73888000	55977000	30716000	39150000	40478000	29842000	193260000	97989000	145560000	0	0	0	0	0	0	0	0	0	0	0	0	0	0	0	0	0	0	0	0	0
1383	LPYVQYFGGVSALSKQQF	18	2031.05	P15291-2;P15291;B4DMM8	P15291-2	yes	no	2,3	0.00033248	77.324	0	0	73726000	0	23757000	42547000	23121000	15053000	0	92136000	105800000	39221000	25684000	54340000	32546000	172670000	157420000	139300000	0	0	0	0	0	0	0	0	0	0	0	0	0	0	0	0	0	0	0	0	0
1384	YFGGVSALSKQ	11	1155.59	P15291-2;P15291;B4DMM8	P15291-2	yes	no	2	0.0059099	91.313	0	0	0	0	14266000	4484500	60721000	64043000	56800000	85785000	50738000	36423000	21005000	25596000	23043000	0	0	25445000	0	0	0	0	0	0	0	0	0	0	0	0	0	0	0	0	0	0	0	0	0
1385	YFGGVSALSKQQ	12	1283.65	P15291-2;P15291;B4DMM8	P15291-2	yes	no	2	0.00039661	121.68	39630000	63334000	39110000	0	13011000	12166000	52134000	57386000	46028000	76851000	36465000	36032000	48142000	46004000	53180000	82067000	53409000	51584000	0	0	0	0	0	0	0	0	0	0	0	0	0	0	0	0	0	0	0	18159000	0
1386	YFGGVSALSKQQF	13	1430.72	P15291-2;P15291;B4DMM8	P15291-2	yes	no	2	0.0025523	81.676	0	0	30192000	0	0	10481000	69207000	68620000	68256000	0	0	0	43125000	41085000	40845000	0	0	0	0	0	0	0	0	0	0	0	0	0	0	0	0	0	0	0	0	0	0	0	0
1387	YFGGVTALSREQ	12	1326.66	E7ETS9;C9J3R8;O60513	E7ETS9	yes	no	2	0.001114	103.44	0	0	0	0	4750600	0	16537000	19300000	17175000	27815000	23509000	17424000	12066000	9250100	10088000	17682000	15204000	12161000	0	0	0	0	0	0	0	0	0	0	0	0	0	0	0	0	0	0	0	0	0
1388	YFGGVTALSREQF	13	1473.73	E7ETS9;C9J3R8;O60513	E7ETS9	yes	no	2	0.0023335	82.069	0	0	0	0	0	0	22553000	29281000	20344000	19709000	16579000	17087000	0	0	0	0	0	6378200	0	0	0	0	0	0	0	0	0	0	0	0	0	0	0	0	0	0	0	0	0
1389	YSGYFGGVTALSREQF	16	1780.84	E7ETS9;C9J3R8;O60513	E7ETS9	yes	no	2	7.0821e-07	123.42	0	22996000	0	0	11065000	0	59301000	58907000	57149000	48642000	50961000	44907000	27393000	25920000	30359000	36474000	33745000	23727000	0	0	0	0	0	0	0	0	0	0	0	0	0	0	0	0	0	0	0	34166000	0
1390	YSGYFGGVTALSREQFF	17	1927.91	E7ETS9;C9J3R8;O60513	E7ETS9	yes	no	2	0.0033681	60.489	0	0	0	0	0	0	0	0	0	15799000	13299000	15746000	0	0	0	0	0	0	0	0	0	0	0	0	0	0	0	0	0	0	0	0	0	0	0	0	0	0	0
1391	YSGYFGGVTALSRE	14	1505.72	E7ETS9;C9J3R8;O60513	E7ETS9	yes	no	2	0.0018527	82.925	0	0	0	0	0	0	20316000	17144000	20264000	24491000	17819000	12482000	0	0	0	0	0	0	0	0	0	0	0	0	0	0	0	0	0	0	0	0	0	0	0	0	0	0	0
1392	YSGYFGGVTALSREQ	15	1633.77	E7ETS9;C9J3R8;O60513	E7ETS9	yes	no	2	2.4696e-12	151.56	36263000	0	31177000	0	11213000	11989000	43882000	43472000	41077000	62102000	41384000	38179000	31802000	0	66595000	48997000	42954000	36929000	0	0	0	0	0	0	0	0	0	0	0	0	0	0	0	0	0	0	0	0	0
1393	LPYPQYFGGVSALTPDQ	17	1851.9	O60512	O60512	yes	yes	2	0.0013767	68.179	0	0	94290000	26938000	15343000	23266000	0	22142000	0	37384000	38374000	44405000	0	0	0	60262000	47217000	65522000	0	0	0	0	0	0	0	0	0	0	6937300	0	0	0	0	0	0	0	0	0	0
1394	LPYPQYFGGVSALTPDQY	18	2014.97	O60512	O60512	yes	yes	2	0.014844	47.64	0	0	70766000	0	0	0	0	0	0	23008000	21354000	14015000	0	0	0	16144000	10240000	13775000	0	0	0	0	0	0	0	0	0	0	0	0	0	0	0	0	0	0	0	0	0
1395	MKLPKPPKPVSKMRMATPLLMQALP	25	2802.59	P04233-2;P04233;H0YBZ2;H0YBZ8;E7ESL3;P04233-3	P04233-2	yes	no	5	4.7884e-05	65.438	0	0	0	0	0	0	0	0	0	0	0	0	32109000	0	20515000	0	0	0	96336000	91333000	127880000	66207000	81956000	102570000	0	0	0	0	42993000	0	36117000	34538000	0	260500000	255770000	346250000	0	0	0
1396	KLPKPPKPVSKMRMATPLLMQALP	24	2671.55	P04233-2;P04233;H0YBZ2;H0YBZ8;E7ESL3;P04233-3	P04233-2	yes	no	4,5	4.77e-06	75.064	71856000	73046000	102030000	0	0	0	0	0	0	0	0	0	195190000	178270000	117360000	0	0	0	654570000	358930000	378830000	400700000	336880000	237460000	196090000	161170000	165080000	92729000	67192000	95161000	107920000	120280000	86797000	260020000	96672000	37469000	0	0	0
1397	LPKPPKPVSKMRMATPLLMQALP	23	2543.45	P04233-2;P04233;H0YBZ2;H0YBZ8;E7ESL3;P04233-3	P04233-2	yes	no	2,3,4,5	2.179e-07	104.23	8942800000	8230200000	8609700000	2260300000	1445400000	1290300000	1925000000	1899400000	1219800000	1425700000	1210800000	467160000	14074000000	13717000000	15968000000	4889600000	2660400000	2897700000	31094000000	41320000000	44288000000	37266000000	44901000000	48825000000	21199000000	27234000000	31664000000	42531000000	42233000000	23913000000	8668100000	20514000000	11355000000	31661000000	31382000000	33681000000	14664000000	16018000000	16962000000
1398	LPKPPKPVSKMRMATPLLMQAL	22	2446.4	P04233-2;P04233;H0YBZ2;H0YBZ8;E7ESL3;P04233-3	P04233-2	yes	no	4,5	0.0027566	56.017	109700000	68593000	120610000	26530000	11823000	0	0	0	0	0	0	0	106010000	83625000	94219000	0	0	0	385750000	273330000	277790000	179110000	258900000	191850000	17779000	208830000	13691000	0	0	0	0	0	0	206530000	30795000	66108000	94621000	128090000	136910000
1399	LPKPPKPVSKMRMATPLLMQA	21	2333.32	P04233-2;P04233;H0YBZ2;H0YBZ8;E7ESL3;P04233-3	P04233-2	yes	no	3,4,5	0.0011814	84.107	10845000000	12202000000	13588000000	1370200000	1564600000	1576500000	1745400000	1648000000	1415000000	285060000	134900000	188560000	2886400000	3209300000	2998700000	653660000	325300000	244700000	708030000	918900000	932040000	956510000	1279300000	1124300000	7442400000	62556000	30258000	6983300	92936000	0	135790000	114490000	53598000	682600000	1205600000	564980000	303910000	377770000	341300000
1400	LPKPPKPVSKMRMATPLLMQ	20	2262.28	P04233-2;P04233;H0YBZ2;H0YBZ8;E7ESL3;P04233-3	P04233-2	yes	no	3,4,5	0.0028111	73.928	340400000	309780000	244460000	40012000	28874000	42082000	8398000	78295000	34742000	0	0	0	182230000	162770000	160140000	2791000	0	0	132410000	132070000	128090000	243580000	246420000	277670000	238680000	370790000	343410000	27600000	148460000	131670000	51982000	46717000	66645000	45605000	68279000	58899000	32952000	69636000	57390000
1401	LPKPPKPVSKMRMATPLLM	19	2134.22	P04233-2;P04233;H0YBZ2;H0YBZ8;E7ESL3;P04233-3	P04233-2	yes	no	3,4	0.0013849	72.433	0	47274000	47393000	8667000	0	7952300	16680000	8545600	9251800	0	0	0	46918000	54630000	34659000	0	0	0	209500000	224260000	217520000	293990000	378500000	355000000	250800000	383460000	351470000	144310000	148610000	116570000	45776000	47763000	119530000	173560000	126270000	174630000	29168000	45198000	42790000
1402	PKPPKPVSKMRMATPLLMQALP	22	2430.37	P04233-2;P04233;H0YBZ2;H0YBZ8;E7ESL3;P04233-3	P04233-2	yes	no	2,3,4,5	0.00061694	70.907	8332900000	7298000000	8251700000	1206300000	1579700000	1029700000	978100000	1109300000	793030000	74240000	31432000	0	1311900000	1255600000	6290700000	51224000	33677000	29168000	8149700000	8092100000	8501800000	29083000000	15293000000	32559000000	10372000000	10755000000	12176000000	20951000000	20655000000	16842000000	10007000000	23968000000	1786800000	32078000000	45251000000	60015000000	8131200000	9524500000	10029000000
1403	PKPPKPVSKMRMATPLLMQAL	21	2333.32	P04233-2;P04233;H0YBZ2;H0YBZ8;E7ESL3;P04233-3	P04233-2	yes	no	4	0.013357	46.461	0	95336000	94805000	29547000	8925100	30763000	0	0	0	0	0	0	6169800	0	0	0	0	0	0	5374200000	5238400000	0	0	0	0	0	0	0	0	0	0	116110000	1234500000	0	0	0	0	0	0
1404	PKPPKPVSKMRMATPLLMQA	20	2220.23	P04233-2;P04233;H0YBZ2;H0YBZ8;E7ESL3;P04233-3	P04233-2	yes	no	2,3,4,5	8.8195e-05	99.273	11913000000	3636700000	11914000000	1582500000	1531400000	888100000	282700000	266340000	744740000	87444000	0	15754000	89631000	1467800000	1465400000	45627000	0	20981000	720770000	730600000	711570000	780250000	1054700000	947280000	83255000	904910000	1266200000	45013000	277330000	219920000	165840000	183350000	250380000	725490000	831690000	935610000	83252000	90565000	103490000
1405	PKPPKPVSKMRMATPLLMQ	19	2149.19	P04233-2;P04233;H0YBZ2;H0YBZ8;E7ESL3;P04233-3	P04233-2	yes	no	3,4	0.02836	41.513	271680000	287780000	233490000	14592000	21878000	27551000	41725000	0	0	0	0	0	76635000	83730000	0	0	0	0	121950000	140040000	103490000	0	0	0	0	55376000	49321000	0	0	18911000	64009000	72423000	101770000	69208000	0	94607000	0	0	0
1406	PKPPKPVSKMRMATPLLM	18	2021.14	P04233-2;P04233;H0YBZ2;H0YBZ8;E7ESL3;P04233-3	P04233-2	yes	no	3	0.021123	44.998	0	0	30103000	0	0	0	0	0	0	0	0	0	0	0	0	0	0	0	31431000	23283000	17719000	67241000	68215000	76389000	48961000	87294000	92162000	15357000	21343000	25326000	22247000	25877000	30076000	113170000	119860000	143160000	0	0	0
1407	PKPPKPVSKMRMATPLL	17	1890.09	P04233-2;P04233;H0YBZ2;H0YBZ8;E7ESL3;P04233-3	P04233-2	yes	no	3	0.0045802	57.973	0	0	0	0	0	0	0	0	0	0	0	0	0	0	0	0	0	0	0	0	0	11084000	9717100	11180000	0	0	0	0	0	0	0	0	0	0	0	0	0	0	0
1408	KPPKPVSKMRMATPLLMQALP	21	2333.32	P04233-2;P04233;H0YBZ2;H0YBZ8;E7ESL3;P04233-3	P04233-2	yes	no	2,3,4,5	0.00073823	89.011	835190000	844830000	824140000	1330100000	423280000	894910000	554440000	378580000	119990000	144240000	13788000	22501000	677000000	611050000	636760000	142220000	155350000	114580000	6756000000	1810100000	1885000000	5554300000	5528300000	5647400000	2448400000	11022000000	11091000000	6795000000	4969500000	4553700000	1273200000	2863300000	780830000	10987000000	10078000000	12277000000	6893900000	8660500000	7846400000
1409	KPPKPVSKMRMATPLLMQAL	20	2236.26	P04233-2;P04233;H0YBZ2;H0YBZ8;E7ESL3;P04233-3	P04233-2	yes	no	4	0.009203	53.504	0	0	0	0	0	0	0	0	0	0	0	0	0	0	0	0	0	0	0	0	0	19893000	0	0	32766000	40743000	43644000	17546000	9902500	0	0	0	0	0	34757000	43552000	0	76118000	76903000
1410	KPPKPVSKMRMATPLLMQA	19	2123.18	P04233-2;P04233;H0YBZ2;H0YBZ8;E7ESL3;P04233-3	P04233-2	yes	no	3,4	0.00098719	81.157	2696000000	2144800000	2300500000	442920000	391890000	583240000	328390000	316780000	188820000	28609000	11251000	11450000	323800000	331260000	336510000	0	5249100	0	449640000	418330000	415190000	332080000	417350000	372470000	549850000	907160000	929380000	118770000	178880000	152340000	151240000	142240000	196810000	1287000000	1089300000	1481000000	402110000	496370000	417400000
1411	KPPKPVSKMRMATPLLMQ	18	2052.14	P04233-2;P04233;H0YBZ2;H0YBZ8;E7ESL3;P04233-3	P04233-2	yes	no	3,4	0.0045843	55.546	68926000	118420000	48985000	11420000	23197000	20155000	27934000	18818000	0	0	0	0	0	0	0	0	0	0	11502000	11556000	12402000	7681000	16446000	19228000	32588000	63701000	62124000	0	10422000	0	10735000	9710700	11527000	55256000	54393000	53330000	68921000	110560000	82006000
1412	KPPKPVSKMRMATPLLM	17	1924.08	P04233-2;P04233;H0YBZ2;H0YBZ8;E7ESL3;P04233-3	P04233-2	yes	no	4	0.020589	46.156	0	0	0	0	0	0	0	0	0	0	0	0	7165800	6280600	11607000	0	0	0	12889000	7301300	10190000	0	17166000	15546000	22102000	42284000	39903000	0	6524800	2392800	0	7329400	8976600	37932000	33587000	0	10038000	10820000	12936000
1413	PPKPVSKMRMATPLLMQALP	20	2205.22	P04233-2;P04233;H0YBZ2;H0YBZ8;E7ESL3;P04233-3	P04233-2	yes	no	3,4	0.0038267	63.488	0	0	0	0	0	0	0	0	0	0	0	0	0	0	0	0	0	0	0	0	91806000	0	0	0	0	9304200	12989000	0	0	0	0	0	0	0	0	0	83894000	68656000	91685000
1414	PPKPVSKMRMATPLLMQA	18	1995.08	P04233-2;P04233;H0YBZ2;H0YBZ8;E7ESL3;P04233-3	P04233-2	yes	no	3	0.0048386	56.339	0	0	0	0	0	0	0	0	0	0	0	0	0	0	0	0	0	0	0	0	0	0	0	0	0	0	0	0	0	0	0	0	0	0	0	0	35707000	41932000	52916000
1415	KPVSKMRMATPLLMQALP	18	2011.11	P04233-2;P04233;H0YBZ2;H0YBZ8;E7ESL3;P04233-3	P04233-2	yes	no	2,3,4	3.9449e-05	101.08	0	0	0	0	0	0	0	0	0	0	0	0	0	0	0	0	0	0	130140000	138610000	76431000	66205000	0	0	811110000	785000000	737760000	488080000	355730000	384660000	72875000	76631000	110380000	342480000	358150000	389410000	98738000	111490000	106110000
1416	KPVSKMRMATPLLMQA	16	1800.98	P04233-2;P04233;H0YBZ2;H0YBZ8;E7ESL3;P04233-3	P04233-2	yes	no	3,4	0.0015598	75.764	83090000	88231000	0	19788000	0	0	9325400	4346400	12008000	0	0	0	0	0	9813400	0	0	0	43652000	48887000	49002000	24102000	40720000	34762000	4240700	572740000	537090000	39461000	97578000	54981000	13334000	51594000	33675000	356490000	289790000	441890000	104340000	116760000	110180000
1417	KPVSKMRMATPLLMQ	15	1729.94	P04233-2;P04233;H0YBZ2;H0YBZ8;E7ESL3;P04233-3	P04233-2	yes	no	3	0.074107	49.188	0	0	0	0	0	0	0	0	0	0	0	0	0	0	0	0	0	0	0	0	0	0	0	0	0	0	0	0	0	0	0	0	0	0	0	0	0	0	0
1418	VSKMRMATPLLMQALP	16	1785.97	P04233-2;P04233;H0YBZ2;H0YBZ8;E7ESL3;P04233-3	P04233-2	yes	no	3	0.001167	79.652	0	0	0	0	0	0	0	0	0	0	0	0	6858900	0	0	0	0	0	111420000	119940000	113510000	41175000	41395000	37707000	57725000	77694000	78295000	38108000	50432000	56274000	20561000	16173000	0	0	32221000	44837000	0	0	0
1419	SKMRMATPLLMQALP	15	1686.9	P04233-2;P04233;H0YBZ2;H0YBZ8;E7ESL3;P04233-3	P04233-2	yes	no	3	0.0096404	57.288	0	0	0	0	0	5172400	0	0	0	23137000	0	0	0	0	0	0	0	14143000	54594000	53613000	55916000	0	0	15537000	30803000	30031000	26639000	13917000	6445900	11877000	0	0	0	0	22396000	0	0	0	0
1420	KMRMATPLLMQALP	14	1599.87	P04233-2;P04233;H0YBZ2;H0YBZ8;E7ESL3;P04233-3	P04233-2	yes	no	3	0.0027496	73.927	0	0	0	0	0	0	0	0	0	0	0	0	0	0	0	0	0	0	53160000	42249000	59515000	19723000	17991000	20582000	0	16852000	16771000	0	8635800	12637000	0	1787800	0	19950000	11852000	0	30879000	39316000	40006000
1421	MRMATPLLMQALP	13	1471.77	P04233-2;P04233;H0YBZ2;H0YBZ8;E7ESL3;P04233-3	P04233-2	yes	no	2	0.00077297	95.417	0	0	0	0	0	0	0	0	0	0	0	0	0	0	0	0	0	21211000	63614000	63782000	76330000	18309000	25313000	24223000	24347000	26420000	28079000	0	16764000	18056000	0	0	0	19887000	11207000	26770000	0	0	10464000
1422	MRMATPLLM	9	1062.54	P04233-2;P04233;H0YBZ2;H0YBZ8;E7ESL3;P04233-3	P04233-2	yes	no	2	0.014728	96.948	0	0	0	0	0	0	0	0	0	0	0	0	0	0	0	0	0	0	11303000	10656000	15395000	0	0	9068400	0	0	0	0	0	0	0	0	0	0	0	0	0	0	0
1423	KLPKPPKPVSKMRMATPLLMQALPM	25	2802.59	P04233-2;P04233;H0YBZ2;H0YBZ8;E7ESL3;P04233-3	P04233-2	yes	no	4,5	0.0015446	48.255	0	41744000	49741000	0	0	0	0	0	0	0	0	0	105750000	91439000	58356000	0	0	0	499720000	253390000	495240000	83197000	170580000	139880000	584580000	296480000	699320000	220690000	62048000	111190000	84254000	119690000	188930000	56686000	286600000	354980000	0	0	0
1424	LPKPPKPVSKMRMATPLLMQALPMG	25	2731.51	P04233-2;P04233;H0YBZ2;H0YBZ8;E7ESL3;P04233-3	P04233-2	yes	no	4	6.0772e-05	65.438	0	0	0	0	0	6432500	0	0	0	0	0	0	0	46885000	0	0	0	0	115630000	207070000	176790000	60873000	108800000	80544000	70315000	406410000	119970000	131260000	134230000	84417000	29167000	42988000	37363000	46848000	70404000	163040000	0	0	0
1425	LPKPPKPVSKMRMATPLLMQALPM	24	2674.49	P04233-2;P04233;H0YBZ2;H0YBZ8;E7ESL3;P04233-3	P04233-2	yes	no	3,4,5	1.0744e-06	92.034	1208100000	1230000000	1141700000	106340000	121110000	179860000	172160000	468910000	306370000	37841000	22867000	17142000	607790000	651220000	808180000	0	0	68808000	2764700000	1883100000	3493000000	3664900000	4732400000	3397800000	3910600000	13420000000	4786100000	3301000000	3232200000	3643700000	1220800000	1794300000	1882200000	5209000000	4482800000	6178600000	1050200000	1336500000	1239100000
1426	PKPPKPVSKMRMATPLLMQALPMG	24	2618.43	P04233-2;P04233;H0YBZ2;H0YBZ8;E7ESL3;P04233-3	P04233-2	yes	no	4	0.093848	34.254	0	37468000	28859000	0	0	0	0	0	0	0	0	0	0	0	0	0	0	0	0	0	0	0	0	67233000	0	89404000	501470000	0	92068000	67992000	14520000	14840000	0	0	0	0	0	0	0
1427	PKPPKPVSKMRMATPLLMQALPM	23	2561.41	P04233-2;P04233;H0YBZ2;H0YBZ8;E7ESL3;P04233-3	P04233-2	yes	no	3,4,5	0.0091225	46.786	336780000	322020000	360070000	94583000	16284000	19394000	29777000	27970000	0	0	0	0	949050000	1317400000	293750000	0	0	0	1023000000	969280000	1192400000	593660000	250470000	798740000	3185200000	3773600000	3348700000	452690000	518560000	800930000	306940000	870860000	277690000	2912500000	2894300000	3347600000	156540000	219930000	193750000
1428	KPPKPVSKMRMATPLLMQALPMGAL	25	2705.5	P04233-2;P04233;H0YBZ2;H0YBZ8;E7ESL3;P04233-3	P04233-2	yes	no	3,4,5	2.6103e-07	92.913	0	0	0	0	0	0	0	0	0	0	0	0	0	0	0	0	0	0	496170000	514630000	467390000	0	40933000	30366000	498480000	725600000	631140000	250860000	231660000	323810000	65428000	86969000	137300000	191670000	346000000	614990000	0	0	0
1429	KPPKPVSKMRMATPLLMQALPMG	23	2521.38	P04233-2;P04233;H0YBZ2;H0YBZ8;E7ESL3;P04233-3	P04233-2	yes	no	3,4	0.00014696	83.395	0	0	0	0	0	0	0	0	0	0	0	0	0	0	0	0	0	0	0	0	0	0	0	0	657850000	679480000	805740000	106090000	178760000	116960000	100860000	137710000	104930000	332840000	348200000	436440000	0	0	0
1430	KPPKPVSKMRMATPLLMQALPM	22	2464.36	P04233-2;P04233;H0YBZ2;H0YBZ8;E7ESL3;P04233-3	P04233-2	yes	no	2,3,4,5	3.0626e-06	95.195	13794000	0	0	0	0	0	0	0	0	0	0	0	0	0	0	0	0	0	1681600000	1596600000	1685500000	487080000	756920000	535980000	13294000000	15587000000	14037000000	7404400000	6041400000	5904700000	3944800000	13159000000	5000200000	25199000000	26493000000	28005000000	248070000	329860000	227720000
1431	PPKPVSKMRMATPLLMQALPMGAL	24	2577.4	P04233-2;P04233;H0YBZ2;H0YBZ8;E7ESL3;P04233-3	P04233-2	yes	no	3	0.040633	40.533	0	0	0	0	0	0	0	0	0	0	0	0	0	0	0	0	0	0	0	32904000	29397000	0	0	0	0	0	0	0	70264000	95422000	15823000	22312000	0	0	0	166010000	0	0	0
1432	PKPVSKMRMATPLLMQALPMGALPQ	25	2705.46	P04233-2;P04233;H0YBZ2;H0YBZ8;E7ESL3;P04233-3	P04233-2	yes	no	4	9.8737e-05	61.039	0	0	0	0	0	0	0	0	0	0	0	0	0	0	0	0	0	0	0	0	0	0	0	0	50702000	53532000	65203000	0	0	0	0	0	0	0	0	0	0	0	0
1433	VSKMRMATPLLMQALPMGALPQGPM	25	2668.38	P04233-2;P04233;H0YBZ2;H0YBZ8;E7ESL3;P04233-3	P04233-2	yes	no	3	1.4254e-05	73.11	0	0	0	0	0	0	0	0	0	0	0	0	0	0	0	0	0	0	58995000	0	62478000	0	0	12996000	35987000	25022000	37113000	0	8522600	14043000	0	0	0	0	0	0	0	0	0
1434	VSKMRMATPLLMQALPMGALPQGP	24	2537.34	P04233-2;P04233;H0YBZ2;H0YBZ8;E7ESL3;P04233-3	P04233-2	yes	no	3	0.000834	60.133	0	0	0	0	0	0	0	0	0	0	0	0	0	0	0	0	0	0	52509000	43185000	66663000	0	0	0	0	0	0	0	0	0	0	0	0	0	0	0	0	0	0
1435	VSKMRMATPLLMQALPMGALPQ	22	2383.26	P04233-2;P04233;H0YBZ2;H0YBZ8;E7ESL3;P04233-3	P04233-2	yes	no	2,3	0.00035245	88.872	0	0	0	0	0	0	0	0	0	0	0	0	0	0	0	0	0	0	3859400000	4168600000	4413900000	1210800000	1505700000	1681600000	363400000	2612400000	2454000000	1592000000	1224000000	1792600000	266280000	423160000	502280000	1272400000	1059300000	1357400000	58560000	70152000	62669000
1436	VSKMRMATPLLMQALPMGALP	21	2255.2	P04233-2;P04233;H0YBZ2;H0YBZ8;E7ESL3;P04233-3	P04233-2	yes	no	2,3	0.0048837	57.045	0	0	0	0	0	0	0	0	0	0	0	0	0	0	0	0	0	0	647660000	830730000	1037000000	193210000	190370000	300150000	153600000	215830000	198280000	85108000	136490000	149350000	0	37941000	12333000	55650000	0	0	15032000	15826000	10609000
1437	VSKMRMATPLLMQALPMGAL	20	2158.15	P04233-2;P04233;H0YBZ2;H0YBZ8;E7ESL3;P04233-3	P04233-2	yes	no	3	0.0011541	92.679	0	0	0	0	0	0	0	0	0	0	0	0	0	0	0	0	0	0	199010000	230130000	202140000	52118000	51752000	60211000	44745000	43675000	47641000	18589000	24061000	30114000	0	0	0	0	0	0	0	0	0
1438	VSKMRMATPLLMQALPMG	18	1974.03	P04233-2;P04233;H0YBZ2;H0YBZ8;E7ESL3;P04233-3	P04233-2	yes	no	3	0.0092835	50.831	0	0	0	0	0	0	0	0	0	0	0	0	0	0	0	0	0	0	0	0	0	12672000	11761000	12617000	58378000	0	0	0	25698000	27822000	2954400	0	19704000	12620000	0	34913000	0	0	0
1439	VSKMRMATPLLMQALPM	17	1917.01	P04233-2;P04233;H0YBZ2;H0YBZ8;E7ESL3;P04233-3	P04233-2	yes	no	2,3	0.0003496	82.59	0	26536000	0	4249200	0	0	0	0	0	0	0	0	0	0	0	0	0	0	1668400000	1977700000	1822900000	543740000	777200000	894520000	1299300000	1735200000	1804300000	879380000	892160000	992940000	507800000	586590000	718560000	315260000	1446800000	1246600000	17224000	16299000	11841000
1440	KMRMATPLLMQALPMGALPQGPMQ	24	2610.33	P04233-2;P04233;H0YBZ2;H0YBZ8;E7ESL3;P04233-3	P04233-2	yes	no	3	3.0075e-06	83.602	0	0	0	0	0	0	0	0	0	0	0	0	0	0	0	0	0	0	75381000	84222000	86009000	0	0	0	64382000	66906000	78397000	0	0	21297000	0	0	0	57140000	53798000	71879000	0	0	0
1441	KMRMATPLLMQALPMGALPQGPM	23	2482.28	P04233-2;P04233;H0YBZ2;H0YBZ8;E7ESL3;P04233-3	P04233-2	yes	no	3	0.00026376	67.76	0	0	0	0	0	0	0	0	0	0	0	0	0	0	0	0	0	0	102210000	159210000	123630000	0	19729000	22391000	0	102210000	90104000	0	0	29364000	3988900	9303000	10200000	0	0	0	0	0	0
1442	KMRMATPLLMQALPMGALPQGP	22	2351.24	P04233-2;P04233;H0YBZ2;H0YBZ8;E7ESL3;P04233-3	P04233-2	yes	no	3	0.0050898	54.225	0	0	0	0	0	0	0	0	0	0	0	0	0	0	0	0	0	0	105070000	112650000	105130000	0	24633000	19072000	27241000	33768000	28445000	11879000	15738000	11043000	0	0	0	24256000	0	0	0	25480000	0
1443	KMRMATPLLMQALPMGALPQ	20	2197.16	P04233-2;P04233;H0YBZ2;H0YBZ8;E7ESL3;P04233-3	P04233-2	yes	no	2,3,4	8.6726e-08	115.63	0	0	0	0	0	0	0	0	0	0	0	0	0	0	0	0	0	7101800	7397400000	9369600000	10187000000	5348500000	6250200000	7182600000	1857400000	3458100000	3444300000	8127800000	9079500000	5475500000	2971500000	5287100000	4327100000	23549000000	20414000000	26572000000	2943000000	2892600000	2784100000
1444	KMRMATPLLMQALPMGALP	19	2069.1	P04233-2;P04233;H0YBZ2;H0YBZ8;E7ESL3;P04233-3	P04233-2	yes	no	2,3	0.0011169	79.121	0	0	0	0	0	0	0	0	0	0	0	0	0	0	0	0	0	0	1267000000	6186400000	6576300000	1109200000	1256000000	1634400000	63510000	551280000	531840000	455100000	336470000	902700000	107540000	159770000	167290000	799360000	711740000	664410000	1184000000	1206700000	1202700000
1445	KMRMATPLLMQALPMGAL	18	1972.05	P04233-2;P04233;H0YBZ2;H0YBZ8;E7ESL3;P04233-3	P04233-2	yes	no	2,3	0.00068816	73.252	0	0	0	0	0	0	0	0	0	0	0	0	0	0	0	0	0	0	2226900000	2518700000	2907500000	237910000	331470000	405470000	146880000	101500000	148720000	120250000	0	169760000	97356000	99040000	144710000	239340000	97189000	140600000	43536000	67512000	80237000
1446	KMRMATPLLMQALPMGA	17	1858.97	P04233-2;P04233;H0YBZ2;H0YBZ8;E7ESL3;P04233-3	P04233-2	yes	no	3	0.0033994	62.055	0	0	0	0	0	0	0	0	0	0	0	0	0	0	0	0	0	0	49589000	47663000	46860000	0	0	0	0	0	0	0	0	0	0	0	0	0	0	0	0	0	0
1447	KMRMATPLLMQALPMG	16	1787.93	P04233-2;P04233;H0YBZ2;H0YBZ8;E7ESL3;P04233-3	P04233-2	yes	no	3	0.0034433	66.059	0	0	0	0	0	0	0	0	0	0	0	0	0	0	0	0	0	0	90065000	89898000	91211000	23928000	24358000	31333000	0	81219000	92043000	25725000	38645000	45261000	24463000	50376000	44177000	136440000	124250000	117070000	13436000	12730000	0
1448	KMRMATPLLMQALPM	15	1730.91	P04233-2;P04233;H0YBZ2;H0YBZ8;E7ESL3;P04233-3	P04233-2	yes	no	2,3	0.0019366	74.649	0	0	0	0	0	0	0	0	0	0	0	0	0	0	0	0	0	0	1137000000	1101800000	1536400000	396560000	429580000	429180000	781790000	806850000	876880000	570070000	225320000	482720000	267240000	317130000	555270000	1877200000	2755600000	2415100000	65670000	78915000	58630000
1449	MRMATPLLMQALPMGALPQGPMQ	23	2482.24	P04233-2;P04233;H0YBZ2;H0YBZ8;E7ESL3;P04233-3	P04233-2	yes	no	3	0.0021041	55.705	0	0	0	0	0	0	0	0	0	0	0	0	0	0	0	0	0	0	27061000	45122000	23992000	0	6508800	0	46890000	44546000	44907000	13768000	11602000	17191000	7900300	13166000	7194900	37451000	42377000	43020000	0	0	0
1450	MRMATPLLMQALPMGALPQGPM	22	2354.18	P04233-2;P04233;H0YBZ2;H0YBZ8;E7ESL3;P04233-3	P04233-2	yes	no	3	0.0025371	59.339	0	0	0	0	0	0	0	0	0	0	0	0	0	0	0	0	0	0	61964000	61067000	46591000	0	19526000	26217000	86597000	0	0	23637000	0	15004000	8387600	0	3440400	52694000	0	45793000	0	0	0
1451	MRMATPLLMQALPMGALPQ	19	2069.07	P04233-2;P04233;H0YBZ2;H0YBZ8;E7ESL3;P04233-3	P04233-2	yes	no	2,3	1.4023e-11	131.63	0	0	0	0	0	0	0	0	0	16459000	0	3770900	13473000	0	14177000	12675000	0	22988000	3616600000	18109000000	9231100000	1921900000	5510100000	5666700000	1488100000	10059000000	2536600000	7628500000	8472900000	5636000000	2738400000	5638400000	2211800000	17251000000	12869000000	19080000000	2238600000	2268900000	2138500000
1452	MRMATPLLMQALPMGALP	18	1941.01	P04233-2;P04233;H0YBZ2;H0YBZ8;E7ESL3;P04233-3	P04233-2	yes	no	2,3	0.0001477	90.806	0	0	0	0	0	0	0	0	0	0	0	0	0	0	0	7049800	0	0	4682900000	4401700000	5266200000	1214700000	1413200000	1402800000	725890000	693890000	782680000	648600000	484230000	554130000	19547000	39366000	19721000	709860000	627390000	732910000	1206500000	1002500000	1140400000
1453	MRMATPLLMQALPMGAL	17	1843.95	P04233-2;P04233;H0YBZ2;H0YBZ8;E7ESL3;P04233-3	P04233-2	yes	no	2,3	0.00011366	101.52	0	0	0	0	0	0	0	0	0	0	0	0	0	0	0	0	0	0	2156700000	2255500000	634200000	338960000	408090000	428290000	166490000	195830000	162740000	228270000	153340000	163510000	41827000	37866000	54715000	491680000	533670000	419520000	81482000	66173000	81362000
1454	MRMATPLLMQALPMGA	16	1730.87	P04233-2;P04233;H0YBZ2;H0YBZ8;E7ESL3;P04233-3	P04233-2	yes	no	2	0.0041428	65.374	0	0	0	0	0	0	0	0	0	0	0	0	0	0	0	0	0	0	54721000	62446000	47366000	0	0	0	0	0	0	0	0	0	0	0	0	0	0	0	0	0	0
1455	MRMATPLLMQALPMG	15	1659.83	P04233-2;P04233;H0YBZ2;H0YBZ8;E7ESL3;P04233-3	P04233-2	yes	no	2	0.00041553	102.52	0	0	0	0	0	0	0	0	0	0	0	0	0	0	0	0	0	0	89667000	105990000	108900000	33731000	29510000	53251000	183430000	177630000	183400000	71578000	77604000	79769000	5755300	0	48994000	156590000	152620000	209580000	32486000	13470000	19386000
1456	MRMATPLLMQALPM	14	1602.81	P04233-2;P04233;H0YBZ2;H0YBZ8;E7ESL3;P04233-3	P04233-2	yes	no	2,3	1.0653e-16	155.88	0	0	0	0	0	0	0	0	0	0	0	0	0	0	0	0	0	0	2032700000	2283300000	2510200000	946430000	1210000000	1068300000	4182700000	1304300000	1033600000	2310300000	2765000000	933060000	881510000	1458200000	308410000	5667500000	5833500000	6091500000	166960000	135160000	142870000
1457	RMATPLLMQALPMGALPQGPMQ	22	2351.2	P04233-2;P04233;H0YBZ2;H0YBZ8;E7ESL3;P04233-3	P04233-2	yes	no	2,3	0.0030771	56.684	0	0	0	0	0	0	8321700	0	0	0	0	0	0	0	0	0	0	0	28366000	18167000	18301000	0	0	0	135140000	127930000	119140000	23610000	19673000	28820000	10049000	22384000	13931000	44106000	28734000	74215000	0	0	0
1458	RMATPLLMQALPMGALPQGPM	21	2223.14	P04233-2;P04233;H0YBZ2;H0YBZ8;E7ESL3;P04233-3	P04233-2	yes	no	2,3	0.0011816	86.748	0	0	0	0	0	0	0	16052000	0	0	0	0	18736000	17423000	20560000	0	0	0	79136000	95442000	112910000	56596000	66351000	49363000	309650000	329580000	355610000	45365000	35269000	71569000	25788000	27352000	12804000	128300000	185710000	189260000	0	0	0
1459	RMATPLLMQALPMGALPQGP	20	2092.1	P04233-2;P04233;H0YBZ2;H0YBZ8;E7ESL3;P04233-3	P04233-2	yes	no	2,3	0.0016874	90.453	0	0	0	0	0	0	0	0	0	0	0	0	0	0	0	0	0	0	75408000	71181000	82221000	35615000	43483000	44650000	114260000	121400000	127550000	36814000	36286000	47188000	0	1481900	4993800	18656000	19950000	0	0	0	0
1460	RMATPLLMQALPMGALPQ	18	1938.03	P04233-2;P04233;H0YBZ2;H0YBZ8;E7ESL3;P04233-3	P04233-2	yes	no	2,3	3.4675e-25	145.69	22650000	0	63748000	19877000	21294000	10534000	10897000	0	7541700	0	14937000	0	31464000	10121000	13970000	0	0	10500000	12205000000	12182000000	11050000000	17849000000	14672000000	7903600000	3187500000	21229000000	3590200000	23410000000	28282000000	10744000000	10570000000	20583000000	12120000000	51468000000	46142000000	55307000000	4334500000	4738200000	4267400000
1461	RMATPLLMQALPMGALP	17	1809.97	P04233-2;P04233;H0YBZ2;H0YBZ8;E7ESL3;P04233-3	P04233-2	yes	no	2,3	0.00015885	97.904	0	9700600	0	0	0	0	0	0	0	0	0	0	0	0	0	0	0	0	2702200000	25659000000	3389600000	12275000000	13246000000	21011000000	643070000	10838000000	1504200000	6373300000	10146000000	10867000000	4031600000	5557800000	4372500000	8264600000	8873700000	22378000000	10665000000	11495000000	10899000000
1462	RMATPLLMQALPMGAL	16	1712.91	P04233-2;P04233;H0YBZ2;H0YBZ8;E7ESL3;P04233-3	P04233-2	yes	no	2,3	1.2891e-05	122.66	0	0	0	0	388410	0	18892000	0	0	0	0	4110200	0	0	0	0	0	0	12105000000	13884000000	14783000000	2011700000	5938100000	5268400000	90417000	3903800000	3771500000	1049100000	3780300000	4588000000	2014000000	3684600000	1954900000	7694400000	2894700000	3672800000	1273900000	1346400000	1174600000
1463	RMATPLLMQALPMGA	15	1599.83	P04233-2;P04233;H0YBZ2;H0YBZ8;E7ESL3;P04233-3	P04233-2	yes	no	2	0.0008717	89.613	0	0	0	0	0	0	0	0	0	0	6095700	0	18749000	22494000	17320000	30312000	25346000	25068000	952570000	760850000	853010000	214740000	260280000	286330000	56605000	65080000	58592000	56383000	0	74711000	43310000	52997000	50798000	171530000	137630000	154040000	55305000	55789000	58127000
1464	RMATPLLMQALPMG	14	1528.79	P04233-2;P04233;H0YBZ2;H0YBZ8;E7ESL3;P04233-3	P04233-2	yes	no	2	0.00060147	98.337	0	0	0	0	0	0	0	0	0	0	0	9727000	0	0	0	0	0	0	441350000	391410000	404190000	246870000	239500000	305650000	933530000	903080000	1018800000	387020000	452720000	715280000	348600000	310170000	449380000	1375900000	1286300000	1477900000	134990000	181810000	180400000
1465	RMATPLLMQALPM	13	1471.77	P04233-2;P04233;H0YBZ2;H0YBZ8;E7ESL3;P04233-3	P04233-2	yes	no	2,3	3.6018e-07	132.56	0	0	0	0	0	0	5678300	0	0	0	2475800	0	0	8697900	0	2810000	7967300	0	4757100000	4334500000	4119600000	2314500000	2539400000	2545400000	6736600000	9142000000	8691800000	2549200000	5048600000	3554300000	2699800000	3504400000	3288400000	18307000000	16850000000	14042000000	692680000	610670000	620080000
1466	RMATPLLMQ	9	1059.56	P04233-2;P04233;H0YBZ2;H0YBZ8;E7ESL3;P04233-3	P04233-2	yes	no	2	0.079857	52.49	0	0	0	0	0	0	0	0	0	0	0	0	0	0	0	0	0	0	0	0	0	0	0	0	0	0	0	0	0	0	12915000	11626000	18897000	19612000	16841000	24609000	0	0	0
1467	MATPLLMQALPMGALPQGPMQ	21	2195.1	P04233-2;P04233;H0YBZ2;H0YBZ8;E7ESL3;P04233-3	P04233-2	yes	no	2,3	0.00082083	91.414	527730000	372600000	401430000	38947000	21747000	42403000	1058500000	1090900000	1074700000	121440000	142810000	140580000	543620000	434180000	501450000	95870000	93324000	109060000	0	18302000	28735000	0	0	0	51373000	44958000	57344000	20335000	9531300	17443000	9894000	8888600	6347900	19636000	44414000	35127000	5059700	0	0
1468	MATPLLMQALPMGALPQGPM	20	2067.04	P04233-2;P04233;H0YBZ2;H0YBZ8;E7ESL3;P04233-3	P04233-2	yes	no	2,3	0.00037666	72.207	506940000	443630000	339860000	62287000	51189000	35878000	468310000	669020000	493350000	23542000	21001000	15268000	648810000	649560000	638670000	48188000	43565000	47429000	55471000	56391000	79242000	0	0	0	97582000	127360000	123970000	19122000	24362000	24548000	6269900	0	3645700	0	15693000	65829000	10076000	0	10460000
1469	MATPLLMQALPMGALPQGP	19	1936	P04233-2;P04233;H0YBZ2;H0YBZ8;E7ESL3;P04233-3	P04233-2	yes	no	2,3	0.0015912	74.428	75211000	207000000	0	7698400	27677000	1935900	0	0	0	0	0	2586200	0	0	14780000	23436000	16684000	0	0	0	0	0	0	0	15430000	23772000	0	0	0	0	35100000	33811000	28820000	0	0	0	23791000	51764000	22888000
1470	MATPLLMQALPMGALPQ	17	1781.92	P04233-2;P04233;H0YBZ2;H0YBZ8;E7ESL3;P04233-3	P04233-2	yes	no	2,3	3.444e-05	121.99	0	20477000	0	0	0	0	0	10006000	14062000	0	0	0	0	0	0	0	8109700	0	3775800000	4035200000	3568500000	5381700000	12517000000	12166000000	6359400000	11519000000	11235000000	16833000000	21203000000	16752000000	4510700000	4720400000	3729700000	33309000000	24198000000	39045000000	1928700000	303080000	1569400000
1471	MATPLLMQALPMGALP	16	1653.87	P04233-2;P04233;H0YBZ2;H0YBZ8;E7ESL3;P04233-3	P04233-2	yes	no	1,2,3	0.00068098	98.942	0	0	0	0	0	0	0	9843300	0	0	824300	2773500	4652000	0	0	4258500	2569000	0	2137100000	4188500000	4219900000	6895600000	8705300000	6697700000	4261800000	10834000000	6115500000	9735700000	13398000000	21756000000	1958400000	2988800000	2172000000	12675000000	18117000000	20881000000	3382800000	1427800000	3123000000
1472	MATPLLMQALPMGAL	15	1556.81	P04233-2;P04233;H0YBZ2;H0YBZ8;E7ESL3;P04233-3	P04233-2	yes	no	1,2,3	0.00015881	112.5	0	0	0	0	0	0	0	0	0	0	0	0	0	0	0	0	0	0	4174100000	4815800000	1435900000	8869000000	5630900000	6368400000	502140000	1639200000	801630000	9425100000	9325300000	2948800000	3136800000	3481700000	3215100000	6547900000	9743300000	7503600000	1173000000	974330000	1148400000
1473	MATPLLMQALPMGA	14	1443.73	P04233-2;P04233;H0YBZ2;H0YBZ8;E7ESL3;P04233-3	P04233-2	yes	no	2,3	0.00021938	111.52	0	0	0	0	0	0	0	0	0	0	0	0	0	0	0	0	0	0	1530800000	1673200000	1632200000	1187600000	1216700000	1330300000	270990000	325270000	275670000	1098700000	1472100000	1091700000	419170000	505370000	421860000	2894100000	3140300000	3704200000	89095000	79483000	73711000
1474	MATPLLMQALPMG	13	1372.69	P04233-2;P04233;H0YBZ2;H0YBZ8;E7ESL3;P04233-3	P04233-2	yes	no	1,2	0.0040518	84.479	0	0	0	0	0	0	0	0	0	0	0	0	0	0	0	0	0	0	321710000	349650000	365480000	551410000	544220000	533980000	2373200000	2514200000	2426700000	889800000	989080000	977410000	317650000	323780000	314430000	1633900000	1370500000	1618900000	159800000	149690000	163330000
1475	MATPLLMQALPM	12	1315.67	P04233-2;P04233;H0YBZ2;H0YBZ8;E7ESL3;P04233-3	P04233-2	yes	no	1,2	0.0040411	101.38	0	0	0	0	0	0	0	0	0	0	0	0	0	0	0	0	0	0	2154500000	2426800000	2455700000	2639000000	2815600000	2701100000	11646000000	13010000000	13266000000	6551100000	6219700000	5760800000	2077600000	2518200000	1680300000	13681000000	13788000000	22226000000	444040000	463020000	418890000
1476	MATPLLMQALP	11	1184.63	P04233-2;P04233;H0YBZ2;H0YBZ8;E7ESL3;P04233-3	P04233-2	yes	no	2	0.0072344	87.149	0	0	0	0	0	0	0	0	0	0	0	0	0	0	0	0	0	0	68024000	0	0	49976000	0	0	154020000	0	0	0	0	5557300	33546000	32267000	30597000	0	0	0	9638400	0	0
1477	MATPLLMQ	8	903.456	P04233-2;P04233;H0YBZ2;H0YBZ8;E7ESL3;P04233-3	P04233-2	yes	no	2	0.063522	78.324	0	0	0	0	0	0	0	0	0	0	0	0	0	0	0	0	0	0	18769000	32059000	36185000	0	6416100	0	0	78593000	93302000	7423200	11190000	6803900	14911000	19236000	13037000	0	14943000	0	0	0	0
1478	ATPLLMQALPMGALPQGPMQ	20	2064.06	P04233-2;P04233;H0YBZ2;H0YBZ8;E7ESL3;P04233-3	P04233-2	yes	no	2,3	6.5519e-05	106.31	1898500000	2177500000	2896200000	470690000	402230000	374430000	6108700000	6015700000	5987300000	1768400000	1254500000	678410000	2337800000	2287800000	2166900000	592800000	498450000	476610000	14175000	41097000	9411800	8975700	0	15945000	27191000	91698000	24962000	29702000	22742000	25950000	16153000	22953000	9141400	61827000	56202000	90074000	0	0	0
1479	ATPLLMQALPMGALPQGPM	19	1936	P04233-2;P04233;H0YBZ2;H0YBZ8;E7ESL3;P04233-3	P04233-2	yes	no	2,3	1.6704e-06	118.21	5926000000	5378200000	7102600000	588730000	1253700000	482100000	4088500000	3469300000	6472700000	3507300000	2846300000	2042800000	2266200000	2368900000	2277400000	4873000000	4223700000	4395800000	245150000	268990000	261300000	91391000	89908000	138830000	91908000	95000000	155770000	88217000	104790000	55081000	18106000	3425300	12027000	268330000	231440000	243420000	49071000	12030000	65308000
1480	ATPLLMQALPMGALPQGP	18	1804.96	P04233-2;P04233;H0YBZ2;H0YBZ8;E7ESL3;P04233-3	P04233-2	yes	no	2,3	2.7567e-05	107.5	3211200000	3089400000	3375500000	854560000	955580000	762600000	2213200000	2112000000	7690500000	2463300000	2221600000	2026500000	1057000000	976250000	7599700000	7133100000	5789700000	6845100000	143300000	142990000	138530000	54904000	56045000	63809000	21167000	25316000	26085000	15188000	16853000	14651000	15158000	13347000	8514700	0	30255000	40728000	133060000	123250000	121100000
1481	ATPLLMQALPMGALPQG	17	1707.91	P04233-2;P04233;H0YBZ2;H0YBZ8;E7ESL3;P04233-3	P04233-2	yes	no	2	0.0028172	67.326	63357000	81691000	83563000	30549000	43921000	48002000	208180000	212150000	195030000	16200000	0	20774000	85576000	88297000	62447000	40853000	21578000	25626000	23673000	45457000	40294000	0	0	15102000	0	0	22658000	0	4014100	0	0	7037000	4777500	61125000	0	0	0	0	0
1482	ATPLLMQALPMGALPQ	16	1650.88	P04233-2;P04233;H0YBZ2;H0YBZ8;E7ESL3;P04233-3	P04233-2	yes	no	2,3	0.00023037	107.35	1130300000	1270000000	1291800000	366040000	311850000	428070000	4099000000	3893000000	4007100000	944070000	548980000	819620000	2464900000	2510400000	2139700000	1572500000	804260000	606080000	4506000000	4703800000	4588200000	2150600000	2252100000	2245200000	3927800000	4538900000	4429200000	2997700000	2289100000	2009000000	1564500000	1804600000	1610000000	6504000000	6364900000	6960800000	422270000	484530000	408850000
1483	ATPLLMQALPMGALP	15	1522.83	P04233-2;P04233;H0YBZ2;H0YBZ8;E7ESL3;P04233-3	P04233-2	yes	no	2,3	0.00034077	107.99	0	0	10941000	0	0	0	43361000	24567000	0	4238200	0	0	23104000	22895000	49064000	9691200	4599100	11050000	3304800000	3448700000	3503200000	3979000000	2382600000	3131300000	1610700000	1543500000	1600900000	1572700000	1599400000	1462200000	550010000	560730000	452490000	2398600000	1347500000	2992800000	826500000	818380000	789890000
1484	ATPLLMQALPMGAL	14	1425.77	P04233-2;P04233;H0YBZ2;H0YBZ8;E7ESL3;P04233-3	P04233-2	yes	no	2	0.0042191	75.088	0	0	0	0	0	0	0	0	0	0	0	0	0	0	0	0	0	0	373010000	418860000	415600000	329160000	254480000	291840000	242480000	237550000	247680000	237050000	276630000	186640000	122740000	110850000	111630000	592910000	457670000	585760000	340600000	336550000	329010000
1485	ATPLLMQALPMGA	13	1312.69	P04233-2;P04233;H0YBZ2;H0YBZ8;E7ESL3;P04233-3	P04233-2	yes	no	2	0.0023351	85.924	0	0	0	0	0	0	0	0	0	0	0	0	0	0	0	0	0	0	44687000	43341000	54829000	39502000	34402000	41024000	153690000	150150000	154300000	67964000	71344000	69426000	19177000	22907000	19824000	83379000	93886000	129150000	18802000	15173000	20608000
1486	ATPLLMQALPMG	12	1241.65	P04233-2;P04233;H0YBZ2;H0YBZ8;E7ESL3;P04233-3	P04233-2	yes	no	2	0.011655	69.65	0	3449000	5335100	0	0	0	0	58068000	59270000	0	0	0	41627000	36854000	33264000	0	0	0	38958000	36486000	38639000	63620000	35332000	29063000	57982000	68431000	60298000	28593000	23532000	0	13266000	26554000	17828000	0	44598000	23283000	19225000	13788000	15998000
1487	ATPLLMQALPM	11	1184.63	P04233-2;P04233;H0YBZ2;H0YBZ8;E7ESL3;P04233-3	P04233-2	yes	no	2	0.023147	67.334	0	0	0	0	0	0	0	0	0	0	0	0	0	0	0	0	0	0	0	58994000	62219000	0	43591000	51710000	154020000	194310000	174230000	57789000	0	65338000	2284700	0	0	131320000	132630000	149830000	0	0	11206000
1488	TPLLMQALPMGALPQGPMQ	19	1993.02	P04233-2;P04233;H0YBZ2;H0YBZ8;E7ESL3;P04233-3	P04233-2	yes	no	2,3	1.7259e-08	127.32	1396800000	1306300000	1623800000	288570000	300630000	217900000	1695200000	1676200000	1793100000	2107600000	1765200000	1540000000	934730000	973970000	1022200000	1437400000	669700000	1281400000	0	18706000	11627000	0	0	0	24986000	48119000	31918000	21738000	18967000	15804000	0	2592200	0	28929000	36935000	21999000	0	0	0
1489	TPLLMQALPMGALPQGPM	18	1864.96	P04233-2;P04233;H0YBZ2;H0YBZ8;E7ESL3;P04233-3	P04233-2	yes	no	2,3	1.0261e-11	144.73	7089700000	6143300000	6924100000	1302900000	1437000000	1389000000	6512700000	6397300000	5591100000	8077700000	5457500000	6180500000	9681200000	9727200000	9935600000	14286000000	11446000000	11636000000	82199000	110890000	86221000	45134000	43555000	54875000	84001000	89354000	146800000	79104000	111000000	105980000	8491100	0	0	215370000	283560000	252650000	0	0	0
1490	TPLLMQALPMGALPQGP	17	1733.92	P04233-2;P04233;H0YBZ2;H0YBZ8;E7ESL3;P04233-3	P04233-2	yes	no	2,3	5.2092e-11	144.29	8985600000	9793800000	8360700000	2766800000	2952200000	2553800000	8077600000	1753900000	9064800000	6585800000	7639200000	8749200000	1709500000	1492000000	2574900000	19476000000	17071000000	16477000000	144870000	140190000	154020000	77659000	84432000	95186000	148450000	313720000	280630000	88432000	85765000	55950000	13892000	8677700	16815000	69027000	93883000	63280000	15252000	15593000	0
1491	TPLLMQALPMGALPQG	16	1636.87	P04233-2;P04233;H0YBZ2;H0YBZ8;E7ESL3;P04233-3	P04233-2	yes	no	2,3	0.00052914	96.247	222530000	229630000	224650000	7699800	47700000	95125000	327180000	296950000	318800000	248990000	227040000	206920000	0	146200000	0	200450000	208110000	183040000	0	0	0	0	0	0	0	0	0	0	0	0	0	0	0	0	0	16375000	0	0	0
1492	TPLLMQALPMGALPQ	15	1579.85	P04233-2;P04233;H0YBZ2;H0YBZ8;E7ESL3;P04233-3	P04233-2	yes	no	1,2,3	3.7656e-05	158.56	15959000000	14893000000	20616000000	3533400000	2798500000	2068900000	6478600000	7747700000	21602000000	20760000000	17206000000	21134000000	2200000000	2479200000	3649000000	27444000000	22303000000	20646000000	2814200000	2944200000	2865300000	1724000000	1900000000	1616300000	260100000	240260000	354380000	2342100000	2157000000	700170000	486460000	665550000	514440000	3737900000	3476200000	3664800000	40250000	44992000	52791000
1493	TPLLMQALPMGALP	14	1451.79	P04233-2;P04233;H0YBZ2;H0YBZ8;E7ESL3;P04233-3	P04233-2	yes	no	2	0.00029167	109	122570000	130530000	108190000	38643000	41808000	25253000	14522000	42147000	178530000	107380000	117400000	35227000	25147000	12918000	49898000	243920000	225770000	261060000	186120000	1980200000	263490000	2034900000	2032100000	2384100000	74732000	631610000	160380000	1517000000	1229100000	666440000	271040000	259710000	231230000	465620000	582670000	1529300000	106980000	73178000	76530000
1494	TPLLMQALPMGAL	13	1354.74	P04233-2;P04233;H0YBZ2;H0YBZ8;E7ESL3;P04233-3	P04233-2	yes	no	2	0.012911	65.179	0	0	0	0	0	0	0	0	0	0	0	0	0	0	0	0	0	0	0	0	0	0	0	0	0	0	0	0	0	0	0	0	0	0	0	0	0	0	0
1495	TPLLMQALPMG	11	1170.61	P04233-2;P04233;H0YBZ2;H0YBZ8;E7ESL3;P04233-3	P04233-2	yes	no	2	0.014454	74.841	0	4136500	0	0	2122400	1788300	51809000	47459000	46885000	0	0	0	47496000	45122000	45494000	0	0	0	11951000	12685000	10343000	0	0	0	12274000	12573000	15182000	5598200	5149500	9081000	0	0	0	6668300	5926500	8368100	0	0	0
1496	TPLLMQALPM	10	1113.59	P04233-2;P04233;H0YBZ2;H0YBZ8;E7ESL3;P04233-3	P04233-2	yes	no	2	0.072881	55.461	0	0	1597500	0	0	0	5925300	5950900	5796100	0	0	0	0	0	0	0	0	0	0	0	0	0	0	0	14653000	16362000	0	0	5405500	5414300	0	4583000	5186800	18812000	27905000	4195100	0	0	0
1497	LLMQALPMGALPQGPM	16	1666.86	P04233-2;P04233;H0YBZ2;H0YBZ8;E7ESL3;P04233-3	P04233-2	yes	no	2	0.072029	40.941	0	0	0	0	0	6837800	29633000	18555000	23046000	0	2702700	0	0	0	0	0	0	0	0	0	0	0	0	0	0	0	0	0	0	0	0	0	0	0	0	0	0	0	0
1498	LMQALPMGALPQGPMQ	16	1681.84	P04233-2;P04233;H0YBZ2;H0YBZ8;E7ESL3;P04233-3	P04233-2	yes	no	2,3	0.00057964	93.478	540330000	575420000	547930000	169490000	146530000	154560000	1050700000	1032000000	1074800000	24288000	13370000	13067000	461880000	478930000	465310000	0	0	0	0	0	0	0	0	0	37600000	48218000	40793000	0	0	0	0	0	0	0	0	0	0	0	0
1499	LMQALPMGALPQGPM	15	1553.78	P04233-2;P04233;H0YBZ2;H0YBZ8;E7ESL3;P04233-3	P04233-2	yes	no	2	0.00091784	89.231	1556500000	1762900000	2024400000	667120000	702580000	1162300000	312640000	354030000	3484300000	376570000	278920000	257800000	146830000	144350000	2835000000	342840000	295480000	271000000	28075000	28559000	31215000	14567000	20538000	25156000	129820000	173940000	182170000	20183000	22544000	29087000	23323000	17808000	25289000	63095000	98322000	94752000	0	0	0
1500	LMQALPMGALPQGP	14	1422.74	P04233-2;P04233;H0YBZ2;H0YBZ8;E7ESL3;P04233-3	P04233-2	yes	no	2,3	0.0003715	107.12	3596400000	3224100000	3321500000	1532100000	1251800000	1788400000	4561000000	4644800000	4488400000	1100100000	941240000	591590000	6192600000	6885900000	6937800000	1970100000	1307100000	1239400000	43577000	33323000	39641000	17967000	26832000	19840000	59071000	87295000	90350000	8306400	0	7397600	18636000	10176000	17092000	0	21582000	29626000	0	0	0
1501	LMQALPMGALPQG	13	1325.68	P04233-2;P04233;H0YBZ2;H0YBZ8;E7ESL3;P04233-3	P04233-2	yes	no	2	0.027653	55.261	59672000	61307000	49474000	15316000	14044000	14620000	0	122050000	0	0	0	0	26182000	35294000	27195000	0	0	0	0	0	0	0	0	0	0	0	0	0	0	0	0	1823600	0	0	0	0	0	0	0
1502	LMQALPMGALPQ	12	1268.66	P04233-2;P04233;H0YBZ2;H0YBZ8;E7ESL3;P04233-3	P04233-2	yes	no	2	0.0019838	99.283	4701400000	5284800000	5623600000	742580000	2271300000	2695400000	2489000000	2465500000	10052000000	2202000000	1672400000	1498300000	685200000	720280000	4148800000	1392500000	1211300000	1123700000	398460000	433690000	469370000	270830000	336460000	335340000	71406000	1533500000	1299700000	342870000	373720000	271330000	427900000	421490000	419260000	888320000	950740000	985880000	0	0	0
1503	LMQALPMGALP	11	1140.6	P04233-2;P04233;H0YBZ2;H0YBZ8;E7ESL3;P04233-3	P04233-2	yes	no	2	0.11365	59.067	0	0	0	0	0	0	0	10280000	0	0	0	0	0	0	0	0	0	0	0	27521000	20549000	36033000	35739000	0	41639000	48065000	47612000	5333600	0	49200000	26909000	26403000	26084000	0	0	0	0	0	0
1504	MQALPMGALPQGPM	14	1440.69	P04233-2;P04233;H0YBZ2;H0YBZ8;E7ESL3;P04233-3	P04233-2	yes	no	2	0.02596	51.726	0	0	0	0	0	10828000	77734000	61853000	56210000	0	0	0	61116000	56141000	59411000	0	0	0	0	0	0	0	0	0	0	0	0	0	0	0	0	0	0	0	0	0	0	0	0
1505	MQALPMGALPQ	11	1155.58	P04233-2;P04233;H0YBZ2;H0YBZ8;E7ESL3;P04233-3	P04233-2	yes	no	2	0.020118	68.49	0	0	0	0	0	0	0	0	0	0	0	0	0	0	0	0	0	0	24471000	0	22300000	0	0	0	53083000	0	65109000	0	0	0	0	0	0	0	0	7135700	0	0	0
1506	QALPMGALPQGPMQ	14	1437.71	P04233-2;P04233;H0YBZ2;H0YBZ8;E7ESL3;P04233-3	P04233-2	yes	no	2	0.00062187	100.02	71984000	88331000	177300000	13118000	9337600	29798000	150830000	136970000	150980000	70334000	57319000	57031000	19360000	19975000	16934000	48799000	36496000	30655000	0	0	0	0	0	0	0	0	0	0	0	0	0	0	0	0	0	0	0	0	0
1507	QALPMGALPQGPM	13	1309.65	P04233-2;P04233;H0YBZ2;H0YBZ8;E7ESL3;P04233-3	P04233-2	yes	no	2	0.0058984	80.834	33165000	63647000	41942000	0	21462000	20072000	87709000	90776000	81095000	47269000	44464000	41209000	97357000	116150000	109990000	28269000	20017000	13891000	0	0	0	0	0	0	0	0	0	0	0	0	0	0	0	0	0	0	0	0	0
1508	QALPMGALPQGP	12	1178.61	P04233-2;P04233;H0YBZ2;H0YBZ8;E7ESL3;P04233-3	P04233-2	yes	no	2	0.0081814	77.288	19156000	5630600	21902000	0	0	0	10793000	11336000	0	0	0	0	28144000	31984000	42178000	8581600	8156300	5453000	0	0	0	0	0	0	0	0	6764300	0	0	0	0	0	0	0	0	0	0	0	0
1509	QALPMGALPQ	10	1024.54	P04233-2;P04233;H0YBZ2;H0YBZ8;E7ESL3;P04233-3	P04233-2	yes	no	2	0.093418	60.102	0	0	0	8744400	0	0	0	0	0	0	0	0	0	0	0	0	0	0	0	0	0	32140000	0	7092200	0	0	0	0	0	0	22700000	0	0	0	21023000	21194000	0	0	0
1510	QALPMGALP	9	896.479	P04233-2;P04233;H0YBZ2;H0YBZ8;E7ESL3;P04233-3	P04233-2	yes	no	2	0.046373	65.246	0	0	0	0	1369200	667530	0	0	0	0	0	0	0	0	0	0	0	0	20070000	15718000	15653000	24252000	19058000	8496700	0	32014000	0	0	0	6670700	0	3198400	0	11360000	0	11187000	0	0	0
1511	ALPMGALPQGPMQ	13	1309.65	P04233-2;P04233;H0YBZ2;H0YBZ8;E7ESL3;P04233-3	P04233-2	yes	no	2	0.023869	58.274	54950000	67369000	60896000	25988000	23199000	25271000	181040000	163100000	181330000	0	0	0	52635000	0	52549000	0	0	0	0	0	0	0	0	0	0	0	0	0	0	0	0	0	0	0	0	0	0	0	0
1512	ALPMGALPQGPM	12	1181.59	P04233-2;P04233;H0YBZ2;H0YBZ8;E7ESL3;P04233-3	P04233-2	yes	no	2	0.039485	56.548	0	0	0	79657000	71553000	0	517270000	534700000	517660000	6208800	0	0	262620000	306790000	276870000	0	0	0	0	0	0	0	0	0	25095000	0	0	0	0	0	0	0	0	0	2160500	0	0	0	0
1513	ALPMGALPQGP	11	1050.55	P04233-2;P04233;H0YBZ2;H0YBZ8;E7ESL3;P04233-3	P04233-2	yes	no	2	0.030659	72.928	225230000	200180000	186500000	163310000	102440000	128540000	377920000	366460000	295110000	19955000	0	0	42796000	47701000	434070000	0	0	0	0	0	0	0	0	0	6184300	11939000	11528000	0	0	0	0	0	0	0	0	0	0	0	0
1514	ALPMGALPQ	9	896.479	P04233-2;P04233;H0YBZ2;H0YBZ8;E7ESL3;P04233-3	P04233-2	yes	no	1,2	0.02932	75.109	273530000	261840000	229820000	272370000	245410000	131620000	396550000	445150000	434890000	26864000	14553000	17223000	0	118020000	101510000	12251000	11438000	9566000	0	0	0	0	0	0	75661000	74156000	82540000	18570000	11072000	22381000	50858000	109720000	47194000	59630000	62502000	88096000	0	0	0
1515	LPMGALPQ	8	825.442	P04233-2;P04233;H0YBZ2;H0YBZ8;E7ESL3;P04233-3	P04233-2	yes	no	1	0.11922	80.555	0	0	0	0	0	0	0	0	0	0	0	0	9925900	30554000	0	0	0	6748100	0	15325000	0	10767000	0	0	0	0	16200000	0	0	0	0	7054500	0	0	0	0	0	0	6541700
1516	LPVGTMPEGTIV	12	1212.64	G3V1A1;E9PKZ0;P62917;E9PKU4	G3V1A1	yes	no	2	0.0079664	76.85	0	0	0	0	0	0	0	0	0	0	0	0	0	0	0	0	0	0	0	0	0	0	0	0	0	0	0	0	0	0	0	0	0	0	0	0	38463000	53764000	52638000
1517	VLPVGTMPEGTIV	13	1311.71	G3V1A1;E9PKZ0;P62917;E9PKU4	G3V1A1	yes	no	2	0.040484	52.247	0	0	0	0	0	0	0	0	0	0	0	0	0	0	0	0	0	0	0	0	0	0	0	0	0	0	0	0	0	0	0	0	0	0	0	0	33262000	29287000	35167000
1518	RAITIAGVPQSVTE	14	1440.79	Q15365	Q15365	yes	yes	2	0.021908	54.812	0	0	0	0	8744400	7665600	35543000	40926000	29589000	43671000	29749000	30053000	13175000	19040000	16074000	9715900	26526000	10120000	0	0	0	0	0	0	0	0	0	0	0	0	0	0	0	0	0	0	0	0	0
1519	LPLIVNTVALPDEL	14	1505.87	Q709C8-3;Q709C8;Q709C8-4;Q709C8-2	Q709C8-3	yes	no	2	0.0010034	89.301	0	0	0	0	0	0	0	0	0	0	0	0	0	0	0	0	0	0	0	0	0	0	0	0	0	0	0	0	0	0	0	0	0	0	0	0	12075000	11597000	9741400
1520	DKDTHTSLGVPTLSIVA	17	1752.93	Q92537	Q92537	yes	yes	3	0.02099	50.077	0	0	0	0	0	0	14566000	15865000	0	17935000	13390000	7843400	14132000	7703400	18606000	17609000	15513000	19233000	0	0	0	0	0	0	0	0	0	0	0	0	0	0	0	0	0	0	0	0	0
1521	DTHTSLGVPTLSIVA	15	1509.8	Q92537	Q92537	yes	yes	2	0.001594	83.204	0	11762000	0	0	5688900	0	22465000	28546000	26269000	23208000	14134000	12061000	24008000	31265000	29266000	24084000	23495000	24717000	0	0	0	0	0	0	0	0	0	0	0	0	0	0	0	0	0	0	0	0	0
1522	IPLPLGTVTI	10	1022.64	P05023-4;P05023;P05023-3;B1AKY9;P50993;H0Y7C1	P05023-4	yes	no	2	0.0091067	93.374	0	0	0	0	0	0	10182000	11738000	11162000	3782700	5695100	4843400	0	0	0	0	0	0	0	0	0	0	0	0	0	0	0	0	0	0	0	0	0	0	0	0	0	0	0
1523	IPLPLGTVTIL	11	1135.72	P05023-4;P05023;P05023-3;B1AKY9;P50993;H0Y7C1	P05023-4	yes	no	2	0.0078656	86.67	0	0	0	0	0	0	0	0	0	0	0	0	0	0	0	0	0	0	0	0	0	0	0	0	0	0	0	0	0	0	0	0	0	0	0	0	0	6139300	7570200
1524	SLSVSTLPLPEVQ	13	1368.75	P31785;D6RDW9;D6RBW5;D6R964	P31785	yes	no	2	0.0094095	67.997	0	0	0	0	0	0	0	0	0	0	0	0	0	0	0	0	0	0	0	0	0	0	0	0	0	0	0	0	0	0	0	0	0	0	0	0	39938000	50273000	59507000
1525	IPSMAIGAIAGRIV	14	1367.8	H0Y8Z8;E9PE15;P51790-4;B9EGJ9;P51790;P51790-2	H0Y8Z8	yes	no	2	0.041416	50.659	0	0	0	0	1716700	0	14251000	0	0	0	0	0	0	0	37465000	0	0	0	0	0	0	0	0	0	0	0	0	0	0	0	0	0	0	0	0	0	0	0	0
1526	IPSMAIGAIAGRIVG	15	1424.82	H0Y8Z8;E9PE15;P51790-4;B9EGJ9;P51790;P51790-2	H0Y8Z8	yes	no	2	0.00072384	98.582	0	0	0	0	2527900	6231300	52957000	54257000	50617000	11703000	8452000	6146100	56091000	55193000	62785000	13931000	11447000	9168600	0	0	0	0	0	0	0	0	0	0	0	0	0	0	0	0	0	0	0	0	0
1527	VDNHIGISIAGLTADAR	17	1721.91	F5GX11;P25786;P25786-2;B4DEV8	F5GX11	yes	no	3	0.016361	61.87	0	0	0	0	0	0	0	10378000	18359000	0	0	0	0	0	0	0	0	0	0	0	0	0	0	0	0	0	0	0	0	0	0	0	0	0	0	0	0	0	0
1528	EPLAPALGEAALAALA	16	1476.82	M0QZP8;Q8WZA9	M0QZP8	yes	no	2	0.00081833	90.412	0	0	0	0	0	0	0	0	0	7533400	0	0	0	0	0	11141000	10180000	1104200	0	0	0	0	0	0	0	0	0	0	0	0	0	0	0	0	0	0	0	0	0
1529	ESVAAALSPLG	11	1013.54	Q13501;Q13501-2;E7EMC7	Q13501	yes	no	2	0.0089487	87.258	0	0	0	0	0	0	23548000	23301000	17374000	0	0	10142000	0	3266700	0	0	0	0	0	0	0	0	0	0	0	0	0	0	0	0	0	0	0	0	0	0	0	0	0
1530	VGESVAAALSPLG	13	1169.63	Q13501;Q13501-2;E7EMC7	Q13501	yes	no	2	0.0015505	94.465	0	0	0	0	0	0	125950000	135750000	138920000	100120000	106000000	76056000	29213000	25526000	37186000	52502000	46089000	48409000	4253000	5938900	0	0	0	0	0	0	0	12862000	0	0	0	0	0	0	28610000	0	0	0	0
1531	VGESVAAALSPLGIE	15	1411.76	Q13501;Q13501-2;E7EMC7	Q13501	yes	no	2	0.00090956	92.906	87013000	77606000	73499000	35918000	43222000	36663000	124890000	144190000	131100000	97233000	105410000	89264000	0	51255000	48616000	80847000	111580000	94820000	0	0	0	0	0	0	0	0	0	0	0	0	0	0	0	0	0	0	0	0	0
1532	VGESVAAALSPLGIEV	16	1510.82	Q13501;Q13501-2;E7EMC7	Q13501	yes	no	2	0.017647	56.29	0	0	0	0	0	0	0	0	0	0	14645000	8871200	0	0	0	29486000	28518000	28863000	0	0	0	0	0	0	0	0	0	0	0	0	0	0	0	0	0	0	0	0	0
1533	VGESVAAALSPLGIEVD	17	1625.85	Q13501;Q13501-2;E7EMC7	Q13501	yes	no	2	0.00033136	90.707	145340000	103210000	127180000	36946000	34569000	41529000	189030000	184410000	199490000	154270000	288820000	118020000	132450000	129980000	122590000	159470000	197750000	283610000	0	0	0	0	0	0	0	0	0	0	0	0	0	0	0	0	0	0	0	0	0
1534	VHAVAGAVGSVT	12	1066.58	F5GYD1;F8WE74;O43808;F2Z2I9;F8WCH6;F8WA85;F8WEC6	F5GYD1	yes	no	2	0.0094937	77.662	0	0	0	0	0	0	0	0	0	0	0	0	0	0	0	14862000	11041000	15157000	0	0	0	0	0	0	0	0	0	0	0	0	0	0	0	0	0	0	0	0	0
1535	VPHPSSLSGSLPGMSR	16	1607.81	H0YGW5;F5H7J9;O75581	H0YGW5	yes	no	3	0.018624	53.374	0	22563000	0	0	0	0	16344000	20622000	17926000	15189000	2905100	0	0	0	3763800	0	0	0	6367500	4339100	6027000	0	4880400	0	0	0	5245100	5263800	2700200	1636500	0	0	0	9610300	0	0	0	0	0
1536	PGMGAMGGMGGGMGGGMF	18	1558.59	P10809	P10809	yes	yes	2	0.027977	53.377	53588000	49676000	59386000	0	0	0	0	0	0	0	0	0	0	10519000	0	0	0	0	0	0	0	0	0	0	0	0	0	0	0	0	7122100	8833600	0	0	0	0	0	0	0
1537	IPIAVGGALAGL	12	1050.64	P11279;B4DWL3	P11279	yes	no	2	0.0061461	83.948	0	44689000	18876000	0	6790900	7291900	37591000	32178000	37660000	13180000	16931000	17062000	218950000	214630000	215560000	190260000	208130000	242160000	0	0	0	0	0	0	0	0	0	0	0	0	0	0	0	0	0	0	0	0	0
1538	IPIAVGGALAGLV	13	1149.71	P11279;B4DWL3	P11279	yes	no	2	0.015817	67.704	0	0	0	0	0	0	0	0	0	0	15908000	13056000	0	0	134070000	10013000	0	1611300	0	0	0	0	0	0	0	0	0	0	0	0	0	0	0	0	0	0	0	0	0
1539	IPIAVGGALAGLVL	14	1262.8	P11279;B4DWL3	P11279	yes	no	2	0.0075337	72.2	114170000	124470000	143050000	20329000	1231500	452830	170030000	160500000	185930000	157770000	39466000	81989000	0	233590000	0	2260700	246860000	221490000	0	0	0	0	0	0	0	0	0	0	0	0	0	0	0	0	0	0	0	0	0
1540	PIAVGGALAGLVL	13	1149.71	P11279;B4DWL3	P11279	yes	no	2	0.01635	67.334	6370100	0	4477400	0	0	7630100	37533000	26409000	32370000	21233000	5411200	3723400	134750000	156980000	13358000	3413000	139450000	154550000	0	0	0	0	0	0	0	0	0	0	0	0	0	0	0	0	0	0	0	0	0
1541	PIAVGGALAGLVLI	14	1262.8	P11279;B4DWL3	P11279	yes	no	2	0.01747	62.466	3708600	0	3250200	0	0	0	163620000	76504000	173150000	0	119550000	0	205330000	0	206990000	213210000	1400100	0	0	0	0	0	0	0	0	0	0	0	0	0	0	0	0	0	0	0	0	0	0
1542	LITLAVPSAVAL	12	1166.73	E9PEH6;O43556-3;C9JR67;O43556;G5E9K6;B7Z2R4;H0YC75	E9PEH6	yes	no	2	0.0051998	82.831	0	0	0	0	0	0	0	0	6303800	2923200	2696800	2719200	16343000	13780000	15855000	17655000	19221000	18455000	0	0	0	0	0	0	0	0	0	0	0	0	0	0	0	0	0	0	0	0	0
1543	VPGSVASVLLQGL	13	1238.72	Q9BRY0;F5H385	Q9BRY0	yes	no	2	0.051125	51.979	0	0	0	0	0	0	0	0	0	0	0	0	0	0	0	0	0	0	0	0	0	0	0	0	0	0	0	0	0	0	0	0	0	0	0	0	0	0	0
1544	VPGSVASVLLQGLA	14	1309.76	Q9BRY0;F5H385	Q9BRY0	yes	no	2	0.016488	62.088	0	0	0	0	0	0	0	0	0	0	0	0	0	0	0	0	0	0	0	0	0	0	0	0	0	0	0	0	0	0	0	0	0	0	0	0	0	0	0
1545	VPGSVASVLLQGLAG	15	1366.78	Q9BRY0;F5H385	Q9BRY0	yes	no	2	0.0051497	72.705	0	0	0	0	0	0	0	0	0	0	0	0	0	0	0	0	0	0	0	0	0	0	0	0	0	0	0	0	0	0	0	0	0	0	0	0	0	0	0
1546	DVYKIGGIGTVPVG	14	1373.76	Q5VTE0;P68104;Q05639	Q5VTE0	yes	no	2	0.076654	44.968	0	0	0	0	0	0	0	0	0	0	0	0	0	0	0	0	0	0	0	0	0	0	28868000	0	0	0	0	0	0	0	0	0	0	44498000	0	43903000	0	0	0
1547	DVYKIGGIGTVPVGR	15	1529.86	Q5VTE0;P68104;Q05639	Q5VTE0	yes	no	3	0.0022866	76.156	0	0	0	0	0	0	0	0	0	0	0	0	0	0	0	0	0	0	5231800	7255000	4772000	0	0	5890100	0	11255000	0	18438000	11395000	0	5338500	0	0	0	18156000	0	0	0	0
1548	DVYKIGGIGTVPVGRV	16	1628.92	Q5VTE0;P68104;Q05639	Q5VTE0	yes	no	3	0.0011726	83.37	0	0	0	0	0	0	0	0	0	0	0	0	0	0	0	0	0	0	0	0	0	0	0	0	0	0	0	38494000	21863000	19461000	8172300	11059000	0	35990000	42765000	42512000	0	0	0
1549	GIGTVPVGRVE	11	1082.61	Q5VTE0;P68104;Q05639	Q5VTE0	yes	no	2	0.0025521	111.86	0	0	0	0	0	0	0	0	0	0	0	0	0	0	0	0	0	0	0	0	0	0	0	0	0	0	0	0	0	0	0	0	0	0	0	0	213680000	204670000	209570000
1550	IGGIGTVPVGRVE	13	1252.71	Q5VTE0;P68104;Q05639	Q5VTE0	yes	no	2	0.00011571	117.03	0	0	0	0	0	0	0	0	0	5152200	1753500	0	0	0	0	0	0	0	0	0	0	0	0	0	0	0	0	0	0	0	0	0	0	0	0	0	248660000	259370000	257230000
1551	IGGIGTVPVGRVET	14	1353.76	Q5VTE0;P68104;Q05639	Q5VTE0	yes	no	2	0.07113	46.318	0	0	0	3570100	0	8808100	0	0	0	0	0	0	0	0	0	0	0	0	0	0	0	0	0	0	0	0	0	0	0	0	0	0	0	0	0	0	20044000	22079000	22360000
1552	IGGIGTVPVGR	11	1024.6	Q5VTE0;P68104;Q05639	Q5VTE0	yes	no	2	0.026088	81.017	0	0	0	0	0	0	0	0	0	0	0	0	0	0	0	0	0	0	0	3503300	0	0	0	0	0	0	0	0	5221200	0	0	0	0	0	0	0	0	0	0
1553	KIGGIGTVPVGRVE	14	1380.81	Q5VTE0;P68104;Q05639	Q5VTE0	yes	no	2,3	0.0056187	73.296	0	0	0	0	0	0	0	0	0	0	0	0	0	0	0	0	0	0	0	0	0	0	0	0	0	0	0	0	0	0	0	0	0	0	0	0	47468000	42563000	44353000
1554	EKVSTLPAITLK	12	1298.78	P07339;H7C469;H7C1V0	P07339	yes	no	2	0.061286	49.333	0	0	0	0	0	0	0	0	0	0	0	0	0	0	0	0	0	0	0	0	0	0	0	0	0	0	0	0	0	0	0	0	0	0	0	0	0	0	0
1555	LPYKEFFGGVSGLTVEQ	17	1869.95	Q6NT09;G3XA83;Q9UBX8	Q6NT09	yes	no	2	0.011892	51.495	0	0	0	0	0	5993700	0	0	0	19594000	14789000	11318000	0	0	0	13836000	8780600	12132000	0	0	0	0	0	0	0	0	0	0	0	0	0	0	0	0	0	0	0	0	0
1556	LPYKEFFGGVSGLTVEQF	18	2017.02	Q6NT09;G3XA83;Q9UBX8	Q6NT09	yes	no	2	0.00095032	68.41	0	61339000	37529000	13909000	26836000	19313000	0	0	0	19381000	27820000	33234000	0	0	0	0	20857000	0	0	0	0	0	0	0	0	0	0	0	0	0	0	0	0	0	0	0	0	0	0
1557	AQRWAAGLGGTAPS	14	1341.68	P15391;P15391-2	P15391	yes	no	2	0.0062739	72.891	0	0	0	0	0	0	0	0	0	46523000	19302000	15786000	0	0	0	0	0	9053200	0	0	0	0	0	0	0	0	0	0	0	0	0	0	0	0	0	0	0	0	0
1558	AQRWAAGLGGTAPSYG	16	1561.76	P15391;P15391-2	P15391	yes	no	2	0.0002527	108.58	0	0	38945000	0	0	10256000	0	21904000	15233000	34004000	19210000	16196000	17527000	23830000	20808000	23800000	18074000	19291000	0	0	0	0	0	0	0	0	0	0	0	0	0	0	0	0	0	0	0	0	0
1559	DILFTTALPTRIA	13	1430.81	P32249	P32249	yes	yes	2	0.00047274	101.38	0	0	0	0	0	0	0	0	0	0	0	0	36373000	34322000	36784000	8426500	31282000	33321000	0	0	0	0	0	0	0	0	0	0	0	0	0	0	0	0	0	0	0	0	0
1560	SDILFTTALPTRIA	14	1517.85	P32249	P32249	yes	yes	2	0.00097156	89.507	0	0	0	0	0	0	0	0	0	0	0	0	93776000	83224000	94241000	91874000	74518000	75318000	0	0	0	0	0	0	0	0	0	0	0	0	0	0	0	0	0	0	0	0	0
1561	SDILFTTALPTRIAY	15	1680.91	P32249	P32249	yes	yes	2	0.0050639	65.374	0	0	0	0	0	0	0	0	0	0	0	0	17747000	21032000	17773000	13722000	12619000	14374000	0	0	0	0	0	0	0	0	0	0	0	0	0	0	0	0	0	0	0	0	0
1562	SDILFTTALPTRI	13	1446.81	P32249	P32249	yes	yes	2	0.034778	50.088	0	0	0	0	0	0	0	0	0	0	0	0	0	0	0	6597800	5552000	4499700	0	0	0	0	0	0	0	0	0	0	0	0	0	0	0	0	0	0	0	0	0
1563	VISDILFTTALPTR	14	1545.88	P32249	P32249	yes	yes	3	0.0011893	86.944	0	0	0	0	0	0	0	0	0	0	0	0	0	0	0	6545700	6689000	5597800	0	0	0	0	0	0	0	0	0	0	0	0	0	0	0	0	0	0	0	0	0
1564	HPPELLFSASLPALG	15	1547.83	O00754-2;O00754;M0QXY0	O00754-2	yes	no	2	0.00052906	101.89	43963000	23235000	31846000	0	18314000	4790300	124480000	143480000	131120000	54275000	47299000	48579000	87707000	98152000	131210000	103460000	122020000	89352000	0	0	0	0	0	0	0	0	0	0	0	0	0	0	0	0	0	0	12849000	11669000	14944000
1565	HPPELLFSASLPALGFS	17	1781.94	O00754-2;O00754;M0QXY0	O00754-2	yes	no	2	6.5518e-05	107.74	0	0	0	9960900	8856300	8060900	135590000	122500000	136820000	85404000	83810000	66797000	77935000	85419000	70643000	195390000	74229000	103270000	0	0	0	0	0	0	0	0	0	0	0	0	0	0	0	0	0	0	0	0	0
1566	HPPELLFSASLPALGFSTY	19	2046.05	O00754-2;O00754;M0QXY0	O00754-2	yes	no	2	0.00097308	83.37	0	0	0	0	0	0	0	0	20350000	0	27755000	0	0	0	37837000	47300000	35093000	24577000	0	0	0	0	0	0	0	0	0	0	0	0	0	0	0	0	0	0	0	0	0
1567	RYPTSIASL	9	1006.54	B4DDM6;O43684-2;O43684	B4DDM6	yes	no	2	0.015179	93.598	0	0	0	0	0	0	42254000	39336000	45929000	85782000	63913000	47424000	0	0	0	0	0	0	0	0	0	0	0	0	0	0	0	0	0	0	0	0	0	0	0	0	0	0	0
1568	RYPTSIASLAF	11	1224.65	B4DDM6;O43684-2;O43684	B4DDM6	yes	no	2	0.0057593	90.05	0	0	0	0	0	0	15241000	21499000	26222000	39270000	23998000	21130000	0	0	0	0	0	0	0	0	0	20750000	32015000	15003000	0	0	0	0	0	0	0	0	0	0	0	0	0	0	0
1569	RPWSFSASLTPVALG	15	1587.84	Q9Y5Z9-2;Q9Y5Z9	Q9Y5Z9-2	yes	no	2	0.018408	53.491	0	0	0	0	0	0	26421000	24012000	18621000	20304000	11423000	8884500	16588000	15423000	17085000	0	0	0	0	0	0	0	0	0	0	0	0	0	0	0	0	0	0	0	0	0	0	0	0
1570	SEEEYSAPLPALAPS	15	1559.74	P19021-2;F8WE90;P19021-4;P19021-3;P19021-6;P19021;P19021-5;H7BYD9;H0Y9I4;A6NMH0	P19021-2	yes	no	2	0.026499	48.467	34103000	33113000	34723000	20259000	0	17430000	40949000	29935000	28949000	41706000	31675000	38036000	21167000	0	0	25033000	21472000	20626000	0	0	0	0	0	0	0	0	0	0	0	0	0	0	0	0	0	0	0	0	0
1571	DVPYTAALTAVRPS	14	1459.77	Q15904;A6QRJ1	Q15904	yes	no	2	0.0018974	83.692	0	0	0	0	0	0	24537000	18504000	14649000	19848000	11581000	16405000	16678000	13580000	22345000	24517000	18303000	14556000	0	0	0	0	0	0	0	0	0	0	0	0	0	0	0	16209000	0	0	0	0	0
1572	AVRGGHVEIVR	11	1191.68	Q9ULH0-2;Q9ULH0-4;Q9ULH0;E9PH70;H0Y8E4;Q9ULH0-3	Q9ULH0-2	yes	no	3	0.011559	78.884	13907000	18802000	23937000	1306500	2574200	3142600	2195500	2106300	5361400	0	0	2772100	662310	1237700	348820	0	0	2719000	0	0	0	0	0	0	0	0	0	0	0	0	0	0	0	0	0	0	0	0	0
1573	IGAVRGGHVEIVR	13	1361.79	Q9ULH0-2;Q9ULH0-4;Q9ULH0;E9PH70;H0Y8E4;Q9ULH0-3	Q9ULH0-2	yes	no	3,4	2.8167e-08	145.06	174990000	232710000	170150000	29190000	23801000	27798000	8099400	13526000	19239000	108520000	72255000	12810000	10279000	9973700	16752000	61708000	70954000	56330000	0	0	0	0	0	0	0	0	1006500	968850	269010	242050	0	0	0	0	1218200	0	0	0	0
1574	LIGAVRGGHVEIVR	14	1474.87	Q9ULH0-2;Q9ULH0-4;Q9ULH0;E9PH70;H0Y8E4;Q9ULH0-3	Q9ULH0-2	yes	no	3,4	0.0053784	71.531	62493000	49869000	54639000	4684000	5856300	6264500	0	0	0	45433000	32504000	6195700	3150500	5594300	4571000	38809000	20778000	21374000	0	0	0	0	0	0	0	0	0	0	0	0	0	0	0	0	0	0	0	0	0
1575	VLIGAVRGGHVEIVR	15	1573.94	Q9ULH0-2;Q9ULH0-4;Q9ULH0;E9PH70;H0Y8E4;Q9ULH0-3	Q9ULH0-2	yes	no	4	5.9644e-05	118.08	25892000	0	25729000	0	0	3407800	0	0	0	29253000	19001000	12622000	7900600	0	11632000	37528000	31374000	22944000	0	0	0	0	0	1958600	0	0	0	0	0	0	0	0	0	0	0	0	0	0	0
1576	IGAVRGGHVE	10	993.536	Q9ULH0-2;Q9ULH0-4;Q9ULH0;E9PH70;H0Y8E4;Q9ULH0-3	Q9ULH0-2	yes	no	2	0.0194	75.652	2290900	10399000	10100000	723990	1051500	1689500	0	0	0	0	0	0	0	0	0	2304000	0	0	0	0	0	0	0	0	0	0	0	0	0	0	0	0	0	0	0	0	0	0	0
1577	TAALTAVRPSRVA	13	1311.76	Q15904;A6QRJ1	Q15904	yes	no	3	0.024132	58.04	0	0	0	0	0	0	0	0	0	0	4235000	0	0	0	0	5986600	5176300	6895600	0	0	0	0	0	0	0	0	0	0	0	0	0	0	0	0	0	0	0	0	0
1578	VDTAAMAGLAFTCLKR	16	1666.85	P20062-2;B5MBX2;P20062	P20062-2	yes	no	2,3	2.4636e-45	203.32	73045000	75300000	62284000	15343000	18183000	20496000	168620000	179600000	160920000	117900000	71363000	60389000	12563000	7350200	5761900	0	0	0	0	0	0	0	0	0	0	0	0	0	0	0	0	0	0	0	0	0	8275700	9403100	0
1579	GIGLVKGGVSAVAGGVT	17	1440.83	Q8WUH6	Q8WUH6	yes	yes	2	0.0020267	75.968	0	0	0	0	0	0	7458500	0	6010700	36264000	28647000	0	0	0	0	15141000	18468000	12591000	0	0	0	0	0	0	0	0	0	0	0	0	0	0	0	0	0	0	0	0	0
1580	IGLVKGGVSAVAGGVT	16	1383.81	Q8WUH6	Q8WUH6	yes	yes	2	0.018501	58.824	19371000	0	25231000	7322800	8330200	11006000	10754000	12919000	9471000	64305000	49323000	31846000	8907600	7967500	9545900	29406000	27086000	26101000	0	0	0	0	0	0	0	0	0	0	0	0	0	0	0	0	0	0	0	0	0
1581	DRTKTPIIATLASGAVA	17	1683.95	P30825	P30825	yes	yes	3	0.01856	52.862	0	0	0	0	0	0	24065000	0	25307000	40310000	35704000	24522000	0	0	0	25305000	21808000	21794000	0	0	0	0	0	0	0	0	0	0	0	0	0	0	0	0	0	0	0	0	0
1582	KTPIIATLASGAVA	14	1311.78	P30825	P30825	yes	yes	2	0.0025267	82.515	0	0	0	0	0	13744000	29680000	31452000	32974000	34310000	0	17241000	0	16817000	21244000	0	0	0	8969900	8652400	9720800	0	0	0	0	0	0	0	0	0	0	0	0	0	8710000	8697200	0	0	0
1583	TPIIATLASGAVA	13	1183.68	P30825	P30825	yes	yes	2	0.00067784	103.91	0	9392000	0	0	0	0	31401000	31572000	33576000	24043000	0	0	54570000	56276000	56733000	40989000	55943000	37462000	0	0	0	0	0	0	0	0	0	0	0	0	0	0	0	0	0	0	0	16033000	17473000
1584	IATLASGAVAAVM	13	1173.64	P30825	P30825	yes	yes	2	0.0064177	78.136	0	0	0	2032300	0	0	27472000	26556000	29090000	0	7006200	4333600	16489000	0	18479000	0	0	0	0	0	3973200	0	0	0	0	0	0	0	0	0	0	0	0	0	0	0	0	0	0
1585	IATLASGAVAAVMA	14	1244.68	P30825	P30825	yes	yes	2	0.0050769	77.674	0	0	0	6018600	4360000	5974300	37825000	31551000	35522000	15033000	8669900	6652800	20305000	17457000	21032000	0	3987100	5304100	0	0	0	0	0	0	0	0	0	0	0	0	0	0	0	0	0	0	0	0	0
[truncated: 11,127 more rows]
[truncated: 17 more columns]
